# Supplementary material for: Pleiotropic and nonredundant effects of an auxin importer in Setaria and maize
Source: Plant Physiol. 2022 Mar 14;189(2):715–34. doi: 10.1093/plphys/kiac115 (PMC9157071; doi:10.1093/plphys/kiac115)
Supplement: kiac115_Supplementary_Data [file kiac115_supplementary_data.zip]

Archive with 8 entries (8 files):
- PP2021RA01438R1_Supplemental_Table_S7.xlsx
- Supplemental Figure legends with editors comments.pdf
- Supplemental Movie Legends.pdf
- Supplemental_Figures_S1-S12.pdf
- Supplemental_Tables_S1-S6_S8-S10.xlsx
- Video S2.m4v
- Video_S1.m4v
- Video_S3.m4v
