# Supplementary material for: Pleiotropic and nonredundant effects of an auxin importer in Setaria and maize
Source: Plant Physiol. 2022 Mar 14;189(2):715–34. doi: 10.1093/plphys/kiac115 (PMC9157071; doi:10.1093/plphys/kiac115)
Supplement: kiac115_Supplementary_Data [file kiac115_supplementary_data.zip › PP2021RA01438R1_Supplemental_Table_S7.xlsx]

## Sheet: 10DAS_DE genes
Table S7: Differentially expressed genes between A10 and spp1 at each developmental stage (10, 12, 14 DAS). Expression was quantified in Fragments Per Kilobase of transcript per Million (FPKM). Gene annotation and homologs from selected grass species were also listed.
Gene	A10_10DAS	spp1_10DAS	log2_fold_change	test_stat	p_value	q_value	maize_classic	classic_description	WikiGene.description.y	InterPro.description.y	Best.hit.arabi.name	arabi.symbol	arabi.defline	Best.hit.rice.name	rice.defline	Maizev4.gene	Zmays_284.gene	Bradi.gene	Sobic.gene	Seita.gene
Sevir.1G071500	4.53364	1.99723	-1.18267	-3.2197	5e-05	0.00845172	NA	NA	uncharacterized LOC101755186	Protein of unknown function DUF3615	AT2G35330.2		RING/U-box superfamily protein	LOC_Os01g34860.1	expressed protein	NA	NA	NA	NA	Seita.1G072900.1; Seita.1G073300.1
Sevir.1G096600	0.950356	2.3084	1.28035	2.02266	0.0003	0.0389563	NA	NA	NA	NA						NA	NA	NA	NA	Seita.1G097700.1
Sevir.1G125700	1.64589	4.22068	1.3586	2.79724	5e-05	0.00845172	NA	NA		Protein kinase, ATP binding site;Protein kinase-like domain;Serine/threonine-protein kinase, active site;Serine/threonine- / dual specificity protein kinase, catalytic domain;Protein kinase, catalytic domain;Concanavalin A-like lectin/glucanase, subgroup	AT4G21410.1	CRK29	cysteine-rich RLK (RECEPTOR-like protein kinase) 29	LOC_Os11g11780.1	cysteine-rich receptor-like protein kinase 21 precursor, putative, expressed	NA	NA	Bradi4g10387.1	Sobic.005G096600.1	Seita.1G126900.1
Sevir.1G129100	2.21476	3.67794	0.731751	1.82104	0.0004	0.0472482	NA	NA		EF-Hand 1, calcium-binding site;EF-hand-like domain;Calcium-binding EF-hand	AT5G24270.1; AT5G24270.2	ATSOS3,CBL4,SOS3; ATSOS3,CBL4,SOS3	Calcium-binding EF-hand family protein; Calcium-binding EF-hand family protein	LOC_Os02g18880.1; LOC_Os02g18880.1	calcineurin B, putative, expressed; calcineurin B, putative, expressed	NA	NA	NA	Sobic.004G130600.2	Seita.1G130300.1
Sevir.1G129500	2.30131	1.312	-0.81069	-1.98437	0.0004	0.0472482	NA	NA	NA	NA	AT2G46500.1; AT2G46500.2	ATPI4K GAMMA 4,PI4K GAMMA 4,UBDK GAMMA 4; ATPI4K GAMMA 4,PI4K GAMMA 4,UBDK GAMMA 4	phosphoinositide 4-kinase gamma 4; phosphoinositide 4-kinase gamma 4	LOC_Os02g18840.1; LOC_Os02g18840.1	phosphatidylinositol 3- and 4-kinase family protein, putative, expressed; phosphatidylinositol 3- and 4-kinase family protein, putative, expressed	NA	NA	NA	Sobic.004G130300.1	Seita.1G130600.1; Seita.4G159700.1
Sevir.1G165900	2.46646	1.40072	-0.816274	-2.28404	5e-05	0.00845172	NA	NA	ankyrin-1-like	Ankyrin repeat-containing domain;Tetratricopeptide repeat;Tetratricopeptide TPR2;Tetratricopeptide repeat-containing domain;Ankyrin repeat;Tetratricopeptide-like helical	AT3G04710.1		ankyrin repeat family protein	LOC_Os02g29140.1	ankyrin, putative, expressed	NA	NA	NA	Sobic.004G148900.2	Seita.1G164000.1
Sevir.1G168000	2.0981	0.913776	-1.19917	-2.92704	5e-05	0.00845172	NA	NA		Replication factor A, C-terminal;Nucleic acid-binding, OB-fold;Replication factor-A protein 1, N-terminal;Replication factor-a protein 1 Rpa1;Nucleic acid binding, OB-fold, tRNA/helicase-type;Zinc finger, CCHC-type;Replication protein A, OB domain	AT4G19130.1		Replication factor-A protein 1-related	LOC_Os05g02040.1	RPA1C - Putative single-stranded DNA binding complex subunit 1, expressed	NA	NA	NA	Sobic.004G152000.1	Seita.1G166000.1
Sevir.1G174400	19.2134	28.3691	0.562207	1.80959	0.00035	0.0434354	NA	NA	bidirectional sugar transporter SWEET15-like	SWEET sugar transporter	AT5G13170.1	SAG29	senescence-associated gene 29	LOC_Os02g30910.1	nodulin MtN3 family protein, putative, expressed	Zm00001d050577_T001; Zm00001d016590_T001	GRMZM5G872392_T01; GRMZM2G168365_T01	Bradi3g44260.1	Sobic.004G157100.1	Seita.1G171800.1; Seita.9G405700.1
Sevir.1G182400	32.923	46.1306	0.486627	1.72354	0.0003	0.0389563	NA	NA		Heavy metal-associated domain, HMA	AT3G56240.1	CCH	copper chaperone	LOC_Os02g32814.1	heavy metal-associated domain containing protein, expressed	Zm00001d016691_T001; Zm00001d016691_T002	GRMZM2G113332_T03	NA	Sobic.004G164200.1	Seita.1G179500.1
Sevir.1G184300	30.0429	15.1651	-0.986266	-3.04886	5e-05	0.00845172	NA	NA	uncharacterized LOC101781515	ATPase inhibitor, IATP, mitochondria;	AT5G04750.1		F1F0-ATPase inhibitor protein, putative	LOC_Os02g33070.1	expressed protein	Zm00001d016705_T001	GRMZM2G074017_T01	Bradi3g44950.1	Sobic.004G166400.1	Seita.1G181200.1
Sevir.1G184400	34.6518	25.5748	-0.438209	-1.88046	0.0003	0.0389563	NA	NA	N-carbamoylputrescine amidase-like	N-carbamoylputrescine amidase;Carbon-nitrogen hydrolase	AT2G27450.1	ATNLP1,CPA,NLP1	nitrilase-like protein 1	LOC_Os02g33080.1	N-carbamoylputrescine amidase, putative, expressed	Zm00001d016704_T001; Zm00001d016704_T002	GRMZM2G073950_T01	Bradi3g44960.1	Sobic.004G166500.1	Seita.1G181300.1; Seita.1G181500.1
Sevir.1G186700	3.29287	6.59368	1.00174	2.18599	5e-05	0.00845172	NA	NA	NA	NA				LOC_Os08g31750.1	methyltransferase, putative, expressed	NA	NA	NA	NA	Seita.9G279700.1; Seita.6G142400.1
Sevir.1G230300	5.23636	3.48841	-0.585995	-1.81986	0.0004	0.0472482	NA	NA	uncharacterized LOC101767362	Protein of unknown function DUF3615				LOC_Os11g42890.1	expressed protein	NA	NA	NA	NA	Seita.1G226700.1
Sevir.1G240300	14.119	25.9615	0.878739	2.51157	5e-05	0.00845172	NA	NA	GDSL esterase/lipase LTL1-like	Lipase, GDSL;SGNH hydrolase-type esterase domain	AT3G04290.1	ATLTL1,LTL1	Li-tolerant lipase 1	LOC_Os02g40440.1	GDSL-like lipase/acylhydrolase, putative, expressed	Zm00001d051110_T001; Zm00001d003085_T001	GRMZM2G044882_T01; GRMZM2G001241_T01	Bradi5g15160.1; Bradi3g28100.1	Sobic.004G215500.2; Sobic.006G140801.1	Seita.1G235300.1; Seita.7G160600.1
Sevir.1G273400	9.57824	14.5357	0.601764	1.98979	0.0001	0.0156864	NA	NA	uncharacterized LOC101762085	Myb domain;Homeodomain-like;Myb domain, plants;SANT/Myb domain	AT1G14600.1		Homeodomain-like superfamily protein	LOC_Os02g45080.1	MYB family transcription factor, putative, expressed	Zm00001d017563_T001; Zm00001d017563_T002	GRMZM2G106185_T01	Bradi3g51409.1	Sobic.004G285300.2; Sobic.001G077800.1	Seita.1G268700.1
Sevir.1G280200	103.034	64.2417	-0.681545	-1.97572	0.0001	0.0156864	NA	NA	uncharacterized LOC101766680		AT5G56550.1	ATOXS3,OXS3	oxidative stress 3	LOC_Os02g45930.1	expressed protein	Zm00001d051475_T002; Zm00001d051475_T001	GRMZM2G076683_T01; AC216881.2_FGT010	Bradi3g51920.1	Sobic.004G279700.1	Seita.1G274900.1; Seita.2G047700.1
Sevir.1G304400	2.27718	1.05587	-1.10882	-2.21792	5e-05	0.00845172	NA	NA	tyrosine--tRNA ligase, cytoplasmic-like	Aminoacyl-tRNA synthetase, class Ic;Rossmann-like alpha/beta/alpha sandwich fold	AT2G33840.1		Tyrosyl-tRNA synthetase, class Ib, bacterial/mitochondrial	LOC_Os08g05490.1	tRNA synthetase, putative, expressed	NA	NA	Bradi2g59731.1; Bradi2g40906.1	Sobic.006G103700.3	Seita.1G298700.1
Sevir.1G308700	1.79494	0	#NAME?	NA	5e-05	0.00845172	lec1	leafy cotyledon	nuclear transcription factor Y subunit B-9-like	Histone-fold;Transcription factor CBF/NF-Y/archaeal histone;Transcription factor, NFYB/HAP3, conserved site	AT5G47670.1	L1L,NF-YB6	nuclear factor Y, subunit B6	LOC_Os02g49370.1	histone-like transcription factor and archaeal histone, putative, expressed	Zm00001d017898_T001; Zm00001d051697_T001	GRMZM2G011789_T01; GRMZM2G124663_T01	Bradi3g56400.1; Bradi1g43480.1	Sobic.004G254500.1	Seita.1G302800.1
Sevir.1G347500	0.761299	2.57421	1.7576	4.31745	5e-05	0.00845172	NA	NA	protein EFR3 homolog B-like	Armadillo-type fold	AT2G41830.1		Uncharacterized protein	LOC_Os02g53990.1	cyclin-related protein, putative, expressed	Zm00001d008511_T084; Zm00001d008511_T033	GRMZM2G340342_T01; GRMZM2G356155_T01	Bradi3g57110.1	Sobic.003G093100.6	Seita.1G340700.1
Sevir.1G371300	7.60087	13.116	0.787092	1.89601	0.00025	0.0350143	NA	NA	GDSL esterase/lipase At5g33370-like	Lipase, GDSL;SGNH hydrolase-type esterase domain	AT5G33370.1		GDSL-like Lipase/Acylhydrolase superfamily protein	LOC_Os02g57110.1	GDSL-like lipase/acylhydrolase, putative, expressed	Zm00001d051923_T001; Zm00001d018474_T001	GRMZM2G017869_T01; GRMZM5G845644_T01	Bradi3g55270.1; Bradi5g15160.1	Sobic.004G344100.1; Sobic.001G228100.1	Seita.1G364700.1; Seita.1G235300.1
Sevir.2G014600	3.48369	1.57522	-1.14507	-2.27423	5e-05	0.00845172	NA	NA	putative F-box/FBD/LRR-repeat protein At4g03220-like	F-box domain, cyclin-like	AT4G15060.1			LOC_Os07g02760.1	OsFBD13 - F-box and FBD domain containing protein, expressed	NA	NA	NA	Sobic.002G016600.1; Sobic.002G015700.1	Seita.2G011600.1; Seita.2G013300.1
Sevir.2G038500	3.70619	1.72231	-1.10559	-2.11649	0.0003	0.0389563	NA	NA	uncharacterized LOC101762363					LOC_Os02g34920.1	apomixis-related protein Pca21, putative, expressed	NA	NA	NA	NA	Seita.2G033700.1; Seita.2G033800.1
Sevir.2G038600	3.81291	0.66627	-2.51671	-3.66241	5e-05	0.00845172	NA	NA	uncharacterized LOC101762764					LOC_Os02g34920.1	apomixis-related protein Pca21, putative, expressed	NA	NA	NA	NA	Seita.2G033800.1; Seita.2G033700.1
Sevir.2G065500	24.6464	15.8758	-0.634543	-2.70895	5e-05	0.00845172	NA	NA		NOP5, N-terminal	AT3G05060.1		NOP56-like pre RNA processing ribonucleoprotein	LOC_Os08g01810.1	matrix attachment region binding protein, putative, expressed	NA	NA	NA	NA	Seita.2G062300.1; Seita.2G060500.1
Sevir.2G085300	2.00973	0	#NAME?	NA	5e-05	0.00845172	NA	NA	NA	NA						NA	NA	NA	NA	Seita.2G082000.1; Seita.4G040900.1
Sevir.2G105700	6.21419	3.40049	-0.869823	-2.29772	5e-05	0.00845172	NA	NA	uncharacterized LOC101769069	F-box domain, cyclin-like	AT2G26160.1		F-box family protein with a domain of unknown function (DUF295)	LOC_Os06g02110.1	OsFBX182 - F-box domain containing protein, expressed	NA	NA	NA	Sobic.010G009600.3; Sobic.010G009700.1	Seita.9G385800.1; Seita.4G010300.1
Sevir.2G258400	1.59769	0	#NAME?	NA	0.00025	0.0350143	NA	NA						LOC_Os09g30290.1	expressed protein	NA	NA	NA	NA	Seita.2G247500.1
Sevir.2G307100	5.38748	2.61511	-1.04274	-2.65157	5e-05	0.00845172	NA	NA								NA	NA	NA	NA	Seita.2G296100.1
Sevir.2G343800	3.18042	5.67357	0.835039	1.94049	0.00035	0.0434354	NA	NA	probable mitochondrial chaperone BCS1-A-like	AAA-type ATPase, N-terminal domain;ATPase, AAA-type, conserved site;ATPase, AAA-type, core;AAA+ ATPase domain;P-loop containing nucleoside triphosphate hydrolase	AT3G50930.1	BCS1	cytochrome BC1 synthesis	LOC_Os03g38800.1	AAA family ATPase, putative, expressed	Zm00001d021638_T001; Zm00001d044416_T001	GRMZM2G180080_T01; GRMZM2G458095_T02	Bradi1g26100.1; Bradi1g26150.1	Sobic.002G319900.1; Sobic.002G319400.1	Seita.2G333400.1; Seita.2G333200.1
Sevir.2G437800	0	0.976686	Inf	NA	0.0003	0.0389563	bd1	branched silkless1	ethylene-responsive transcription factor ERF086-like	DNA-binding, integrase-type;AP2/ERF domain	AT5G18560.1	PUCHI	Integrase-type DNA-binding superfamily protein	LOC_Os07g47330.1	AP2 domain containing protein, expressed	Zm00001d022488_T001; Zm00001d007119_T001	GRMZM2G307119_T01; GRMZM2G458437_T01	Bradi1g18580.1; Bradi5g08471.1	Sobic.002G411000.1; Sobic.006G059800.1	Seita.2G427300.1; Seita.7G081300.1
Sevir.2G449100	178.355	125.195	-0.510579	-2.2025	5e-05	0.00845172	NA	NA	thioredoxin-like 1-1, chloroplastic-like	Thioredoxin domain;Thioredoxin-like fold;Thioredoxin	AT1G08570.1; AT1G08570.2	ACHT4; ACHT4	atypical CYS HIS rich thioredoxin 4; atypical CYS HIS rich thioredoxin 4	LOC_Os07g48510.1; LOC_Os07g48510.1	thioredoxin, putative, expressed; thioredoxin, putative, expressed	Zm00001d022518_T002; Zm00001d047555_T001	GRMZM2G181607_T01; GRMZM2G102382_T01	Bradi1g17430.1	Sobic.002G421600.1; Sobic.001G386200.1	Seita.2G436600.1; Seita.9G418200.1
Sevir.3G005700	1.12456	4.08989	1.8627	2.33072	0.0002	0.0290489	NA	NA	cationic peroxidase SPC4-like	Peroxidase, active site;Peroxidases heam-ligand binding site;Haem peroxidase;Haem peroxidase, plant/fungal/bacterial;Plant peroxidase	AT1G71695.1		Peroxidase superfamily protein	LOC_Os04g59260.1	peroxidase precursor, putative, expressed	Zm00001d002902_T001; Zm00001d002901_T001	GRMZM2G108077_T01; GRMZM2G108123_T01	NA	Sobic.006G277800.1; Sobic.004G273900.1	Seita.3G004800.1; Seita.3G004900.1
Sevir.3G005800	23.014	37.0323	0.686271	2.0691	5e-05	0.00845172	NA	NA	cationic peroxidase SPC4-like	Peroxidase, active site;Haem peroxidase;Haem peroxidase, plant/fungal/bacterial;Plant peroxidase	AT4G16270.1		Peroxidase superfamily protein	LOC_Os04g59190.1	peroxidase precursor, putative, expressed	Zm00001d002899_T001; Zm00001d002897_T001	GRMZM2G108153_T01; GRMZM2G108077_T01	Bradi5g27210.1; Bradi5g27200.1	Sobic.006G277800.1; Sobic.006G277500.1	Seita.3G004900.1; Seita.3G004800.1
Sevir.3G015100	542.771	344.497	-0.655853	-2.62807	5e-05	0.00845172	NA	NA	stem-specific protein TSJT1-like	Domain of unknown function DUF3700;Nucleophile aminohydrolases, N-terminal	AT4G27450.1		Aluminium induced protein with YGL and LRDR motifs	LOC_Os04g58280.2	stem-specific protein TSJT1, putative, expressed	Zm00001d026632_T001	GRMZM2G142802_T01; GRMZM5G890145_T01	Bradi5g26320.1	Sobic.006G269200.1	Seita.3G014100.1
Sevir.3G029300	14.864	23.1235	0.63754	2.02917	0.0002	0.0290489	NA	NA	beta-fructofuranosidase, insoluble isoenzyme 7-like	Glycosyl hydrolase, five-bladed beta-propellor domain;Glycosyl hydrolase family 32, C-terminal;Glycosyl hydrolase family 32, N-terminal;Glycoside hydrolase, family 32;Concanavalin A-like lectin/glucanase, subgroup	AT1G55120.1	AtcwINV3,ATFRUCT5,FRUCT5	beta-fructofuranosidase 5	LOC_Os09g08072.1	glycosyl hydrolases, putative, expressed	Zm00001d001944_T001; Zm00001d001941_T001	GRMZM2G119941_T01; GRMZM2G018692_T01	Bradi5g25270.1; Bradi4g07847.2	Sobic.006G255600.1; Sobic.006G255500.1	Seita.3G028600.1; Seita.3G028500.1
Sevir.3G037500	60.1666	101.442	0.753619	3.06267	5e-05	0.00845172	NA	NA	REF/SRPP-like protein Os05g0151300/LOC_Os05g05940-like	Rubber elongation factor	AT3G05500.1		Rubber elongation factor protein (REF)	LOC_Os05g05940.1	stress-related protein, putative, expressed	Zm00001d010855_T001; Zm00001d010855_T005	GRMZM2G150367_T01	Bradi2g35600.1	Sobic.009G046600.2	Seita.3G036300.1
Sevir.3G037700	61.2064	87.8752	0.521773	2.29645	5e-05	0.00845172	NA	NA	probable phenylalanine--tRNA ligase beta subunit-like	Phenylalanyl-tRNA synthetase, B3/B4;DNA binding domain, putative;tRNA synthetase, B5-domain;B3/B4 tRNA-binding domain;Phenylalanyl-tRNA synthetase, class IIc, beta subunit, archae/euk cytosolic;Phenylalanyl-tRNA synthetase	AT1G72550.1		tRNA synthetase beta subunit family protein	LOC_Os05g48510.1	phenylalanyl-tRNA synthetase beta chain, putative, expressed	Zm00001d035802_T007; Zm00001d035802_T004	GRMZM2G700926_T01; AC226320.1_FGT002	Bradi4g06310.1	Sobic.007G207200.1; Sobic.009G046100.1	Seita.3G036500.1; Seita.8G097300.1
Sevir.3G038200	17.4043	43.0649	1.30707	4.23547	5e-05	0.00845172	NA	NA	glycine-rich cell wall structural protein 1.8-like	Heavy metal-associated domain, HMA	AT5G27690.1		Heavy metal transport/detoxification superfamily protein	LOC_Os05g05820.1	pro-resilin precursor, putative, expressed	Zm00001d035783_T001; Zm00001d007130_T001	GRMZM2G008202_T03; GRMZM2G123486_T02	Bradi2g35700.1; Bradi1g18210.3	Sobic.009G045600.1; Sobic.002G412400.1	Seita.3G037000.1; Seita.2G426200.1
Sevir.3G038300	5.94653	8.68347	0.546223	2.30825	5e-05	0.00845172	NA	NA		Helicase, superfamily 1/2, ATP-binding domain;Helicase, C-terminal;P-loop containing nucleoside triphosphate hydrolase;Winged helix-turn-helix DNA-binding domain;ATP-dependent DNA helicase RecQ, zinc-binding domain	AT5G27680.1	RECQSIM	RECQ helicase SIM	LOC_Os05g05810.1	DEAD-box ATP-dependent RNA helicase, putative, expressed	Zm00001d010866_T004; Zm00001d010866_T005	GRMZM2G090963_T02; GRMZM2G035171_T01	Bradi2g35707.4	Sobic.009G045400.1	Seita.3G037100.1
Sevir.3G038400	117.017	179.304	0.615683	2.57763	5e-05	0.00845172	NA	NA	transport inhibitor response 1-like protein Os05g0150500-like	Leucine-rich repeat, cysteine-containing subtype;F-box domain, cyclin-like	AT3G62980.1	TIR1	F-box/RNI-like superfamily protein	LOC_Os05g05800.1	OsFBL21 - F-box domain and LRR containing protein, expressed	Zm00001d010863_T001; Zm00001d010863_T002	GRMZM2G135978_T01	Bradi2g35720.1	Sobic.009G045300.1	Seita.3G037200.1
Sevir.3G038500	12.8503	19.5678	0.606684	2.50924	5e-05	0.00845172	NA	NA	NA	NA	AT2G28380.1	DRB2	dsRNA-binding protein 2	LOC_Os05g05790.1	double-stranded RNA binding motif containing protein, expressed	Zm00001d024861_T004; Zm00001d024861_T009	GRMZM2G089163_T02	Bradi2g35730.1	Sobic.009G045200.1	Seita.3G037300.1
Sevir.3G038600	33.2019	53.2283	0.680925	2.83927	5e-05	0.00845172	NA	NA	NA	NA	AT1G11930.2		Predicted pyridoxal phosphate-dependent enzyme, YBL036C type	LOC_Os05g05740.1	proline synthetase co-transcribed bacterial homolog protein, putative, expressed	Zm00001d010859_T001; Zm00001d042092_T002	GRMZM2G381129_T01; GRMZM2G467497_T01	Bradi2g35760.1; Bradi2g60800.1	Sobic.009G045100.1; Sobic.003G426900.1	Seita.3G037400.1
Sevir.3G038700	27.8261	43.8212	0.655191	2.96803	5e-05	0.00845172	NA	NA	anaphase-promoting complex subunit 7-like	Tetratricopeptide repeat;Tetratricopeptide repeat-containing domain;Tetratricopeptide TPR-1;Tetratricopeptide-like helical	AT2G39090.1		tetratricopeptide repeat (TPR)-containing protein	LOC_Os05g05720.1	tetratricopeptide repeat domain containing protein, expressed	Zm00001d024858_T004; Zm00001d024858_T003	GRMZM2G089296_T02	Bradi2g35800.1	Sobic.009G045000.1	Seita.3G037500.1
Sevir.3G038800	59.0127	89.063	0.593801	2.66508	5e-05	0.00845172	dcd1	discordia1	probable serine/threonine-protein phosphatase 2A regulatory subunit B'' subunit TON2-like	EF-Hand 1, calcium-binding site;EF-hand-like domain;Calcium-binding EF-hand	AT5G18580.1	EMB40,FASS,FASS 2,FS1,GDO,TON2	tonneau 2 (TON2)	LOC_Os05g05710.1	serine/threonine-protein phosphatase 2A regulatory subunit B subunitgamma, putative, expressed	Zm00001d024857_T003; Zm00001d024857_T001	GRMZM2G083459_T02; GRMZM2G050800_T01	Bradi2g35807.2	Sobic.009G044900.1	Seita.3G037600.1; Seita.1G006000.1
Sevir.3G038900	60.296	85.453	0.503068	2.21056	5e-05	0.00845172	NA	NA	cullin-1-like	Cullin protein, neddylation domain;Cullin repeat-like-containing domain;Cullin homology;Cullin, conserved site;Cullin, N-terminal;Winged helix-turn-helix DNA-binding domain	AT4G02570.1	ATCUL1,AXR6,CUL1	cullin 1	LOC_Os05g05700.1	cullin, putative, expressed	Zm00001d024855_T010; Zm00001d024855_T014	GRMZM2G166694_T04; GRMZM2G166089_T05	Bradi2g35830.1; Bradi2g35820.1	Sobic.009G044800.1; Sobic.003G164200.1	Seita.3G037700.1; Seita.5G167800.1
Sevir.3G039100	6.39602	13.4165	1.06877	3.12811	5e-05	0.00845172	NA	NA	1-aminocyclopropane-1-carboxylate oxidase-like	Non-haem dioxygenase N-terminal domain;Oxoglutarate/iron-dependent dioxygenase;Isopenicillin N synthase-like	AT1G77330.1		2-oxoglutarate (2OG) and Fe(II)-dependent oxygenase superfamily protein	LOC_Os05g05680.1	1-aminocyclopropane-1-carboxylate oxidase, putative, expressed	Zm00001d024853_T001; Zm00001d024843_T001	GRMZM2G166639_T01; GRMZM2G072529_T01	Bradi2g35860.1; Bradi2g35850.1	Sobic.009G044600.1; Sobic.009G044400.1	Seita.3G037900.1; Seita.3G038000.1
Sevir.3G039300	70.0138	122.377	0.805622	3.56631	5e-05	0.00845172	NA	NA	NA	NA	AT3G05430.1; AT5G27650.1	;	Tudor/PWWP/MBT superfamily protein; Tudor/PWWP/MBT superfamily protein	LOC_Os05g38810.1; LOC_Os05g38810.1	PWWP domain containing protein, expressed; PWWP domain containing protein, expressed	Zm00001d010869_T001; Zm00001d024841_T001	GRMZM2G135320_T01; GRMZM2G135366_T03	Bradi2g35870.2	Sobic.009G044300.1	Seita.3G038100.1
Sevir.3G040100	12.3412	19.6505	0.671079	2.80863	5e-05	0.00845172	NA	NA	sodium/hydrogen exchanger 2-like	Cation/H+ exchanger;Na+/H+ exchanger;Cation/H+ exchanger, CPA1 family	AT3G05030.1	ATNHX2,NHX2	sodium hydrogen exchanger 2	LOC_Os05g05590.1	transporter, monovalent cation:proton antiporter-2 family, putative, expressed	Zm00001d024832_T001; Zm00001d024832_T004	GRMZM2G063492_T01; GRMZM2G701776_T01	Bradi2g36000.1; Bradi1g18360.1	Sobic.009G042700.1	Seita.3G038800.1
Sevir.3G040200	6.3232	10.7524	0.76593	2.67278	5e-05	0.00845172	NA	NA	uncharacterized LOC101763367		AT3G48860.2			LOC_Os05g05580.1	expressed protein	Zm00001d024833_T001; Zm00001d024833_T003	GRMZM2G063478_T01; GRMZM2G017856_T01	Bradi2g36005.2	Sobic.009G042800.1	Seita.3G038900.1
Sevir.3G040400	265.285	420.071	0.663093	2.8994	5e-05	0.00845172	NA	NA	mitochondrial 37S ribosomal protein S27-like	Ribosomal protein S27/S33, mitochondrial	AT5G44710.1			LOC_Os05g05560.1	expressed protein	Zm00001d010872_T001	GRMZM2G443340_T01	Bradi2g36020.1	Sobic.009G042900.1	Seita.3G039100.1
Sevir.3G040500	57.2129	87.2829	0.609359	2.68726	5e-05	0.00845172	NA	NA	NA	NA				LOC_Os05g05500.1	OsFBX159 - F-box domain containing protein, expressed	NA	NA	Bradi2g36080.2; Bradi2g36090.1	Sobic.009G042300.1; Sobic.009G042400.1	Seita.3G039200.1
Sevir.3G091700	14.3162	10.3351	-0.470098	-2.04558	0.0001	0.0156864	NA	NA	probable aspartyl aminopeptidase-like	Peptidase M18;Peptidase M18, domain 2	AT5G60160.1		Zn-dependent exopeptidases superfamily protein	LOC_Os12g13390.1	aspartyl aminopeptidase, putative, expressed	Zm00001d044102_T001; Zm00001d044102_T006	GRMZM2G057942_T01	Bradi4g39590.1	Sobic.003G233600.1	Seita.3G089700.1; Seita.5G320300.1
Sevir.3G103000	12.6813	5.42763	-1.2243	-2.62099	5e-05	0.00845172	NA	NA	NA	NA						NA	NA	NA	NA	NA
Sevir.3G103100	2.13397	0.769475	-1.47159	-2.74244	5e-05	0.00845172	NA	NA	NA	NA						NA	NA	NA	NA	Seita.3G305000.1
Sevir.3G105600	358.12	245.979	-0.541912	-2.23787	5e-05	0.00845172	NA	NA	NA	NA						NA	NA	NA	NA	Seita.3G103200.1; Seita.5G124000.1
Sevir.3G105700	123.539	79.7926	-0.630639	-2.47831	5e-05	0.00845172	NA	NA	uncharacterized LOC101760253		AT3G15630.1			LOC_Os05g08420.1	expressed protein	Zm00001d037631_T001; Zm00001d037632_T001	GRMZM2G352618_T01; GRMZM2G323888_T01	Bradi2g34130.1; Bradi2g34120.1	Sobic.009G064000.1; Sobic.009G064100.1	Seita.3G103300.1; Seita.3G103200.1
Sevir.3G136300	5.15761	7.64071	0.567004	1.78204	0.00025	0.0350143	NA	NA	polygalacturonase At1g48100-like	Pectin lyase fold/virulence factor;Parallel beta-helix repeat;Glycoside hydrolase, family 28;Pectin lyase fold	AT1G60590.1		Pectin lyase-like superfamily protein	LOC_Os01g44970.1	polygalacturonase, putative, expressed	NA	NA	NA	Sobic.009G243500.1	Seita.3G134700.1; Seita.5G239100.1
Sevir.3G172400	2.62135	6.2804	1.26054	2.02952	0.00035	0.0434354	NA	NA	pistil-specific extensin-like protein-like		AT1G28290.1	AGP31	arabinogalactan protein 31	LOC_Os05g45460.1	POEI52 - Pollen Ole e I allergen and extensin family protein precursor, expressed	Zm00001d038741_T002; Zm00001d038741_T001	GRMZM2G040517_T01	Bradi2g18920.1	Sobic.009G208600.1	Seita.3G168200.1
Sevir.3G176700	26.9735	20.2988	-0.410151	-1.82122	0.0004	0.0472482	NA	NA	6-phosphofructokinase 7-like;mitochondrial-processing peptidase subunit alpha-like	ATP-dependent 6-phosphofructokinase;Pyrophosphate-dependent phosphofructokinase TP0108;Peptidase M16, N-terminal;Metalloenzyme, LuxS/M16 peptidase-like;Peptidase M16, C-terminal domain;Peptidase M16, zinc-binding site;Phosphofructokinase domain;Peptidase M16 domain	AT4G26270.1	PFK3	phosphofructokinase 3	LOC_Os05g44922.1	6-phosphofructokinase, putative, expressed	Zm00001d038775_T002; Zm00001d038775_T001	GRMZM2G005036_T01; GRMZM2G004932_T01	Bradi2g19332.2; Bradi2g19326.2	Sobic.009G204601.1	Seita.3G172400.1; Seita.5G311000.1
Sevir.3G177500	45.0061	30.1487	-0.578022	-2.09639	5e-05	0.00845172	NA	NA	uncharacterized LOC101764024		AT5G56550.1	ATOXS3,OXS3	oxidative stress 3	LOC_Os05g44900.1	expressed protein	Zm00001d038780_T001; Zm00001d010798_T001	GRMZM2G031580_T01; GRMZM2G106819_T01	NA	Sobic.009G204100.1	Seita.3G173400.1
Sevir.3G200700	43.4799	29.7895	-0.545543	-2.071	0.0001	0.0156864	NA	NA	SNF1-related protein kinase regulatory subunit beta-1-like	Immunoglobulin E-set;5-AMP-activated protein kinase, beta subunit, interaction domain;SNF1-related protein kinase regulatory subunit beta-1;AMP-activated protein kinase, glycogen-binding domain	AT5G21170.1	AKINBETA1	5\'-AMP-activated protein kinase beta-2 subunit protein	LOC_Os05g41220.1	SNF1-related protein kinase regulatory subunit beta-1, putative, expressed	NA	NA	Bradi2g21420.1	Sobic.009G180200.2	Seita.3G196200.1
Sevir.3G275700	2.07246	6.28826	1.60132	2.18343	0.00035	0.0434354	NA	NA	uncharacterized LOC101760935	NIM1-interacting protein 1/3				LOC_Os05g30500.1	expressed protein	NA	NA	Bradi2g27670.1	Sobic.009G115600.1	Seita.3G268700.1; Seita.3G268600.1
Sevir.3G295100	49.6554	95.9054	0.949662	3.75155	5e-05	0.00845172	NA	NA	probable WRKY transcription factor 70-like	DNA-binding WRKY	AT3G56400.1	ATWRKY70,WRKY70	WRKY DNA-binding protein 70	LOC_Os05g25770.1	WRKY45, expressed	Zm00001d023616_T001; Zm00001d023615_T001	GRMZM2G004060_T01	Bradi2g30695.1	Sobic.008G060300.1	Seita.3G287100.1
Sevir.3G316900	2.45451	5.40195	1.13805	2.89526	5e-05	0.00845172	NA	NA	uncharacterized LOC101764571	PGG domain	AT5G50140.1		Ankyrin repeat family protein	LOC_Os06g19010.1	cadmium tolerance factor, putative, expressed	Zm00001d012387_T001; Zm00001d028649_T001	GRMZM2G023827_T01; GRMZM2G043857_T01	Bradi3g16060.1; Bradi3g16070.1	Sobic.003G356300.1; Sobic.001G418400.2	Seita.3G310900.1; Seita.3G310300.1
Sevir.3G318400	34.0489	22.116	-0.622515	-2.06331	5e-05	0.00845172	NA	NA	uncharacterized LOC101782126					LOC_Os12g22880.1	expressed protein	NA	NA	Bradi5g09010.1	Sobic.010G166300.1	Seita.3G313100.1
Sevir.3G323900	1.74277	0.911925	-0.934394	-2.36018	5e-05	0.00845172	NA	NA		FACT complex subunit Spt16p/Cdc68p;Domain of unknown function DUF1747;Peptidase M24, structural domain;Creatinase/Aminopeptidase P/Spt16, N-terminal;FACT complex subunit Spt16, N-terminal lobe domain	AT4G10710.1	SPT16	global transcription factor C	LOC_Os12g26030.1	FACT complex subunit SPT16, putative, expressed	NA	NA	Bradi4g07831.1	NA	Seita.3G313400.1
Sevir.3G398800	5.32262	3.41652	-0.639609	-2.01079	0.0002	0.0290489	NA	NA	NA	NA	AT1G03090.2	MCCA	methylcrotonyl-CoA carboxylase alpha chain, mitochondrial / 3-methylcrotonyl-CoA carboxylase 1 (MCCA)	LOC_Os12g41250.1	methylcrotonoyl-CoA carboxylase subunit alpha, mitochondrial precursor, putative, expressed	Zm00001d031013_T002; Zm00001d031013_T003	GRMZM2G019926_T03; GRMZM2G520862_T01	Bradi4g02380.1	Sobic.008G160700.1	Seita.3G382100.1
Sevir.3G410800	9.10361	1.35455	-2.74862	-3.92615	5e-05	0.00845172	NA	NA	DNA-directed RNA polymerase III subunit rpc8-like	RNA polymerase III, subunit Rpc25;Nucleic acid-binding, OB-fold;RNA polymerase Rpb7, N-terminal	AT1G06790.1		RNA polymerase Rpb7 N-terminal domain-containing protein	LOC_Os07g29420.3	DNA-directed RNA polymerase III subunit RPC8, putative, expressed	Zm00001d021335_T001; Zm00001d021335_T003	GRMZM2G098764_T01	Bradi5g25960.1	Sobic.002G300500.1	Seita.2G312200.1
Sevir.3G413700	17.9074	25.0241	0.482758	2.11074	5e-05	0.00845172	NA	NA	GDP-L-galactose phosphorylase 1-like	GDP-L-galactose/GDP-D-glucose phosphorylase	AT4G26850.1	VTC2	mannose-1-phosphate guanylyltransferase (GDP)s;GDP-galactose:mannose-1-phosphate guanylyltransferases;GDP-galactose:glucose-1-phosphate guanylyltransferases;GDP-galactose:myoinositol-1-phosphate guanylyltransferases;glucose-1-phosphate guanylyltransferase	LOC_Os12g41800.1	VTC2, putative, expressed	NA	NA	Bradi4g01940.5	Sobic.008G167600.1	Seita.3G395500.1
Sevir.3G422800	3.51966	1.64547	-1.09693	-2.54601	5e-05	0.00845172	NA	NA	ankyrin repeat and KH domain-containing protein 1-like	Ankyrin repeat-containing domain;Tetratricopeptide repeat;Tetratricopeptide repeat-containing domain;Ankyrin repeat;Tetratricopeptide TPR-1;Tetratricopeptide-like helical	AT3G04710.3; AT3G04710.2	;	ankyrin repeat family protein; ankyrin repeat family protein	LOC_Os12g43940.1; LOC_Os12g43940.1	ankyrin repeat domain-containing protein, putative, expressed; ankyrin repeat domain-containing protein, putative, expressed	Zm00001d031183_T001	GRMZM2G099366_T01	Bradi4g00790.3	Sobic.008G188800.1; Sobic.001G158700.1	Seita.3G404700.1
Sevir.3G424400	0.773355	0.288785	-1.42114	-2.76382	5e-05	0.00845172	NA	NA	disease resistance protein RGA2-like	NB-ARC;P-loop containing nucleoside triphosphate hydrolase	AT3G14460.1		LRR and NB-ARC domains-containing disease resistance protein	LOC_Os01g25740.1	powdery mildew resistance protein PM3F, putative, expressed	Zm00001d007016_T001; Zm00001d048613_T001	GRMZM2G308369_T01; GRMZM2G415161_T01	Bradi5g00451.1	Sobic.003G161400.1; Sobic.003G161100.1	Seita.3G400300.1; Seita.3G406200.1
Sevir.4G053800	2.29866	1.08418	-1.08419	-3.09353	5e-05	0.00845172	NA	NA	uncharacterized LOC101769737	Development/cell death domain	AT2G35140.3; AT2G35140.1	;	DCD (Development and Cell Death) domain protein; DCD (Development and Cell Death) domain protein	LOC_Os06g07770.1; LOC_Os06g07770.1	expressed protein; expressed protein	Zm00001d037482_T001	GRMZM2G082399_T01	NA	Sobic.010G058400.2	Seita.4G056300.1
Sevir.4G095800	35.8933	22.4976	-0.673943	-2.74926	5e-05	0.00845172	NA	NA	NA	NA	AT2G21940.4	ATSK1,SK1	shikimate kinase 1	LOC_Os02g51410.1	shikimate kinase, putative, expressed	NA	NA	Bradi3g59237.3	NA	Seita.4G096300.1
Sevir.4G148800	1.48054	4.08389	1.46382	2.00286	0.00025	0.0350143	NA	NA	NA	NA	AT2G42840.1	PDF1	protodermal factor 1	LOC_Os06g35970.1	meiosis 5, putative, expressed	Zm00001d046297_T001; Zm00001d037000_T002	GRMZM2G125441_T01; GRMZM2G141325_T01	Bradi1g38120.1	Sobic.010G164500.1	Seita.4G180600.1
Sevir.4G155800	111.769	68.2629	-0.71135	-2.88641	5e-05	0.00845172	NA	NA	basic leucine zipper 9-like	Basic-leucine zipper domain	AT5G24800.1	ATBZIP9,BZIP9,BZO2H2	basic leucine zipper 9	LOC_Os06g45140.1	bZIP transcription factor domain containing protein, expressed	Zm00001d046937_T001; Zm00001d050588_T001	GRMZM2G103647_T01; GRMZM2G337410_T01	Bradi1g31700.2	Sobic.010G218500.1	Seita.4G187300.1
Sevir.4G161000	2.18573	1.34563	-0.699836	-1.88412	0.0003	0.0389563	NA	NA	alpha-glucan water dikinase, chloroplastic-like	Pyruvate phosphate dikinase, PEP/pyruvate-binding;ATP-grasp fold, subdomain 2;ATP-grasp fold, subdomain 1	AT1G10760.1	GWD,GWD1,SEX1,SOP,SOP1	Pyruvate phosphate dikinase, PEP/pyruvate binding domain	LOC_Os06g30310.1	alpha-glucan water dikinase, chloroplast precursor, putative, expressed	Zm00001d037059_T004; Zm00001d037059_T012	GRMZM2G412611_T01; GRMZM2G091020_T01	Bradi1g41907.2; Bradi3g11270.2	Sobic.010G143500.1	Seita.4G151100.1
Sevir.4G195000	7.61907	3.31208	-1.20188	-2.7652	5e-05	0.00845172	NA	NA	peroxidase 11-like	Peroxidase, active site;Peroxidases heam-ligand binding site;Haem peroxidase;Haem peroxidase, plant/fungal/bacterial;Plant peroxidase	AT1G68850.1		Peroxidase superfamily protein	LOC_Os06g16350.1	peroxidase precursor, putative, expressed	Zm00001d037359_T001	GRMZM2G095404_T02; GRMZM2G438129_T01	Bradi1g43680.1	Sobic.010G115700.2	Seita.4G122600.1
Sevir.4G252300	92.5159	59.7962	-0.629646	-2.45618	5e-05	0.00845172	NA	NA	probable inositol oxygenase-like	Inositol oxygenase	AT1G14520.2	MIOX1	myo-inositol oxygenase 1	LOC_Os06g36560.1	inositol oxygenase, putative, expressed	Zm00001d046234_T002; Zm00001d046234_T001	GRMZM2G126900_T02	Bradi1g37870.1	Sobic.010G168800.1	Seita.4G239800.1
Sevir.4G259000	81.3467	121.786	0.582193	2.38011	5e-05	0.00845172	NA	NA	xyloglucan endotransglucosylase/hydrolase protein 22-like	Xyloglucan endotransglucosylase/hydrolase;Xyloglucan endo-transglycosylase, C-terminal;Glycoside hydrolase, family 16, active site;Glycoside hydrolase, family 16;Concanavalin A-like lectin/glucanase, subgroup	AT5G57560.1	TCH4,XTH22	Xyloglucan endotransglucosylase/hydrolase family protein	LOC_Os06g48160.1	glycosyl hydrolases family 16, putative, expressed	Zm00001d014613_T001; Zm00001d009309_T001	GRMZM2G413006_T01; GRMZM2G413017_T01	Bradi1g33810.1; Bradi1g33840.1	Sobic.010G246400.1; Sobic.010G246700.1	Seita.4G246400.1; Seita.4G246100.1
Sevir.4G286600	8.7988	6.34085	-0.472632	-1.76847	0.00035	0.0434354	NA	NA	WAT1-related protein At3g45870-like	Drug/metabolite transporter;WAT1-related protein	AT5G45370.2		nodulin MtN21 /EamA-like transporter family protein	LOC_Os06g49500.3	integral membrane protein, putative, expressed	Zm00001d036440_T003; Zm00001d036440_T002	GRMZM2G134930_T01; GRMZM2G000209_T01	Bradi1g34770.3	Sobic.010G258300.1; Sobic.001G351800.1	Seita.4G274900.1; Seita.9G380200.1
Sevir.4G292500	1.00055	0.504376	-0.988221	-2.71219	5e-05	0.00845172	NA	NA		Peptidase C50, separase;SEPARIN core domain	AT4G22970.1	AESP,ESP,RSW4	homolog of separase	LOC_Os02g53120.1	Peptidase family C50, putative, expressed	Zm00001d052143_T013; Zm00001d052143_T009	GRMZM2G300624_T01	Bradi3g57691.1	Sobic.004G095200.1; Sobic.004G312400.2	Seita.4G280700.1; Seita.1G334600.1
Sevir.4G292600	4.48113	2.59835	-0.786264	-3.05543	5e-05	0.00845172	NA	NA	NA	NA	AT1G07920.1		GTP binding Elongation factor Tu family protein	LOC_Os03g08010.1	elongation factor Tu, putative, expressed	Zm00001d037877_T002; Zm00001d037877_T005	GRMZM2G001327_T01; GRMZM2G343543_T03	Bradi1g06861.2; Bradi0012s00100.1	Sobic.010G182600.4; Sobic.010G182200.2	Seita.9G442900.1; Seita.9G443000.1
Sevir.4G293000	16.3133	9.58881	-0.766628	-2.53078	5e-05	0.00845172	NA	NA	chaperone protein dnaJ 11, chloroplastic-like	DnaJ domain, conserved site;DnaJ domain	AT3G13310.1		Chaperone DnaJ-domain superfamily protein	LOC_Os08g43490.1	heat shock protein DnaJ, putative, expressed	Zm00001d014790_T001	GRMZM2G399136_T01	NA	Sobic.010G267000.1	Seita.4G281200.1; Seita.4G131600.1
Sevir.5G049400	0	0.776882	Inf	NA	0.0004	0.0472482	NA	NA		Trypsin-like cysteine/serine peptidase domain				LOC_Os09g26520.1	hypothetical protein	NA	NA	NA	NA	Seita.5G050100.1; Seita.5G050200.1
Sevir.5G056400	7.7617	5.36975	-0.531517	-2.05147	5e-05	0.00845172	NA	NA	zinc finger CCCH domain-containing protein 4-like	Helicase, superfamily 1/2, ATP-binding domain;DNA/RNA helicase, DEAD/DEAH box type, N-terminal;AAA+ ATPase domain;Helicase, C-terminal;Zinc finger, CCCH-type;P-loop containing nucleoside triphosphate hydrolase	AT2G47680.1		zinc finger (CCCH type) helicase family protein	LOC_Os01g15300.1	zinc finger helicase family protein, putative, expressed	Zm00001d008326_T001; Zm00001d008326_T002	GRMZM2G146047_T02	Bradi2g09177.1	Sobic.003G117200.1	Seita.5G056900.1
Sevir.5G084400	3.28022	1.67102	-0.973066	-2.82796	5e-05	0.00845172	NA	NA	synaptonemal complex protein 1-like	Zinc finger-XS domain;XS domain;Uncharacterised domain XH	AT1G15910.1		XH/XS domain-containing protein	LOC_Os01g44230.1	transcription factor X1, putative, expressed	Zm00001d040033_T001; Zm00001d040033_T002	GRMZM2G011436_T01	Bradi2g43797.2	Sobic.003G088600.1; Sobic.007G073800.2	Seita.5G086200.1
Sevir.5G095000	11.9841	18.0453	0.590503	2.20474	5e-05	0.00845172	NA	NA	AP2/ERF and B3 domain-containing protein Os01g0141000-like	DNA-binding, integrase-type;DNA-binding pseudobarrel domain;B3 DNA binding domain;AP2/ERF domain	AT1G68840.2	EDF2,RAP2.8,RAV2,TEM2	related to ABI3/VP1 2	LOC_Os01g04800.1	B3 DNA binding domain containing protein, expressed	Zm00001d039907_T001; Zm00001d009468_T001	GRMZM2G159592_T01; GRMZM5G813904_T01	Bradi2g02720.1; Bradi2g47220.1	Sobic.003G078100.1; Sobic.003G265200.1	Seita.5G096900.1; Seita.5G096800.1
Sevir.5G100700	7.03637	4.98881	-0.496136	-2.1517	5e-05	0.00845172	NA	NA	NA	NA	AT5G02310.1	PRT6	proteolysis 6	LOC_Os01g05500.2	zinc finger protein, putative, expressed	Zm00001d039860_T005; Zm00001d039860_T003	GRMZM2G438938_T01; GRMZM2G541193_T03	Bradi2g03180.1	Sobic.003G072200.1	Seita.5G102700.1
Sevir.5G116100	6.31841	4.01581	-0.653872	-1.80987	0.00035	0.0434354	ra2	ramosa2	LOB domain-containing protein 6-like	Lateral organ boundaries, LOB	AT5G63090.1; AT5G63090.4	LOB; LOB	Lateral organ boundaries (LOB) domain family protein; Lateral organ boundaries (LOB) domain family protein	LOC_Os01g07480.1; LOC_Os01g07480.2	DUF260 domain containing protein, putative, expressed; DUF260 domain containing protein, putative, expressed	Zm00001d039694_T001; Zm00001d042560_T001	AC233943.1_FGT002; GRMZM2G118250_T03	Bradi2g04270.7; Bradi2g57380.2	Sobic.003G052900.1; Sobic.009G138500.1	Seita.5G119400.1; Seita.5G408700.1
Sevir.5G161500	90.8653	63.1786	-0.524295	-2.32799	5e-05	0.00845172	NA	NA		Peptidoglycan-binding lysin domain						Zm00001d018201_T002; Zm00001d018201_T001	GRMZM2G154301_T01	NA	Sobic.004G311600.1	Seita.1G333700.1; Seita.9G011000.1
Sevir.5G177100	2.359	1.53428	-0.620609	-2.01578	5e-05	0.00845172	NA	NA		Transcription factor Spt20	AT1G72390.1			LOC_Os01g02860.1	expressed protein	NA	NA	NA	NA	Seita.5G176700.1
Sevir.5G252100	0.449749	1.30197	1.5335	2.10427	0.0001	0.0156864	NA	NA								NA	NA	Bradi2g45143.1	NA	Seita.5G244200.1; Seita.5G244000.1
Sevir.5G255400	139.89	97.0401	-0.527642	-2.02343	5e-05	0.00845172	NA	NA	CTP synthase-like	Glutamine amidotransferase type 1;CTP synthase, N-terminal;CTP synthase;P-loop containing nucleoside triphosphate hydrolase;Class I glutamine amidotransferase-like	AT1G30820.1		CTP synthase family protein	LOC_Os01g46570.1	CTP synthase, putative, expressed	Zm00001d011486_T002; Zm00001d011486_T003	GRMZM2G132547_T01; GRMZM2G330302_T01	Bradi2g45390.1; Bradi2g14730.1	Sobic.003G241000.1; Sobic.009G239500.1	Seita.5G247700.1; Seita.3G138700.1
Sevir.5G302500	14.2455	28.9501	1.02306	2.47698	5e-05	0.00845172	NA	NA	inorganic pyrophosphatase 1-like	HAD-like domain;Phosphatase PHOSPHO-type;Pyridoxal phosphate phosphatase-related;HAD-superfamily hydrolase, subfamily IB, PSPase-like	AT1G73010.1	ATPS2,PS2	phosphate starvation-induced gene 2	LOC_Os01g52230.1	phosphoethanolamine/phosphocholine phosphatase, putative, expressed	Zm00001d043621_T001; Zm00001d011734_T001	GRMZM2G015908_T01; GRMZM5G836174_T02	Bradi2g48420.1; Bradi3g08530.1	Sobic.003G279300.1; Sobic.004G097300.1	Seita.5G299700.1; Seita.1G031100.1
Sevir.5G320400	4.48851	9.91234	1.14299	2.2463	5e-05	0.00845172	NA	NA	GDSL esterase/lipase At5g45670-like	Lipase, GDSL;SGNH hydrolase-type esterase domain	AT5G45670.1		GDSL-like Lipase/Acylhydrolase superfamily protein	LOC_Os01g54470.1	GDSL-like lipase/acylhydrolase, putative, expressed	Zm00001d043458_T002; Zm00001d043458_T001	GRMZM2G045215_T01; GRMZM2G478414_T01	Bradi2g49781.2; Bradi2g19650.1	Sobic.003G295100.1; Sobic.009G200100.1	Seita.5G317400.1; Seita.3G177000.1
Sevir.5G323700	0.333448	1.09631	1.71712	3.62679	5e-05	0.00845172	NA	NA		F-box domain, cyclin-like				LOC_Os09g17930.1	transposon protein, putative, CACTA, En/Spm sub-class, expressed	NA	NA	NA	NA	Seita.2G262000.1; Seita.5G203000.1
Sevir.5G326500	19.1195	12.4853	-0.614813	-1.91169	0.0002	0.0290489	NA	NA	uncharacterized LOC101756372					LOC_Os01g55160.1	expressed protein	Zm00001d043419_T001	GRMZM2G127695_T02	NA	Sobic.003G300200.1	Seita.5G322900.1
Sevir.5G383100	4.15406	2.6889	-0.627505	-2.14884	5e-05	0.00845172	NA	NA	ATP-dependent zinc metalloprotease FTSH 3, mitochondrial-like	Peptidase M41, FtsH extracellular;Peptidase, FtsH;ATPase, AAA-type, conserved site;ATPase, AAA-type, core;AAA+ ATPase domain;Peptidase M41;P-loop containing nucleoside triphosphate hydrolase	AT1G07510.1	ftsh10	FTSH protease 10	LOC_Os01g62500.1	OsFtsH3 FtsH protease, homologue of AtFtsH3/10, expressed	Zm00001d010522_T001; Zm00001d010522_T003	GRMZM2G038401_T01	Bradi2g23357.1; Bradi2g54697.1	Sobic.003G352900.1; Sobic.009G162600.1	Seita.5G377900.1; Seita.3G217900.1
Sevir.5G384900	10.4627	7.13008	-0.553268	-2.15277	5e-05	0.00845172	NA	NA			AT2G39740.1		Nucleotidyltransferase family protein	LOC_Os01g62790.1	expressed protein	NA	NA	Bradi2g54817.1	Sobic.003G354232.1	Seita.5G379800.1
Sevir.5G408900	0.859046	0.234338	-1.87414	-2.37057	0.0004	0.0472482	NA	NA	tyrosine--tRNA ligase, cytoplasmic-like	Tyrosine-tRNA ligase, archaeal/eukaryotic-type;Aminoacyl-tRNA synthetase, class Ic;Rossmann-like alpha/beta/alpha sandwich fold	AT2G33840.1		Tyrosyl-tRNA synthetase, class Ib, bacterial/mitochondrial	LOC_Os08g05490.1	tRNA synthetase, putative, expressed	NA	NA	NA	NA	Seita.5G403600.1
Sevir.5G457800	28.2133	40.929	0.536746	2.34441	5e-05	0.00845172	NA	NA		Single-strand DNA-binding	AT1G31010.1	OSB4	organellar single-stranded DNA binding protein 4	LOC_Os01g72049.1	retrotransposon, putative, centromere-specific, expressed	Zm00001d011877_T005; Zm00001d011877_T001	GRMZM2G102314_T01	Bradi2g60720.3	Sobic.003G425100.1	Seita.5G451200.1
Sevir.5G457900	48.9555	78.199	0.675679	2.73821	5e-05	0.00845172	NA	NA	probable calcium-binding protein CML35-like	EF-Hand 1, calcium-binding site;EF-hand-like domain;Calcium-binding EF-hand	AT1G66400.1	CML23	calmodulin like 23	LOC_Os01g72080.1	calmodulin-like protein 1, putative, expressed	Zm00001d042108_T001	GRMZM2G467184_T01	Bradi2g60680.2	Sobic.003G425200.1; Sobic.008G012900.1	Seita.5G451300.1
Sevir.5G458000	2.85001	4.28818	0.589402	1.89649	0.00015	0.0226246	elm1	elongated mesocotyl1	phytochromobilin:ferredoxin oxidoreductase, chloroplastic-like	Ferredoxin-dependent bilin reductase	AT3G09150.2	ATHY2,GUN3,HY2	phytochromobilin:ferredoxin oxidoreductase, chloroplast / phytochromobilin synthase (HY2)	LOC_Os01g72090.1	phycoerythrobilin ferredoxin oxidoreductase, putative, expressed	Zm00001d011876_T001	GRMZM5G861678_T06	NA	Sobic.003G425300.1	Seita.5G451400.1
Sevir.5G458100	12.5962	21.9065	0.798375	2.87491	5e-05	0.00845172	NA	NA	probable calcium-binding protein CML10-like	EF-Hand 1, calcium-binding site;EF-hand-like domain;Calcium-binding EF-hand	AT1G24620.1		EF hand calcium-binding protein family	LOC_Os01g72100.1	OsCML10 - Calmodulin-related calcium sensor protein, expressed	Zm00001d042107_T001; Zm00001d009985_T001	GRMZM2G106945_T01; GRMZM2G474755_T01	Bradi2g27050.1; Bradi4g26400.1	Sobic.003G425500.1	Seita.5G451500.1; Seita.3G261400.1
Sevir.5G458200	79.1881	115.527	0.544873	2.33562	5e-05	0.00845172	NA	NA		Leucine-rich repeat	AT3G14470.1		NB-ARC domain-containing disease resistance protein	LOC_Os02g05686.1	expressed protein	NA	NA	NA	NA	Seita.5G452700.1; Seita.5G452500.1
Sevir.5G459100	0	14.6286	Inf	NA	5e-05	0.00845172	NA	NA	probable glutathione S-transferase-like	Thioredoxin-like fold;Glutathione S-transferase, C-terminal-like;Glutathione S-transferase, C-terminal;Glutathione S-transferase, N-terminal	AT3G09270.1	ATGSTU8,GSTU8	glutathione S-transferase TAU 8	LOC_Os01g72160.1	glutathione S-transferase, putative, expressed	Zm00001d042104_T001	GRMZM2G028556_T03	NA	Sobic.003G425850.1; Sobic.010G092500.1	Seita.5G452900.1
Sevir.6G014600	1.73393	0.605208	-1.51855	-2.84636	5e-05	0.00845172	NA	NA	NA	NA				LOC_Os12g07390.1	expressed protein	NA	NA	NA	NA	NA
Sevir.6G015600	11.854	7.03218	-0.753334	-2.24124	5e-05	0.00845172	NA	NA	uncharacterized LOC101757604;uncharacterized LOC101758005		AT4G29905.1			LOC_Os04g51680.1	expressed protein	Zm00001d024371_T001	GRMZM2G314593_T01	Bradi3g18570.1	Sobic.007G084800.1	Seita.6G017400.1; Seita.6G017300.1
Sevir.6G134300	16.7779	24.0854	0.521596	1.98689	0.00015	0.0226246	NA	NA		Helitron helicase-like domain;DNA helicase PIF1, ATP-dependent;P-loop containing nucleoside triphosphate hydrolase				LOC_Os01g44200.1	retrotransposon protein, putative, unclassified, expressed	NA	NA	NA	NA	Seita.8G111300.1
Sevir.6G150200	21.2152	14.7309	-0.526251	-2.28822	5e-05	0.00845172	NA	NA	probable alpha,alpha-trehalose-phosphate synthase [UDP-forming] 9-like	HAD-like domain;HAD-superfamily hydrolase, subfamily IIB;Trehalose-phosphatase;Glycosyl transferase, family 20	AT1G23870.1	ATTPS9,TPS9	trehalose-phosphatase/synthase 9	LOC_Os08g31980.1	trehalose-6-phosphate synthase, putative, expressed	Zm00001d032311_T006; Zm00001d032311_T005	GRMZM2G008226_T01; GRMZM2G366659_T01	Bradi3g35820.1	Sobic.007G126100.1	Seita.6G144600.1
Sevir.6G202600	6.18623	4.16214	-0.571736	-1.85269	0.0003	0.0389563	NA	NA	NA	NA	AT1G55740.1	AtSIP1,SIP1	seed imbibition 1	LOC_Os08g38710.1	uncharacterized glycosyltransferase, putative, expressed	Zm00001d031303_T002; Zm00001d031300_T003	GRMZM2G037265_T01; GRMZM2G050177_T01	Bradi3g39220.1	Sobic.007G219900.1	Seita.6G195300.1
Sevir.6G203400	3.03042	1.69248	-0.840378	-2.35604	5e-05	0.00845172	NA	NA	uncharacterized LOC101760879	Trypsin-like cysteine/serine peptidase domain	AT5G27660.1		Trypsin family protein with PDZ domain	LOC_Os07g47030.1	expressed protein	NA	NA	NA	Sobic.004G210300.2	Seita.6G196000.1
Sevir.6G204700	11.173	7.87712	-0.504274	-1.85449	0.0002	0.0290489	NA	NA	WD40 domain-containg protein	WD40-repeat-containing domain;WD40 repeat;WD40/YVTN repeat-like-containing domain;	AT1G55680.1		Transducin/WD40 repeat-like superfamily protein	LOC_Os08g38880.1	WD-40 repeat family protein, putative, expressed	Zm00001d031315_T001; Zm00001d031315_T002	GRMZM2G113726_T01	Bradi3g39450.1	Sobic.007G219000.1	Seita.6G197300.1
Sevir.6G230800	19.4385	7.62472	-1.35016	-4.01864	5e-05	0.00845172	NA	NA	MADS-box transcription factor 56-like	Transcription factor, MADS-box	AT4G11880.1	AGL14	AGAMOUS-like 14	LOC_Os08g41960.1	OsMADS37 - MADS-box family gene with MIKC* type-box, expressed	Zm00001d031625_T001; Zm00001d051465_T001	GRMZM2G003514_T01; GRMZM2G160565_T01	Bradi2g59191.1; Bradi2g59119.1	Sobic.007G192900.1; Sobic.001G314400.1	Seita.6G223600.1; Seita.6G223700.1
Sevir.6G250800	5.37707	2.84774	-0.917	-2.30766	5e-05	0.00845172	NA	NA	uncharacterized LOC101770755	Domain of unknown function DUF1618				LOC_Os01g38880.1	expressed protein	NA	NA	NA	NA	Seita.6G245100.1; Seita.6G245500.1
Sevir.7G013600	11.4459	8.42581	-0.441943	-2.00739	5e-05	0.00845172	NA	NA	E3 ubiquitin-protein ligase UPL3-like	Armadillo-type fold;HECT domain;Armadillo;Armadillo-like helical	AT4G38600.1	KAK,UPL3	HEAT repeat ;HECT-domain (ubiquitin-transferase)	LOC_Os02g01170.1	HECT-domain domain containing protein, expressed	Zm00001d004139_T003; Zm00001d004139_T015	GRMZM2G049141_T01; GRMZM2G374574_T01	Bradi5g04567.1	Sobic.006G032300.1	Seita.7G028700.1
Sevir.7G144000	8.53237	13.0323	0.611075	1.83517	0.0004	0.0472482	NA	NA	gibberellin 20 oxidase 2-like	Non-haem dioxygenase N-terminal domain;Oxoglutarate/iron-dependent dioxygenase;Isopenicillin N synthase-like	AT1G14130.1		2-oxoglutarate (2OG) and Fe(II)-dependent oxygenase superfamily protein	LOC_Os04g39980.1	gibberellin 20 oxidase 2, putative, expressed	Zm00001d003311_T001; Zm00001d032223_T001	GRMZM2G121700_T01; GRMZM2G127232_T01	Bradi5g13320.1; Bradi2g24715.1	Sobic.006G118400.1; Sobic.004G149100.1	Seita.7G135700.1; Seita.J029400.1
Sevir.7G148900	21.492	15.6614	-0.456587	-1.8347	0.0001	0.0156864	NA	NA	probable galactinol--sucrose galactosyltransferase 2-like	Glycoside hydrolase, superfamily;Raffinose synthase;Aldolase-type TIM barrel	AT3G57520.1	AtSIP2,SIP2	seed imbibition 2	LOC_Os04g40520.1	uncharacterized glycosyltransferase, putative, expressed	Zm00001d003277_T001; Zm00001d003277_T004	GRMZM2G047292_T01; GRMZM2G311756_T02	Bradi5g13570.1	Sobic.006G122400.1	Seita.7G139800.1; Seita.4G158200.1
Sevir.7G158600	0.861272	4.19802	2.28517	3.57155	0.00025	0.0350143	NA	NA	endochitinase A-like	Lysozyme-like domain;Glycoside hydrolase, family 19;Glycoside hydrolase, family 19, catalytic	AT3G54420.1	ATCHITIV,ATEP3,CHIV,EP3	homolog of carrot EP3-3 chitinase	LOC_Os04g41620.1	CHIT2 - Chitinase family protein precursor, expressed	Zm00001d003190_T001; Zm00001d025753_T001	GRMZM2G051943_T01; GRMZM2G005633_T02	Bradi3g48230.1; Bradi2g11140.1	Sobic.006G132200.1; Sobic.006G132700.1	Seita.J029100.1; Seita.7G150300.1
Sevir.7G162000	26.5787	50.4066	0.92334	3.26391	5e-05	0.00845172	NA	NA		Domain of unknown function DUF1929;Immunoglobulin E-set;Galactose oxidase/kelch, beta-propeller;Glyoxal oxidase, N-terminal;Immunoglobulin-like fold;Galactose oxidase, beta-propeller	AT1G75620.1		glyoxal oxidase-related protein	LOC_Os03g15320.1	glyoxal oxidase-related, putative, expressed	Zm00001d028452_T001	GRMZM2G063733_T01	Bradi1g67590.1	Sobic.006G135500.1; Sobic.001G431200.1	Seita.7G153800.1; Seita.9G463200.1
Sevir.7G174800	2.0884	0.962099	-1.11814	-1.97124	5e-05	0.00845172	NA	NA	NA	NA						NA	NA	NA	NA	Seita.7G165700.1
Sevir.7G224000	11.4474	6.78787	-0.753985	-2.14122	5e-05	0.00845172	NA	NA	uncharacterized LOC101767531		AT5G56550.1	ATOXS3,OXS3	oxidative stress 3	LOC_Os04g49370.1	expressed protein	Zm00001d002549_T001; Zm00001d026012_T001	GRMZM2G018027_T01; GRMZM2G076844_T02	Bradi5g19330.1; Bradi3g51920.1	Sobic.006G191600.1	Seita.7G212300.1
Sevir.7G252400	24.8679	38.5744	0.633358	2.32008	5e-05	0.00845172	NA	NA	uncharacterized LOC101763596					LOC_Os04g52880.1	expressed protein	Zm00001d026329_T001	GRMZM2G030009_T02	NA	Sobic.006G219100.2	Seita.7G240700.1
Sevir.7G268600	9.78951	22.7171	1.21447	3.24886	5e-05	0.00845172	NA	NA						LOC_Os04g54620.1	expressed protein	NA	NA	NA	NA	Seita.7G257300.1
Sevir.7G277300	2.56382	1.14646	-1.16112	-2.97974	5e-05	0.00845172	NA	NA	myosin heavy chain, clone 203-like	Zinc finger-XS domain;XS domain;Uncharacterised domain XH	AT1G15910.1		XH/XS domain-containing protein	LOC_Os05g06130.1	transcription factor X1, putative, expressed	Zm00001d010841_T001	NA	NA	Sobic.009G048300.2	Seita.7G266100.1
Sevir.7G282200	2.56094	5.94834	1.21582	2.41995	5e-05	0.00845172	NA	NA	peroxidase 1-like	Peroxidase, active site;Peroxidases heam-ligand binding site;Haem peroxidase;Haem peroxidase, plant/fungal/bacterial;Plant peroxidase	AT1G05260.1	RCI3,RCI3A	Peroxidase superfamily protein	LOC_Os05g06970.1	peroxidase precursor, putative, expressed	Zm00001d037550_T001; Zm00001d037547_T001	GRMZM2G450233_T01; GRMZM2G135108_T01	Bradi2g34717.1; Bradi2g37020.1	Sobic.009G055300.1; Sobic.009G055100.1	Seita.7G271000.1; Seita.7G271100.1
Sevir.7G284400	5.19172	3.40872	-0.606981	-2.12809	5e-05	0.00845172	NA	NA		Development/cell death domain;Kelch repeat type 1;Galactose oxidase, beta-propeller	AT5G01660.1			LOC_Os05g07220.1	kelch repeat-containing protein, putative, expressed	Zm00001d037519_T009; Zm00001d037519_T005	GRMZM2G061492_T01; GRMZM2G126484_T01	Bradi2g34547.2	Sobic.009G057800.1; Sobic.009G057900.1	Seita.7G273500.1; Seita.7G273600.1
Sevir.7G284500	5.60552	2.07056	-1.43683	-4.6737	5e-05	0.00845172	NA	NA	gigaxonin-like	Development/cell death domain	AT5G01660.1; AT5G01660.1	;	;	LOC_Os01g07140.2; LOC_Os05g07220.1	kelch repeat-containing protein, putative, expressed; kelch repeat-containing protein, putative, expressed	Zm00001d037518_T008; Zm00001d037518_T005	GRMZM2G126484_T01; GRMZM2G061492_T01	Bradi2g34547.2	Sobic.009G057900.1; Sobic.009G057800.1	Seita.7G273600.1; Seita.7G273500.1
Sevir.7G305800	1.26203	0.225857	-2.48226	-4.01604	5e-05	0.00845172	NA	NA		Myb/SANT-like domain						NA	NA	NA	NA	Seita.7G293900.1; Seita.2G052300.1
Sevir.7G311000	12.2839	3.42176	-1.84395	-6.11403	5e-05	0.00845172	NA	NA	uncharacterized LOC101764952	Trypsin-like cysteine/serine peptidase domain;PDZ domain	AT5G27660.1		Trypsin family protein with PDZ domain	LOC_Os09g26540.2	expressed protein	NA	NA	NA	NA	Seita.7G299400.1; Seita.3G013600.1
Sevir.7G322300	0.733633	1.41496	0.94763	1.91654	0.00035	0.0434354	NA	NA	probable peptide/nitrate transporter At3g43790-like	Major facilitator superfamily domain;Major facilitator superfamily;Tetracycline resistance protein, TetA/multidrug resistance protein MdtG	AT3G43790.1	ZIFL2	zinc induced facilitator-like 2	LOC_Os12g03870.1	major facilitator superfamily antiporter, putative, expressed	Zm00001d044640_T002; Zm00001d044640_T004	GRMZM2G075594_T01	Bradi4g43590.2	Sobic.008G016000.1	Seita.7G312200.1; Seita.8G020700.1
Sevir.7G327900	5.84766	9.85272	0.752663	1.98075	0.0001	0.0156864	NA	NA	two-component response regulator ARR9-like	CheY-like superfamily;Signal transduction response regulator, receiver domain	AT2G41310.1	ARR8,ATRR3,RR3	response regulator 3	LOC_Os11g04720.2	OsRR10 type-A response regulator, expressed	Zm00001d023242_T001	GRMZM2G129954_T01	Bradi4g43090.1; Bradi2g61000.1	Sobic.008G012300.1; Sobic.005G030500.1	Seita.7G318100.1; Seita.8G027100.1
Sevir.8G007900	13.5645	21.5854	0.67022	3.01684	5e-05	0.00845172	NA	NA	probable galacturonosyltransferase 7-like	Glycosyl transferase, family 8;Nucleotide-diphospho-sugar transferases;Plant galacturonosyltransferase GAUT	AT2G38650.2	GAUT7,LGT7	galacturonosyltransferase 7	LOC_Os12g02910.1	glycosyl transferase, family 8, putative, expressed	Zm00001d023301_T002; Zm00001d023301_T003	GRMZM2G036918_T01; GRMZM2G028885_T04	Bradi3g61120.1; Bradi4g44070.1	Sobic.008G022500.1	Seita.8G008500.1; Seita.7G305700.1
Sevir.8G033100	0.251021	0.775402	1.62714	1.75371	0.0003	0.0389563	NA	NA	hippocampus abundant transcript-like protein 1-like	Major facilitator superfamily domain;Major facilitator superfamily;Sugar transporter, conserved site	AT2G16980.2		Major facilitator superfamily protein	LOC_Os11g05390.1	transporter, major facilitator family, putative, expressed	Zm00001d052532_T001; Zm00001d032330_T001	GRMZM6G654251_T01; GRMZM2G331581_T01	NA	Sobic.005G037300.1	Seita.8G033300.1
Sevir.8G091200	8.87372	12.6814	0.515102	2.12387	5e-05	0.00845172	NA	NA	cysteine-rich receptor-like protein kinase 40-like	Protein kinase-like domain;Serine-threonine/tyrosine-protein kinase catalytic domain;Protein kinase, catalytic domain	AT4G23140.1	CRK6	cysteine-rich RLK (RECEPTOR-like protein kinase) 6	LOC_Os11g11890.1	protein kinase domain containing protein, expressed	NA	NA	Bradi4g21990.2	Sobic.005G094800.3	Seita.8G089700.1; Seita.8G089400.1
Sevir.8G091300	5.69465	8.00505	0.491304	1.99079	0.0001	0.0156864	NA	NA		Protein kinase, ATP binding site;Protein kinase-like domain;PapD-like;Serine/threonine-protein kinase, active site;Tyrosine-protein kinase, active site;Serine/threonine- / dual specificity protein kinase, catalytic domain;Protein kinase, catalytic domain;Major sperm protein	AT1G11300.1		protein serine/threonine kinases;protein kinases;ATP binding;sugar binding;kinases;carbohydrate binding	LOC_Os09g37840.1	carbohydrate binding protein, putative, expressed	Zm00001d052584_T023; Zm00001d052584_T010	NA	NA	NA	Seita.8G089800.1; Seita.8G086000.1
Sevir.8G094800	8.75568	14.9408	0.770967	2.6389	5e-05	0.00845172	NA	NA	probable O-methyltransferase 2-like	Caffeate O-methyltransferase (COMT) family;Plant methyltransferase dimerisation;O-methyltransferase, family 2;Winged helix-turn-helix DNA-binding domain;S-adenosyl-L-methionine-dependent methyltransferase-like	AT4G35150.1		O-methyltransferase family protein	LOC_Os11g20090.1	O-methyltransferase, putative, expressed	NA	NA	Bradi4g20127.1	Sobic.005G224400.1; Sobic.005G224300.1	Seita.8G093000.1; Seita.8G093100.1
Sevir.8G142500	0.614265	1.479	1.26769	2.46138	5e-05	0.00845172	NA	NA	NA	NA						NA	NA	NA	NA	Seita.8G070000.1; Seita.J000800.1
Sevir.8G170600	1.38473	0.633276	-1.12869	-2.84595	5e-05	0.00845172	NA	NA		Domain of unknown function DUF3444;DnaJ domain	AT5G18750.1		DNAJ heat shock N-terminal domain-containing protein	LOC_Os11g36960.1	dnaJ domain containing protein, expressed	Zm00001d052947_T001	GRMZM2G017411_T01	NA	Sobic.005G162900.2; Sobic.005G163500.2	Seita.8G159800.1; Seita.7G282100.1
Sevir.8G171300	0.843288	0.309803	-1.44467	-2.91724	5e-05	0.00845172	NA	NA	uncharacterized LOC101766063	Domain of unknown function DUF3444;DnaJ domain	AT5G18750.1		DNAJ heat shock N-terminal domain-containing protein	LOC_Os01g27740.2	dnaJ domain containing protein, expressed	NA	NA	NA	Sobic.005G163500.2; Sobic.005G163400.3	Seita.8G160300.1; Seita.7G282100.1
Sevir.8G210100	135.687	208.858	0.622233	2.84574	5e-05	0.00845172	NA	NA	uncharacterized LOC101755295;uncharacterized LOC101782921	Plant disease resistance response protein	AT5G42510.1		Disease resistance-responsive (dirigent-like protein) family protein	LOC_Os01g25030.1	dirigent, putative	NA	NA	NA	NA	Seita.8G201700.1; Seita.J027000.1
Sevir.8G211600	79.4175	119.715	0.592081	2.56421	5e-05	0.00845172	NA	NA	probable inactive methyltransferase Os04g0175900-like	Caffeate O-methyltransferase (COMT) family;Plant methyltransferase dimerisation;O-methyltransferase, family 2;Winged helix-turn-helix DNA-binding domain;S-adenosyl-L-methionine-dependent methyltransferase-like	AT5G54160.1	ATOMT1,OMT1	O-methyltransferase 1	LOC_Os04g09654.1	O-methyltransferase, putative, expressed	NA	NA	NA	NA	Seita.8G210100.1; Seita.8G203300.1
Sevir.8G211700	10.0429	16.6203	0.72677	2.68915	5e-05	0.00845172	NA	NA	laccase-15-like	Multicopper oxidase, type 3;Multicopper oxidase, type 2;Cupredoxin;Multicopper oxidase, copper-binding site;Multicopper oxidase, type 1;Laccase	AT5G01050.1		Laccase/Diphenol oxidase family protein	LOC_Os10g20610.1	laccase-15 precursor, putative, expressed	NA	NA	NA	Sobic.005G215300.1	Seita.8G211600.1; Seita.8G212000.1
Sevir.8G224900	1.03615	2.11739	1.03105	1.98796	0.0003	0.0389563	NA	NA	laccase-15-like	Multicopper oxidase, type 3;Multicopper oxidase, type 2;Cupredoxin;Multicopper oxidase, copper-binding site;Multicopper oxidase, type 1	AT3G09220.1	LAC7	laccase 7	LOC_Os10g20610.1	laccase-15 precursor, putative, expressed	NA	NA	Bradi2g54690.1	NA	Seita.8G214000.1; Seita.8G210700.1
Sevir.8G257900	73.0757	104.292	0.513162	2.04873	5e-05	0.00845172	NA	NA	patatin group J-1-like	Acyl transferase/acyl hydrolase/lysophospholipase;Patatin/Phospholipase A2-related	AT2G26560.1	PLA IIA,PLA2A,PLP2	phospholipase A 2A	LOC_Os03g27610.1	patatin, putative, expressed	NA	NA	NA	NA	Seita.8G247500.1
Sevir.9G002200	3.43737	7.13952	1.05452	1.99718	0.00015	0.0226246	NA	NA	uncharacterized LOC101785078					LOC_Os03g64310.1	expressed protein	NA	NA	NA	NA	Seita.9G001900.1
Sevir.9G025400	19.5525	31.1823	0.673373	2.4836	5e-05	0.00845172	NA	NA	NA	NA				LOC_Os03g61900.1	expressed protein	Zm00001d034756_T001	GRMZM2G366681_T01; GRMZM2G326235_T01	NA	Sobic.001G023300.1	Seita.9G025900.1
Sevir.9G122300	61.4823	84.0047	0.4503	1.86185	0.00015	0.0226246	NA	NA	protein FAF-like, chloroplastic-like	Protein of unknown function DUF3049	AT5G22090.2		Protein of unknown function (DUF3049)	LOC_Os03g49830.1	expressed protein	Zm00001d013468_T002; Zm00001d013468_T001	GRMZM2G090435_T01; GRMZM2G469224_T01	Bradi1g11050.1	Sobic.001G121700.1	Seita.9G123500.1
Sevir.9G132800	3.19353	1.46422	-1.12502	-4.07659	5e-05	0.00845172	NA	NA		Zinc finger, CCCH-type	AT3G12680.1	HUA1	floral homeotic protein (HUA1)	LOC_Os01g42970.1	zinc finger C-x8-C-x5-C-x3-H type family protein, expressed	Zm00001d033553_T030; Zm00001d033553_T039	GRMZM2G068476_T01; GRMZM2G469024_T01	NA	Sobic.001G132200.1	Seita.9G134000.1
Sevir.9G138400	13.8648	7.24752	-0.935867	-3.70383	5e-05	0.00845172	NA	NA	tankyrase-1-like	Ankyrin repeat-containing domain;Tetratricopeptide repeat;Tetratricopeptide TPR2;Tetratricopeptide repeat-containing domain;Ankyrin repeat;Tetratricopeptide-like helical	AT3G04710.2		ankyrin repeat family protein	LOC_Os03g47650.1	ankyrin, putative, expressed	NA	NA	NA	NA	Seita.9G140000.1
Sevir.9G152300	1.61458	0	#NAME?	NA	5e-05	0.00845172	NA	NA			AT4G32915.1			LOC_Os03g44820.1	glutamyl-tRNA, putative, expressed	NA	NA	NA	NA	Seita.9G153400.1; Seita.9G153300.1
Sevir.9G154800	18.0864	10.3013	-0.812072	-2.55077	5e-05	0.00845172	NA	NA	E3 ubiquitin-protein ligase SINA-like 2-like	Seven-in-absentia protein, TRAF-like domain;Zinc finger, SIAH-type;TRAF-like;Zinc finger, RING-type;Zinc finger, RING/FYVE/PHD-type;SIAH-type domain;E3 ubiquitin-protein ligase SINA like	AT5G37870.1		Protein with RING/U-box and TRAF-like domains	LOC_Os01g03410.1	ubiquitin, putative, expressed	NA	NA	NA	Sobic.001G154800.1; Sobic.001G154700.1	Seita.9G155900.1
Sevir.9G163100	2.59911	0.951271	-1.45009	-2.40156	5e-05	0.00845172	NA	NA	probable E3 ubiquitin-protein ligase ARI1-like	Zinc finger, C6HC-type;Zinc finger, RING-type;Zinc finger, RING/FYVE/PHD-type;E3 ubiquitin ligase RBR family	AT4G34370.1	ARI1,ATARI1	RING/U-box superfamily protein	LOC_Os03g42760.1	zinc finger protein-related, putative, expressed	Zm00001d013716_T002; Zm00001d013716_T007	GRMZM2G110423_T01	Bradi1g14430.1	Sobic.001G163300.1	Seita.9G165200.1
Sevir.9G171300	8.33886	5.8133	-0.520494	-2.05403	5e-05	0.00845172	NA	NA		Zinc-finger domain of monoamine-oxidase A repressor R1;JmjC domain	AT3G07610.1; AT3G07610.1	IBM1; IBM1	Transcription factor jumonji (jmjC) domain-containing protein; Transcription factor jumonji (jmjC) domain-containing protein	LOC_Os03g31594.2; LOC_Os03g31594.1	jmjC domain containing protein, expressed; jmjC domain containing protein, expressed	Zm00001d054070_T002; Zm00001d054070_T012	GRMZM2G054162_T01	Bradi4g11441.1	Sobic.004G006600.7	Seita.9G173000.1; Seita.1G005800.1
Sevir.9G198000	3.78924	2.18651	-0.793275	-2.69767	5e-05	0.00845172	NA	NA	valine--tRNA ligase-like	Valyl/Leucyl/Isoleucyl-tRNA synthetase, class I, anticodon-binding;Aminoacyl-tRNA synthetase, class 1a, anticodon-binding;Valyl/Leucyl/Isoleucyl-tRNA synthetase, class Ia, editing domain;Valine-tRNA ligase;Aminoacyl-tRNA synthetase, class Ia;Aminoacyl-tRNA synthetase, class I, conserved site;Rossmann-like alpha/beta/alpha sandwich fold	AT1G14610.1	TWN2,VALRS	valyl-tRNA synthetase / valine--tRNA ligase (VALRS)	LOC_Os10g36210.1	valyl-tRNA synthetase, putative, expressed	Zm00001d006296_T003; Zm00001d006296_T004	GRMZM2G117870_T01; GRMZM2G106974_T01	Bradi2g04960.1; Bradi3g30350.1	Sobic.007G054800.1	Seita.9G198500.1; Seita.3G012400.1
Sevir.9G208200	1.73072	0.648249	-1.41676	-2.77856	5e-05	0.00845172	NA	NA		Replication factor A, C-terminal;Nucleic acid-binding, OB-fold;Domain of unknown function DUF223	AT2G05642.1		Nucleic acid-binding, OB-fold-like protein	LOC_Os07g45750.1	retrotransposon protein, putative, unclassified, expressed	NA	NA	NA	Sobic.001G208000.1	Seita.9G209500.1
Sevir.9G213000	38.9377	26.0967	-0.5773	-2.22685	5e-05	0.00845172	NA	NA	thioredoxin-like protein 4A-like	Thioredoxin-like fold;mRNA splicing factor, thioredoxin-like U5 snRNP	AT5G08290.1	YLS8	mRNA splicing factor, thioredoxin-like U5 snRNP	LOC_Os07g10256.1	mitosis protein dim1, putative, expressed	Zm00001d032313_T001	GRMZM2G108277_T01	Bradi2g20240.1; Bradi5g26987.1	Sobic.010G088600.1; Sobic.007G126200.1	Seita.9G214100.1; Seita.6G144700.1
Sevir.9G289900	17.4505	12.6475	-0.464415	-2.1595	5e-05	0.00845172	NA	NA	uncharacterized LOC101761606		AT4G38760.1		Protein of unknown function (DUF3414)	LOC_Os10g06610.1	expressed protein	Zm00001d030340_T043; Zm00001d030340_T010	GRMZM2G134985_T01; GRMZM2G443416_T01	Bradi3g20952.1	Sobic.005G010900.2	Seita.9G285600.1
Sevir.9G293600	3.7351	2.23456	-0.741159	-1.96837	0.00015	0.0226246	NA	NA		von Willebrand factor, type A;Proteasome subunit Rpn10	AT4G38630.1	ATMCB1,MBP1,MCB1,RPN10	regulatory particle non-ATPase 10	LOC_Os03g13970.2	26S proteasome non-ATPase regulatory subunit 4, putative, expressed	Zm00001d030290_T002; Zm00001d030290_T001	GRMZM2G039577_T01	NA	Sobic.001G268400.1	Seita.9G289600.1
Sevir.9G323200	193.468	137.054	-0.497349	-2.09229	0.0001	0.0156864	NA	NA	beta-amylase 3, chloroplastic-like	Glycoside hydrolase, family 14, conserved site;Glycoside hydrolase, superfamily;Glycoside hydrolase, family 14;Glycoside hydrolase, catalytic domain	AT4G17090.1	BAM3,BMY8,CT-BMY	chloroplast beta-amylase	LOC_Os10g41550.1	beta-amylase, putative, expressed	Zm00001d029983_T001; Zm00001d047077_T001	GRMZM2G007939_T01; GRMZM2G035749_T01	Bradi3g33730.1; Bradi3g28210.1	Sobic.001G293800.1; Sobic.001G508800.1	Seita.9G317500.1; Seita.9G544600.1
Sevir.9G420600	1.21369	2.30424	0.924896	1.84813	0.0004	0.0472482	NA	NA		Protein kinase, ATP binding site;Protein kinase-like domain;Serine/threonine-protein kinase, active site;Serine/threonine- / dual specificity protein kinase, catalytic domain;Serine-threonine/tyrosine-protein kinase catalytic domain;Protein kinase, catalytic domain;Concanavalin A-like lectin/glucanase, subgroup	AT1G79620.1		Leucine-rich repeat protein kinase family protein	LOC_Os03g21230.1	leucine-rich repeat family protein, putative, expressed	Zm00001d029012_T003; Zm00001d029012_T002	GRMZM2G023715_T01; GRMZM2G429714_T02	Bradi1g63550.1; Bradi2g21990.1	Sobic.001G384500.1; Sobic.009G177400.1	Seita.9G416500.1; Seita.3G200200.1
Sevir.9G427100	38.3133	28.8124	-0.411156	-1.8497	0.0003	0.0389563	NA	NA	CBL-interacting protein kinase 31-like	NAF/FISL domain;Protein kinase, ATP binding site;Protein kinase-like domain;Serine/threonine-protein kinase, active site;NAF domain;Serine/threonine- / dual specificity protein kinase, catalytic domain;Protein kinase, catalytic domain;KA1 domain/Ssp2 C-terminal domain	AT2G26980.4	CIPK3,SnRK3.17	CBL-interacting protein kinase 3	LOC_Os03g20380.1	CAMK_KIN1/SNF1/Nim1_like.2 - CAMK includes calcium/calmodulin depedent protein kinases, expressed	Zm00001d028949_T002; Zm00001d028949_T001	GRMZM2G174896_T02	Bradi1g64010.1	Sobic.001G390200.1	Seita.9G422900.1
Sevir.9G435600	16.8335	23.4916	0.480805	1.90831	0.0003	0.0389563	NA	NA		AMP-binding, conserved site;AMP-dependent synthetase/ligase	AT3G16910.1	AAE7,ACN1	acyl-activating enzyme 7	LOC_Os03g19250.1	AMP-binding enzyme, putative, expressed	Zm00001d047663_T001; Zm00001d028868_T001	GRMZM2G152417_T01; GRMZM2G013783_T01	Bradi1g64630.2; Bradi1g64640.1	Sobic.001G397400.1; Sobic.001G397500.1	Seita.9G431600.1; Seita.9G431700.1
Sevir.9G484500	56.9027	41.5342	-0.454196	-2.01538	5e-05	0.00845172	NA	NA	maf-like protein DDB_G0281937-like	Maf-like protein;Inosine triphosphate pyrophosphatase-like	AT5G66550.1		Maf-like protein	LOC_Os03g12810.1	maf, putative, expressed	Zm00001d028309_T001	GRMZM2G088843_T02	Bradi1g69130.1	Sobic.001G447000.1	Seita.9G481100.1
Sevir.9G515800	32.3081	48.8585	0.596712	2.25146	5e-05	0.00845172	NA	NA	homeobox-leucine zipper protein HOX13-like	Homeobox, conserved site;Homeodomain-like;Leucine zipper, homeobox-associated;Homeobox domain;Helix-turn-helix motif	AT5G65310.1	ATHB-5,ATHB5,HB5	homeobox protein 5	LOC_Os03g08960.1	homeobox associated leucine zipper, putative, expressed	Zm00001d027991_T001; Zm00001d048227_T001	GRMZM2G132367_T01; AC233899.1_FGT004	Bradi1g71930.1; Bradi3g38600.1	Sobic.001G476300.1; Sobic.002G233800.1	Seita.9G511500.1; Seita.9G248400.1
Sevir.J017200	0.47543	2.69864	2.50493	3.4905	5e-05	0.00845172	NA	NA	NA	NA						NA	NA	NA	NA	NA

## Sheet: 12DAS_DE genes
Differentially expressed genes between A10 and spp1 at each developmental stage (10, 12, 14 DAS). Expression was quantified in Fragments Per Kilobase of transcript per Million (FPKM). Gene annotation and homologs from selected grass species were also listed.
Gene	A10_12DAS	spp1_12DAS	log2_fold_change	test_stat	p_value	q_value	maize_classic	classic_description	WikiGene.description.y	InterPro.description.y	Best.hit.arabi.name	arabi.symbol	arabi.defline	Best.hit.rice.name	rice.defline	Maizev4.gene	Zmays_284.gene	Bradi.gene	Sobic.gene	Seita.gene
Sevir.1G023000	11.5674	19.9783	0.788371	2.95799	5e-05	0.00259596	NA	NA	thermospermine synthase ACAULIS5-like	Spermidine/spermine synthases family;S-adenosyl-L-methionine-dependent methyltransferase-like;Polyamine biosynthesis domain	AT5G19530.1	ACL5	S-adenosyl-L-methionine-dependent methyltransferases superfamily protein	LOC_Os02g14190.1	spermidine synthase, putative, expressed	NA	NA	NA	Sobic.002G218100.1	Seita.1G022800.1
Sevir.1G023300	2.7384	4.70809	0.78181	2.0747	0.0009	0.0264669	NA	NA	peroxidase 52-like	Peroxidase, active site;Peroxidases heam-ligand binding site;Haem peroxidase;Haem peroxidase, plant/fungal/bacterial;Plant peroxidase	AT5G05340.1		Peroxidase superfamily protein	LOC_Os02g14160.1	peroxidase precursor, putative, expressed	Zm00001d016185_T001; Zm00001d008898_T001	GRMZM2G405459_T02; GRMZM2G382379_T02	Bradi3g09080.1; Bradi3g09087.2	Sobic.004G105100.1; Sobic.010G161800.1	Seita.1G023100.1; Seita.1G022500.1
Sevir.1G026200	9.41332	16.7296	0.829628	2.62439	5e-05	0.00259596	NA	NA			AT3G24520.1	AT-HSFC1,HSFC1	heat shock transcription factor C1	LOC_Os02g13800.1	HSF-type DNA-binding domain containing protein, expressed	Zm00001d016255_T001; Zm00001d046299_T001	GRMZM2G105348_T01; GRMZM2G418194_T02	Bradi3g08870.1; Bradi1g38140.2	Sobic.004G101400.1; Sobic.010G164400.1	Seita.1G025800.1; Seita.4G180500.1
Sevir.1G034100	93.2713	123.776	0.408228	1.96822	0.00085	0.0252665	NA	NA		Tetraspanin/Peripherin	AT2G19580.1	TET2	tetraspanin2	LOC_Os02g12750.1	tetraspanin family protein, putative, expressed	Zm00001d016364_T001; Zm00001d016364_T003	GRMZM2G014826_T01	Bradi3g08200.1; Bradi1g37460.1	Sobic.004G093700.1; Sobic.010G173700.1	Seita.1G033800.1; Seita.1G033900.1
Sevir.1G044900	0.944657	1.93051	1.03112	2.04425	0.00185	0.0449366	NA	NA	trans-resveratrol di-O-methyltransferase-like	Caffeate O-methyltransferase (COMT) family;Plant methyltransferase dimerisation;O-methyltransferase, family 2;Winged helix-turn-helix DNA-binding domain;S-adenosyl-L-methionine-dependent methyltransferase-like	AT4G35160.1		O-methyltransferase family protein	LOC_Os08g19420.1	O-methyltransferase, putative, expressed	NA	NA	NA	Sobic.004G083401.1	Seita.1G045400.1; Seita.1G045600.1
Sevir.1G047200	9.48643	13.294	0.486841	2.03012	0.0006	0.0192942	NA	NA	ADP-ribosylation factor GTPase-activating protein AGD12-like	Arf GTPase activating protein;C2 calcium-dependent membrane targeting	AT4G21160.1	AGD12,ZAC	Calcium-dependent ARF-type GTPase activating protein family	LOC_Os02g10480.4	stromal membrane-associated protein, putative, expressed	Zm00001d015804_T005; Zm00001d015804_T002	GRMZM2G138349_T03	Bradi3g07237.1	Sobic.004G081100.1; Sobic.010G188600.1	Seita.1G047800.1; Seita.4G219800.1
Sevir.1G048700	28.845	19.1959	-0.587522	-2.74836	5e-05	0.00259596	NA	NA	fumarylacetoacetase-like	Fumarylacetoacetase, N-terminal;Fumarylacetoacetase, C-terminal-related;Fumarylacetoacetase	AT1G12050.1		fumarylacetoacetase, putative	LOC_Os02g10310.1	fumarylacetoacetase, putative, expressed	Zm00001d053663_T003; Zm00001d053663_T001	GRMZM2G029566_T01; GRMZM2G093359_T01	Bradi3g07130.1	Sobic.004G080100.1	Seita.1G049000.1
Sevir.1G053600	3.14767	6.02411	0.936464	1.88896	0.0017	0.0425818	NA	NA	protein GLUTAMINE DUMPER 4-like		AT2G24762.1	AtGDU4,GDU4	glutamine dumper 4	LOC_Os02g09850.1	expressed protein	Zm00001d015670_T001	GRMZM2G175425_T01	Bradi3g06687.1	Sobic.004G075000.1	Seita.1G054400.1
Sevir.1G053900	5.51802	3.34045	-0.724107	-1.84004	0.00165	0.0415455	NA	NA	E3 ubiquitin-protein ligase CIP8-like	Zinc finger, RING-type;Zinc finger, RING/FYVE/PHD-type	AT5G15820.1		RING/U-box superfamily protein	LOC_Os02g09820.1	zinc finger, C3HC4 type domain containing protein, expressed	NA	NA	NA	NA	Seita.1G054700.1
Sevir.1G054700	1.69013	2.50865	0.569779	1.87462	0.00195	0.0469511	NA	NA		ABC transporter, conserved site;ABC transporter, transmembrane domain, type 1;AAA+ ATPase domain;ABC transporter-like;P-loop containing nucleoside triphosphate hydrolase	AT3G28345.1		ABC transporter family protein	LOC_Os02g09720.1	multidrug resistance protein, putative, expressed	Zm00001d053706_T002; Zm00001d053706_T001	GRMZM2G146034_T01; GRMZM5G843192_T01	Bradi3g06577.1	Sobic.004G073600.1; Sobic.004G073400.1	Seita.1G055500.1; Seita.1G190900.1
Sevir.1G056800	19.8541	30.3747	0.613431	2.38118	5e-05	0.00259596	bm1	brown midrib1	probable cinnamyl alcohol dehydrogenase-like	Polyketide synthase, enoylreductase;Alcohol dehydrogenase GroES-like;Alcohol dehydrogenase, C-terminal;GroES-like;Alcohol dehydrogenase, zinc-type, conserved site;NAD(P)-binding domain;Alcohol dehydrogenase superfamily, zinc-type	AT3G19450.1	ATCAD4,CAD,CAD-C,CAD4	GroES-like zinc-binding alcohol dehydrogenase family protein	LOC_Os02g09490.1	dehydrogenase, putative, expressed	Zm00001d015618_T001; Zm00001d015618_T002	GRMZM5G844562_T01; GRMZM5G868202_T01	Bradi3g06480.1	Sobic.004G071000.1	Seita.1G057300.1; Seita.4G205900.1
Sevir.1G065500	4.60749	8.14739	0.822356	2.21318	0.00025	0.00986783	NA	NA	squamosa promoter-binding-like protein 5-like	Transcription factor, SBP-box	AT1G02065.1	SPL8	squamosa promoter binding protein-like 8	LOC_Os02g08070.1	OsSPL5 - SBP-box gene family member, expressed	Zm00001d015451_T001; Zm00001d053756_T001	GRMZM2G111136_T02; GRMZM2G168229_T01	Bradi3g05720.1; Bradi1g31391.2	Sobic.004G062100.1; Sobic.010G215700.1	Seita.1G066300.1; Seita.4G190700.1
Sevir.1G066200	1.34525	3.32028	1.30343	2.0815	0.0018	0.0443939	NA	NA	NA	NA				LOC_Os02g08000.1	expressed protein	Zm00001d015442_T001	GRMZM2G536238_T01	NA	Sobic.004G061300.1	Seita.1G067100.1
Sevir.1G068300	2.5226	4.00927	0.668431	1.87282	0.00165	0.0415455	NA	NA	myb family transcription factor APL-like	MYB-CC type transcription factor, LHEQLE-containing domain;Myb domain;Homeodomain-like;Myb domain, plants;SANT/Myb domain	AT1G79430.2	APL,WDY	Homeodomain-like superfamily protein	LOC_Os02g07770.1	Myb transcription factor, putative, expressed	Zm00001d015407_T001; Zm00001d046947_T001	GRMZM2G052544_T01; GRMZM2G081671_T01	Bradi3g05500.5; Bradi1g31837.1	Sobic.004G058700.1; Sobic.010G220000.1	Seita.1G069400.1; Seita.4G185800.1
Sevir.1G071500	8.23036	3.60762	-1.18991	-4.47115	5e-05	0.00259596	NA	NA	uncharacterized LOC101755186	Protein of unknown function DUF3615	AT2G35330.2		RING/U-box superfamily protein	LOC_Os01g34860.1	expressed protein	NA	NA	NA	NA	Seita.1G072900.1; Seita.1G073300.1
Sevir.1G073600	21.9615	30.9496	0.494945	2.09954	0.00055	0.0181406	NA	NA	4-hydroxyphenylpyruvate dioxygenase-like	4-hydroxyphenylpyruvate dioxygenase;Glyoxalase/fosfomycin resistance/dioxygenase domain;Glyoxalase/Bleomycin resistance protein/Dihydroxybiphenyl dioxygenase	AT1G06570.1	HPD,PDS1	phytoene desaturation 1	LOC_Os02g07160.1	glyoxalase family protein, putative, expressed	Zm00001d015356_T001; Zm00001d019365_T001	GRMZM2G088396_T01; GRMZM2G374213_T01	Bradi3g05060.1	Sobic.004G053700.1	Seita.1G075300.1; Seita.1G074800.1
Sevir.1G086000	36.485	13.9357	-1.38852	-2.69065	5e-05	0.00259596	NA	NA						LOC_Os06g48220.1	expressed protein	NA	NA	NA	NA	Seita.1G087800.1
Sevir.1G090200	87.681	63.9422	-0.455495	-2.24744	0.00035	0.0129399	NA	NA	glucan endo-1,3-beta-glucosidase 6-like	Glycoside hydrolase, superfamily;X8 domain;Glycoside hydrolase, family 17;Glycoside hydrolase, catalytic domain	AT5G58090.1		O-Glycosyl hydrolases family 17 protein	LOC_Os02g04670.1	glucan endo-1,3-beta-glucosidase precursor, putative, expressed	Zm00001d015231_T001; Zm00001d015231_T002	GRMZM2G097207_T01	Bradi3g03520.3	Sobic.004G036800.1	Seita.1G092000.1
Sevir.1G091500	0.837403	1.47531	0.817027	2.10659	0.0004	0.0143212	NA	NA	uncharacterized LOC101760180	NADH:ubiquinone oxidoreductase intermediate-associated protein 30;Galactose-binding domain-like;NmrA-like;NAD(P)-binding domain	AT1G16720.1	HCF173	high chlorophyll fluorescence phenotype 173	LOC_Os02g04510.1	UOS1, putative, expressed	Zm00001d014716_T002; Zm00001d014716_T001	GRMZM2G397247_T03	Bradi1g34525.1	Sobic.004G035100.1; Sobic.010G255300.2	Seita.1G093200.1; Seita.4G271300.1
Sevir.1G096800	0.785323	1.1063	0.49438	2.03543	0.0006	0.0192942	NA	NA	NA	NA	AT5G40450.1			LOC_Os02g03840.2	expressed protein	Zm00001d015138_T004; Zm00001d015138_T002	GRMZM2G017249_T01; GRMZM2G017229_T01	Bradi3g02910.2	Sobic.004G030200.1	Seita.1G097800.1
Sevir.1G101200	8.26023	15.3387	0.892919	3.00702	5e-05	0.00259596	NA	NA	uncharacterized LOC101759767;pentatricopeptide repeat-containing protein At1g18485-like	Pentatricopeptide repeat;Tetratricopeptide-like helical	AT4G37445.1			LOC_Os02g03430.1	expressed protein	Zm00001d015101_T002; Zm00001d015101_T001	GRMZM2G053830_T01; GRMZM2G157046_T01	NA	Sobic.004G025200.1	Seita.1G101900.1
Sevir.1G101900	3.31422	1.36049	-1.28454	-3.55312	5e-05	0.00259596	NA	NA	alkaline/neutral invertase CINV2-like	Glycosyl hydrolase family 100;Six-hairpin glycosidase-like	AT4G09510.1	CINV2	cytosolic invertase 2	LOC_Os02g03320.1	plant neutral invertase domain containing protein, expressed	Zm00001d015094_T002; Zm00001d015094_T001	GRMZM2G477236_T03; GRMZM5G869850_T01	Bradi3g02555.1	Sobic.004G024500.2; Sobic.002G298201.1	Seita.1G102700.1
Sevir.1G111300	5.97306	3.5696	-0.742708	-2.76036	5e-05	0.00259596	NA	NA	NA	NA	;	;	;	LOC_Os02g02910.1; LOC_Os02g02910.3	expressed protein; expressed protein	Zm00001d053911_T001; Zm00001d053911_T002	GRMZM2G042664_T01	NA	Sobic.004G018700.1	Seita.1G109000.1
Sevir.1G120600	0	2.21061	Inf	NA	0.00145	0.0378967	NA	NA	uncharacterized LOC101755037;uncharacterized LOC101755984		AT1G55205.2			LOC_Os02g17370.1	expressed protein	NA	NA	Bradi3g10170.1	NA	Seita.1G122000.1; Seita.1G122100.1
Sevir.1G122700	19.6475	26.897	0.453099	2.09551	0.0003	0.0115341	NA	NA	transcription factor bHLH68-like	Myc-type, basic helix-loop-helix (bHLH) domain	AT4G29100.1; AT2G20100.1	;	basic helix-loop-helix (bHLH) DNA-binding superfamily protein; basic helix-loop-helix (bHLH) DNA-binding superfamily protein	LOC_Os02g17680.1; LOC_Os02g17680.1	ethylene-responsive protein related, putative, expressed; ethylene-responsive protein related, putative, expressed	Zm00001d015984_T002; Zm00001d015984_T003	GRMZM2G105494_T01	Bradi3g10260.1	Sobic.004G125900.1	Seita.1G123900.1
Sevir.1G129100	0.806623	1.86932	1.21254	2.80413	5e-05	0.00259596	NA	NA		EF-Hand 1, calcium-binding site;EF-hand-like domain;Calcium-binding EF-hand	AT5G24270.1; AT5G24270.2	ATSOS3,CBL4,SOS3; ATSOS3,CBL4,SOS3	Calcium-binding EF-hand family protein; Calcium-binding EF-hand family protein	LOC_Os02g18880.1; LOC_Os02g18880.1	calcineurin B, putative, expressed; calcineurin B, putative, expressed	NA	NA	NA	Sobic.004G130600.2	Seita.1G130300.1
Sevir.1G129500	4.37138	2.4862	-0.814144	-2.83977	5e-05	0.00259596	NA	NA	NA	NA	AT2G46500.1; AT2G46500.2	ATPI4K GAMMA 4,PI4K GAMMA 4,UBDK GAMMA 4; ATPI4K GAMMA 4,PI4K GAMMA 4,UBDK GAMMA 4	phosphoinositide 4-kinase gamma 4; phosphoinositide 4-kinase gamma 4	LOC_Os02g18840.1; LOC_Os02g18840.1	phosphatidylinositol 3- and 4-kinase family protein, putative, expressed; phosphatidylinositol 3- and 4-kinase family protein, putative, expressed	NA	NA	NA	Sobic.004G130300.1	Seita.1G130600.1; Seita.4G159700.1
Sevir.1G130200	4.83358	2.45329	-0.978376	-2.27172	0.00035	0.0129399	NA	NA	MATE efflux family protein 5-like	Multi antimicrobial extrusion protein	AT5G52450.1		MATE efflux family protein	LOC_Os10g11354.1	MATE efflux family protein, putative, expressed	Zm00001d015964_T001; Zm00001d015963_T001	GRMZM2G078129_T01; GRMZM2G174458_T01	Bradi5g07160.1; Bradi3g11205.2	Sobic.004G129700.1; Sobic.004G129800.1	Seita.1G131500.1; Seita.1G131200.1
Sevir.1G132200	3.80146	1.54306	-1.30076	-3.23014	5e-05	0.00259596	NA	NA	primary amine oxidase-like	Copper amine oxidase, N-terminal;Copper amine oxidase, N3-terminal;Copper amine oxidase, N2-terminal;Copper amine oxidase, C-terminal;Copper amine oxidase	AT4G12290.1		Copper amine oxidase family protein	LOC_Os04g20164.1	amine oxidase precursor, putative, expressed	Zm00001d025103_T001; Zm00001d025103_T004	GRMZM2G359298_T01; GRMZM2G042660_T01	Bradi5g04070.1	Sobic.006G034400.1	Seita.1G133500.1
Sevir.1G157600	1.09867	0.609238	-0.850678	-2.07905	0.0008	0.0240025	NA	NA	uncharacterized LOC101769246	CRAL/TRIO, N-terminal domain;CRAL-TRIO domain;Cellular retinaldehyde binding/alpha-tocopherol transport	AT2G21520.1		Sec14p-like phosphatidylinositol transfer family protein	LOC_Os02g04020.1	expressed protein	NA	NA	Bradi3g11197.1	NA	Seita.1G156400.1
Sevir.1G162400	5.52548	3.34388	-0.724577	-2.34359	0.0002	0.00826695	NA	NA	dCTP pyrophosphatase 1-like	EAR;NTP pyrophosphohydrolase MazG, putative catalytic core	AT3G25400.1			LOC_Os02g27810.1	MazG nucleotide pyrophosphohydrolase domain containing protein, expressed	Zm00001d016493_T001; Zm00001d003051_T001	GRMZM2G077989_T01; GRMZM2G064631_T01	Bradi3g43500.1	Sobic.004G146200.2	Seita.1G161100.1
Sevir.1G165300	3.17324	1.5625	-1.0221	-2.73922	5e-05	0.00259596	NA	NA		Peptidase S10, serine carboxypeptidase;Alpha/Beta hydrolase fold	AT5G09640.1	SCPL19,SNG2	serine carboxypeptidase-like 19	LOC_Os11g24510.1	OsSCP56 - Putative Serine Carboxypeptidase homologue, expressed	NA	NA	NA	NA	Seita.1G163000.1
Sevir.1G165800	1.15229	0.35115	-1.71435	-3.04682	5e-05	0.00259596	NA	NA	NA	NA	AT3G04710.1		ankyrin repeat family protein	LOC_Os02g29040.1	ankyrin repeat domain containing protein, putative, expressed	NA	NA	NA	NA	Seita.1G163900.1
Sevir.1G165900	10.1547	3.68243	-1.46342	-6.18553	5e-05	0.00259596	NA	NA	ankyrin-1-like	Ankyrin repeat-containing domain;Tetratricopeptide repeat;Tetratricopeptide TPR2;Tetratricopeptide repeat-containing domain;Ankyrin repeat;Tetratricopeptide-like helical	AT3G04710.1		ankyrin repeat family protein	LOC_Os02g29140.1	ankyrin, putative, expressed	NA	NA	NA	Sobic.004G148900.2	Seita.1G164000.1
Sevir.1G168000	2.16599	0.777489	-1.47813	-4.2462	5e-05	0.00259596	NA	NA		Replication factor A, C-terminal;Nucleic acid-binding, OB-fold;Replication factor-A protein 1, N-terminal;Replication factor-a protein 1 Rpa1;Nucleic acid binding, OB-fold, tRNA/helicase-type;Zinc finger, CCHC-type;Replication protein A, OB domain	AT4G19130.1		Replication factor-A protein 1-related	LOC_Os05g02040.1	RPA1C - Putative single-stranded DNA binding complex subunit 1, expressed	NA	NA	NA	Sobic.004G152000.1	Seita.1G166000.1
Sevir.1G171400	52.0869	38.7315	-0.427413	-1.91459	0.00095	0.0273936	NA	NA			AT1G24270.1			LOC_Os02g30420.1	expressed protein	Zm00001d050558_T001	GRMZM2G099136_T01	Bradi3g44040.1	Sobic.004G154900.3	Seita.1G168700.1
Sevir.1G173600	7.28924	5.38769	-0.436102	-1.94807	0.00075	0.0228946	NA	NA	uncharacterized LOC101781636	Myb-like domain;Zinc finger, FYVE/PHD-type;Homeodomain-like;Zinc finger, PHD-type;Zinc finger, RING/FYVE/PHD-type	AT5G03780.1	TRFL10	TRF-like 10	LOC_Os11g06190.1	expressed protein	NA	NA	Bradi3g44217.1; Bradi1g55140.2	Sobic.004G355800.1; Sobic.004G156500.1	Seita.1G170900.1
Sevir.1G174000	44.1805	30.3947	-0.53959	-2.04284	0.00045	0.0155618	NA	NA	glutaredoxin-C3-like	Thioredoxin-like fold;Glutaredoxin-like, plant II;Glutaredoxin	AT5G14070.1	ROXY2	Thioredoxin superfamily protein	LOC_Os02g30850.1	OsGrx_C8 - glutaredoxin subgroup III, expressed	Zm00001d016593_T001; Zm00001d003927_T001	GRMZM2G470756_T01; GRMZM2G480903_T01	Bradi3g44240.1; Bradi5g08740.1	Sobic.004G156900.1; Sobic.006G054600.1	Seita.1G171300.1; Seita.7G077200.1
Sevir.1G174400	31.5402	45.4348	0.526606	2.15041	0.0003	0.0115341	NA	NA	bidirectional sugar transporter SWEET15-like	SWEET sugar transporter	AT5G13170.1	SAG29	senescence-associated gene 29	LOC_Os02g30910.1	nodulin MtN3 family protein, putative, expressed	Zm00001d050577_T001; Zm00001d016590_T001	GRMZM5G872392_T01; GRMZM2G168365_T01	Bradi3g44260.1	Sobic.004G157100.1	Seita.1G171800.1; Seita.9G405700.1
Sevir.1G181400	0.823021	1.64235	0.996762	2.17592	0.0006	0.0192942	NA	NA	PAN domain-containing protein At5g03700-like	Apple-like;Bulb-type lectin domain;S-locus glycoprotein	AT5G03700.1		D-mannose binding lectin protein with Apple-like carbohydrate-binding domain	LOC_Os02g32620.1	PAN domain-containing protein At5g03700 precursor, putative, expressed	Zm00001d016681_T001; Zm00001d051205_T001	GRMZM2G038669_T01; GRMZM2G461537_T01	Bradi3g44717.1	Sobic.004G163400.1	Seita.1G178600.1
Sevir.1G182400	18.5277	35.159	0.924214	3.50997	5e-05	0.00259596	NA	NA		Heavy metal-associated domain, HMA	AT3G56240.1	CCH	copper chaperone	LOC_Os02g32814.1	heavy metal-associated domain containing protein, expressed	Zm00001d016691_T001; Zm00001d016691_T002	GRMZM2G113332_T03	NA	Sobic.004G164200.1	Seita.1G179500.1
Sevir.1G184800	1.88966	3.76015	0.992665	2.3125	5e-05	0.00259596	incw1	cell wall invertase1	beta-fructofuranosidase, cell wall isozyme-like	Glycosyl hydrolase, five-bladed beta-propellor domain;Glycoside hydrolase, family 32, active site;Glycosyl hydrolase family 32, C-terminal;Glycosyl hydrolase family 32, N-terminal;Glycoside hydrolase, family 32;Concanavalin A-like lectin/glucanase, subgroup	AT3G52600.1	AtcwINV2,CWINV2	cell wall invertase 2	LOC_Os04g33740.1	glycosyl hydrolases, putative, expressed	Zm00001d016708_T002; Zm00001d003776_T001	GRMZM2G139300_T01; GRMZM2G119689_T01	Bradi3g44990.1; Bradi1g09500.1	Sobic.004G166700.1; Sobic.006G070298.1	Seita.1G181700.1; Seita.7G091600.1
Sevir.1G186700	3.46106	7.03772	1.02389	2.75639	5e-05	0.00259596	NA	NA	NA	NA				LOC_Os08g31750.1	methyltransferase, putative, expressed	NA	NA	NA	NA	Seita.9G279700.1; Seita.6G142400.1
Sevir.1G197000	2.2637	4.07844	0.849331	2.11571	0.0007	0.0217826	NA	NA	NAC transcription factor NAM-B2-like	No apical meristem (NAM) protein	AT5G64530.1	ANAC104,XND1	xylem NAC domain 1	LOC_Os02g34970.1	no apical meristem protein, putative, expressed	Zm00001d016814_T001	GRMZM2G094067_T01	Bradi4g23640.1	Sobic.004G176600.1	Seita.1G193200.1
Sevir.1G200300	7.79195	4.63266	-0.750145	-1.92874	0.00115	0.0315996	NA	NA	NA	NA						NA	NA	NA	NA	Seita.1G198100.1
Sevir.1G203200	29.3156	39.3194	0.423574	1.85691	0.00135	0.0357685	NA	NA	NA	NA	AT1G59940.1	ARR3	response regulator 3	LOC_Os02g35180.1	OsRR2 type-A response regulator, expressed	Zm00001d050768_T003; Zm00001d050768_T002	GRMZM2G096171_T01; GRMZM2G158140_T05	Bradi3g45930.1	Sobic.004G178000.2	Seita.1G195000.1; Seita.7G108800.1
Sevir.1G204700	1.0632	0	#NAME?	NA	5e-05	0.00259596	NA	NA	homeobox-leucine zipper protein HOX7-like	Homeobox, conserved site;Homeodomain-like;Leucine zipper, homeobox-associated;Homeobox domain	AT5G06710.1	HAT14	homeobox from Arabidopsis thaliana	LOC_Os02g35770.1	homeobox associated leucine zipper, putative, expressed	Zm00001d050834_T001; Zm00001d020670_T001	GRMZM2G047715_T01; GRMZM2G127537_T01	Bradi3g46320.2	Sobic.004G185200.1	Seita.1G201700.1
Sevir.1G206200	11.7352	17.3628	0.565166	1.94399	0.00145	0.0378967	NA	NA	thioredoxin-like 4, chloroplastic-like	Thioredoxin domain;Thioredoxin-like fold;Thioredoxin	AT1G07700.1		Thioredoxin superfamily protein	LOC_Os02g35900.1	thioredoxin, putative, expressed	Zm00001d016893_T001	GRMZM5G861800_T01	Bradi3g46420.1	Sobic.004G186200.1	Seita.1G203000.1
Sevir.1G207500	21.7182	13.0502	-0.734828	-2.5672	5e-05	0.00259596	NA	NA	histone H3.3-like	Histone-fold;Histone core;Histone H3	AT4G40030.2		Histone superfamily protein	LOC_Os06g04030.1	histone H3, putative, expressed	Zm00001d016908_T007; Zm00001d016908_T002	GRMZM2G176358_T01; GRMZM2G051879_T05	Bradi5g11920.4; Bradi1g49997.1	Sobic.004G188000.2; Sobic.006G100600.1	Seita.1G204100.1; Seita.7G118500.1
Sevir.1G216100	4.04608	2.27698	-0.8294	-2.19833	0.00035	0.0129399	NA	NA	cell differentiation protein rcd1-like	Rcd1/Caf40	AT3G20800.1; AT3G20800.1	;	Cell differentiation, Rcd1-like protein; Cell differentiation, Rcd1-like protein	LOC_Os04g52340.1; LOC_Os02g19420.1	expressed protein; expressed protein	NA	NA	NA	NA	Seita.1G212600.1; Seita.1G212400.1
Sevir.1G220900	35.9685	8.74347	-2.04046	-4.31403	5e-05	0.00259596	NA	NA	ethylene-responsive transcription factor ESR2-like	DNA-binding, integrase-type;AP2/ERF domain	AT1G24590.1	DRN-LIKE,DRNL,ESR2,SOB2	DORNROSCHEN-like	LOC_Os02g38090.1	AP2 domain containing protein, expressed	Zm00001d050948_T001; Zm00001d026271_T001	GRMZM2G165257_T01; GRMZM2G120401_T01	Bradi3g47610.2; Bradi5g21250.3	Sobic.004G200700.1; Sobic.007G188701.1	Seita.1G217000.1; Seita.6G227100.1
Sevir.1G221000	13.4571	2.46618	-2.44802	-3.4932	5e-05	0.00259596	NA	NA	ethylene-responsive transcription factor ESR2-like	DNA-binding, integrase-type;AP2/ERF domain	AT1G24590.1	DRN-LIKE,DRNL,ESR2,SOB2	DORNROSCHEN-like	LOC_Os02g38090.1	AP2 domain containing protein, expressed	Zm00001d050948_T001; Zm00001d025298_T001	GRMZM2G165257_T01; GRMZM2G120401_T01	Bradi3g47610.2	Sobic.004G200700.1; Sobic.001G481400.1	Seita.1G217100.1; Seita.3G031600.1
Sevir.1G224000	2.05694	1.11314	-0.885857	-2.16716	0.0004	0.0143212	NA	NA	E3 ubiquitin-protein ligase HERC2-like	Regulator of chromosome condensation 1/beta-lactamase-inhibitor protein II;Regulator of chromosome condensation, RCC1	AT3G26100.2		Regulator of chromosome condensation (RCC1) family protein	LOC_Os02g38350.1	Regulator of chromosome condensation domain containing protein, expressed	Zm00001d050985_T005; Zm00001d050985_T002	GRMZM2G152616_T01	Bradi5g13687.5	Sobic.004G203600.1; Sobic.006G124600.1	Seita.1G220100.1
Sevir.1G230300	10.8524	6.71254	-0.693088	-2.87839	5e-05	0.00259596	NA	NA	uncharacterized LOC101767362	Protein of unknown function DUF3615				LOC_Os11g42890.1	expressed protein	NA	NA	NA	NA	Seita.1G226700.1
Sevir.1G231100	6.88044	5.15226	-0.417296	-1.87052	0.0011	0.0306188	NA	NA	LETM1 and EF-hand domain-containing protein 1, mitochondrial-like	EF-Hand 1, calcium-binding site;EF-hand-like domain;LETM1-like;Calcium-binding EF-hand	AT1G65540.1; AT1G65540.1	;	LETM1-like protein; LETM1-like protein	LOC_Os02g39550.1; LOC_Os02g39550.2	calcium-binding mitochondrial protein anon-60Da, putative, expressed; calcium-binding mitochondrial protein anon-60Da, putative, expressed	Zm00001d017166_T001; Zm00001d010109_T004	GRMZM2G145905_T01; GRMZM2G314656_T01	Bradi3g48350.2; Bradi2g26300.1	Sobic.004G209800.1; Sobic.009G158100.1	Seita.1G227400.1; Seita.3G222000.1
Sevir.1G239200	1.544	4.33585	1.48965	3.21652	5e-05	0.00259596	NA	NA			AT4G06744.1		Leucine-rich repeat (LRR) family protein	LOC_Os02g40260.1	uncharacterized protein At4g06744 precursor, putative, expressed	Zm00001d051102_T001	GRMZM2G042181_T01; GRMZM2G114127_T01	NA	Sobic.004G215000.1	Seita.1G233800.1; Seita.1G234500.1
Sevir.1G240300	3.26304	8.07046	1.30643	2.91756	5e-05	0.00259596	NA	NA	GDSL esterase/lipase LTL1-like	Lipase, GDSL;SGNH hydrolase-type esterase domain	AT3G04290.1	ATLTL1,LTL1	Li-tolerant lipase 1	LOC_Os02g40440.1	GDSL-like lipase/acylhydrolase, putative, expressed	Zm00001d051110_T001; Zm00001d003085_T001	GRMZM2G044882_T01; GRMZM2G001241_T01	Bradi5g15160.1; Bradi3g28100.1	Sobic.004G215500.2; Sobic.006G140801.1	Seita.1G235300.1; Seita.7G160600.1
Sevir.1G244200	46.7614	75.068	0.68288	3.15853	5e-05	0.00259596	NA	NA	uncharacterized LOC101777339	Domain of unknown function DUF640	AT1G07090.1; AT1G07090.1	LSH6; LSH6	Protein of unknown function (DUF640); Protein of unknown function (DUF640)	LOC_Os04g43580.1; LOC_Os04g43580.2	DUF640 domain containing protein, putative, expressed; DUF640 domain containing protein, putative, expressed	Zm00001d017263_T001; Zm00001d051143_T001	GRMZM2G095382_T01; GRMZM2G459645_T01	Bradi3g49140.3; Bradi5g15700.1	Sobic.004G219600.1; Sobic.006G147500.1	Seita.1G239200.1; Seita.7G166800.1
Sevir.1G244800	1.67145	0.969626	-0.785604	-2.36281	0.0001	0.00479154	NA	NA						LOC_Os02g41610.1	expressed protein	NA	NA	NA	Sobic.004G220200.3	Seita.1G240000.1
Sevir.1G245100	10.5187	16.6151	0.659544	2.57367	0.0001	0.00479154	NA	NA	phenylalanine ammonia-lyase-like	Phenylalanine/histidine ammonia-lyases, active site;L-Aspartase-like;Phenylalanine ammonia-lyase;Aromatic amino acid lyase;Phenylalanine ammonia-lyase, shielding domain;Fumarase/histidase, N-terminal	AT2G37040.1	ATPAL1,PAL1	PHE ammonia lyase 1	LOC_Os02g41650.1	phenylalanine ammonia-lyase, putative, expressed	Zm00001d017275_T001; Zm00001d051163_T002	GRMZM2G029048_T01; GRMZM2G081582_T01	Bradi3g49260.1; Bradi3g47110.1	Sobic.004G220400.1; Sobic.006G148900.1	Seita.1G240300.1; Seita.1G240600.1
Sevir.1G257600	6.35222	10.9978	0.791887	2.03001	0.0005	0.0167787	NA	NA	leucine-rich repeat receptor-like kinase protein FLORAL ORGAN NUMBER1-like	Leucine-rich repeat	AT5G66330.1		Leucine-rich repeat (LRR) family protein	LOC_Os02g43250.1	receptor-like protein kinase precursor, putative, expressed	Zm00001d051313_T001	GRMZM2G065021_T01; GRMZM2G463359_T01	Bradi3g50190.1	Sobic.004G300701.1	Seita.1G253400.1
Sevir.1G259400	9.08728	16.0921	0.824429	2.27488	0.00025	0.00986783	NA	NA	NA	NA				LOC_Os04g45980.1	glycine-rich cell wall protein, putative, expressed	NA	NA	NA	NA	Seita.1G255200.1; Seita.6G053300.1
Sevir.1G266500	25.2926	18.2345	-0.472044	-2.23023	0.00015	0.00661167	NA	NA	probable trehalose-phosphate phosphatase 1-like	HAD-like domain;HAD-superfamily hydrolase, subfamily IIB;Trehalose-phosphatase	AT5G51460.2; AT5G51460.2	ATTPPA; ATTPPA	Haloacid dehalogenase-like hydrolase (HAD) superfamily protein; Haloacid dehalogenase-like hydrolase (HAD) superfamily protein	LOC_Os02g44230.3; LOC_Os02g44230.2	CPuORF22 - conserved peptide uORF-containing transcript, expressed; CPuORF22 - conserved peptide uORF-containing transcript, expressed	Zm00001d017502_T002; Zm00001d017502_T001	GRMZM2G112830_T07	Bradi3g50810.4	Sobic.004G293500.1	Seita.1G262000.1
Sevir.1G269400	159.281	215.071	0.433235	2.12581	0.0002	0.00826695	NA	NA	NA	NA	AT4G00430.1	PIP1;4,PIP1E,TMP-C	plasma membrane intrinsic protein 1;4	LOC_Os02g44630.2	aquaporin protein, putative, expressed	Zm00001d017526_T001; Zm00001d051403_T001	AC209208.3_FGT002; GRMZM2G392975_T01	Bradi3g51387.1; Bradi5g18170.1	Sobic.004G288700.1; Sobic.006G176700.1	Seita.1G264900.1; Seita.7G196700.1
Sevir.1G271800	40.7751	56.6462	0.47429	2.20258	0.0001	0.00479154	NA	NA	dehydrin COR410-like	Dehydrin;Dehydrin, conserved site	AT1G20440.1	AtCOR47,COR47,RD17	cold-regulated 47	LOC_Os02g44870.1	dehydrin, putative, expressed	Zm00001d017547_T001; Zm00001d051420_T001	GRMZM2G147014_T01; GRMZM2G373522_T01	Bradi3g43870.1	Sobic.004G286600.1	Seita.1G267200.1
Sevir.1G272600	15.2225	8.52935	-0.835698	-2.83642	5e-05	0.00259596	NA	NA	proton-coupled amino acid transporter 3-like	Amino acid transporter, transmembrane	AT2G42005.1		Transmembrane amino acid transporter family protein	LOC_Os02g44980.1	transmembrane amino acid transporter protein, putative, expressed	Zm00001d017557_T001; Zm00001d026121_T001	GRMZM2G074053_T01; GRMZM2G455128_T01	Bradi3g51130.1; Bradi5g18490.1	Sobic.004G285800.1; Sobic.006G180200.1	Seita.1G268000.1; Seita.7G200400.1
Sevir.1G273400	11.0458	16.1712	0.549929	2.17182	0.0002	0.00826695	NA	NA	uncharacterized LOC101762085	Myb domain;Homeodomain-like;Myb domain, plants;SANT/Myb domain	AT1G14600.1		Homeodomain-like superfamily protein	LOC_Os02g45080.1	MYB family transcription factor, putative, expressed	Zm00001d017563_T001; Zm00001d017563_T002	GRMZM2G106185_T01	Bradi3g51409.1	Sobic.004G285300.2; Sobic.001G077800.1	Seita.1G268700.1
Sevir.1G284000	2.46411	5.25018	1.0913	3.32627	5e-05	0.00259596	NA	NA	nitrate transporter 1.5-like	Major facilitator superfamily domain;Proton-dependent oligopeptide transporter family	AT1G32450.1	NRT1.5	nitrate transporter 1.5	LOC_Os02g46460.1	peptide transporter PTR2, putative, expressed	Zm00001d017666_T001; Zm00001d051637_T001	GRMZM2G044851_T01; GRMZM2G061303_T01	Bradi3g52096.1; Bradi2g02822.3	Sobic.004G276200.1; Sobic.004G260500.1	Seita.1G278500.1; Seita.1G296400.1
Sevir.1G286000	9.13304	5.68117	-0.684906	-2.04942	0.0006	0.0192942	NA	NA	uncharacterized LOC101753712	SNARE associated Golgi protein	AT4G17790.1		SNARE associated Golgi protein family	LOC_Os02g46660.1	SNARE associated Golgi protein, putative, expressed	Zm00001d017689_T002; Zm00001d017689_T001	GRMZM2G120035_T01; GRMZM2G128078_T01	NA	Sobic.004G274700.1	Seita.1G280500.1
Sevir.1G291700	1.94514	3.46336	0.832295	2.24757	0.0003	0.0115341	NA	NA	ubiquinol oxidase 1a, mitochondrial-like	Alternative oxidase	AT3G22370.1	AOX1A,ATAOX1A	alternative oxidase 1A	LOC_Os02g47200.1	transposon protein, putative, unclassified, expressed	Zm00001d017727_T001; Zm00001d002436_T001	AC233960.1_FGT002; GRMZM2G125669_T01	Bradi3g52505.2; Bradi5g20540.1	Sobic.004G270500.1; Sobic.006G202500.1	Seita.1G286500.1; Seita.7G223700.1
Sevir.1G298400	19.946	40.8763	1.03517	3.06703	5e-05	0.00259596	NA	NA	uncharacterized LOC101769114		AT3G18050.1			LOC_Os02g48094.1	expressed protein	Zm00001d051606_T001; Zm00001d017807_T001	GRMZM2G476322_T01; GRMZM2G009426_T01	Bradi3g53080.2	Sobic.004G263700.1	Seita.1G293200.1
Sevir.1G308700	21.0867	3.09469	-2.76847	-4.21227	5e-05	0.00259596	lec1	leafy cotyledon	nuclear transcription factor Y subunit B-9-like	Histone-fold;Transcription factor CBF/NF-Y/archaeal histone;Transcription factor, NFYB/HAP3, conserved site	AT5G47670.1	L1L,NF-YB6	nuclear factor Y, subunit B6	LOC_Os02g49370.1	histone-like transcription factor and archaeal histone, putative, expressed	Zm00001d017898_T001; Zm00001d051697_T001	GRMZM2G011789_T01; GRMZM2G124663_T01	Bradi3g56400.1; Bradi1g43480.1	Sobic.004G254500.1	Seita.1G302800.1
Sevir.1G309300	21.0349	13.0104	-0.693123	-2.67039	5e-05	0.00259596	NA	NA			AT5G60850.1	OBP4	OBF binding protein 4	LOC_Os02g49440.1	dof zinc finger domain containing protein, putative, expressed	Zm00001d017900_T001; Zm00001d051700_T001	GRMZM2G394941_T01; GRMZM2G449950_T01	Bradi3g56380.1; Bradi5g18640.1	Sobic.004G254000.1; Sobic.001G179300.1	Seita.1G303300.1; Seita.1G290700.1
Sevir.1G312200	0.940653	0.523721	-0.844863	-2.0408	0.001	0.0285363	NA	NA	probable methionine--tRNA ligase-like	Methionyl/Leucyl tRNA synthetase;Methionyl-tRNA synthetase;Nucleic acid-binding, OB-fold;Aminoacyl-tRNA synthetase, class 1a, anticodon-binding;tRNA-binding domain;Aminoacyl-tRNA synthetase, class I, conserved site;Rossmann-like alpha/beta/alpha sandwich fold;Methionine-tRNA ligase, type 1;Methionyl-tRNA synthetase, Zn-domain	AT4G13780.1		methionine--tRNA ligase, putative / methionyl-tRNA synthetase, putative / MetRS, putative	LOC_Os06g31210.1	methionyl-tRNA synthetase, putative, expressed	Zm00001d051753_T001; Zm00001d028218_T017	GRMZM2G166713_T01; GRMZM2G143450_T01	Bradi1g69880.1	Sobic.004G251200.1; Sobic.001G455800.1	Seita.1G306300.1; Seita.9G490200.1
Sevir.1G324400	1.58955	2.64333	0.733734	1.86974	0.00205	0.0489914	NA	NA	probable mannan synthase 6-like	Nucleotide-diphospho-sugar transferases	AT5G03760.1	ATCSLA09,ATCSLA9,CSLA09,CSLA9,RAT4	Nucleotide-diphospho-sugar transferases superfamily protein	LOC_Os02g51060.1	CSLA6 - cellulose synthase-like family A; mannan synthase, expressed	Zm00001d018032_T003; Zm00001d018032_T002	GRMZM2G405567_T02; GRMZM2G443715_T01	Bradi3g59447.1; Bradi1g35647.1	Sobic.004G238700.1; Sobic.010G197300.1	Seita.1G318100.1
Sevir.1G328800	42.8206	28.661	-0.579215	-2.32452	5e-05	0.00259596	NA	NA	heavy metal-associated isoprenylated plant protein 26-like	Heavy metal-associated domain, HMA	AT1G22990.1		Heavy metal transport/detoxification superfamily protein	LOC_Os03g26650.1	heavy metal-associated domain containing protein, expressed	Zm00001d018075_T001	GRMZM2G036368_T01	Bradi3g59080.1; Bradi4g28920.1	Sobic.004G234400.1	Seita.1G322600.1; Seita.2G187200.1
Sevir.1G330000	7.57811	3.85955	-0.973404	-2.43256	5e-05	0.00259596	NA	NA	probable trehalose-phosphate phosphatase 4-like	HAD-like domain;HAD-superfamily hydrolase, subfamily IIB;Trehalose-phosphatase	AT1G35910.1		Haloacid dehalogenase-like hydrolase (HAD) superfamily protein	LOC_Os02g51680.1	uncharacterized glycosyl hydrolase Rv2006/MT2062, putative, expressed	Zm00001d052227_T001; Zm00001d018082_T001	GRMZM2G151044_T01; GRMZM2G055150_T01	Bradi3g58960.1; Bradi3g35590.1	Sobic.004G232900.2; Sobic.010G089600.1	Seita.1G323700.1; Seita.4G092100.1
Sevir.1G330200	62.28	83.9803	0.431281	1.9161	0.00105	0.0296122	NA	NA	lipoxygenase homology domain-containing protein 1-like	Lipoxygenase, LH2	AT4G39730.1		Lipase/lipooxygenase, PLAT/LH2 family protein	LOC_Os02g51710.1	wound/stress protein, putative, expressed	Zm00001d052224_T001; Zm00001d052224_T002	GRMZM2G087245_T01; GRMZM5G812811_T01	Bradi3g58920.1; Bradi5g12120.1	Sobic.004G232700.1; Sobic.006G103900.1	Seita.1G323900.1
Sevir.1G330800	1.06135	2.13623	1.00917	1.97579	0.0013	0.034827	NA	NA	annexin D7-like	Annexin repeat;Annexin repeat, conserved site;Annexin, plant;Annexin	AT5G10230.1	ANN7,ANNAT7	annexin 7	LOC_Os02g51750.1	annexin, putative, expressed	Zm00001d018090_T002; Zm00001d018090_T001	GRMZM2G061950_T01	Bradi3g58830.1	Sobic.004G232300.1	Seita.1G324300.1; Seita.4G091900.1
Sevir.1G336500	2.97698	5.44376	0.870752	2.10014	0.00065	0.020458	NA	NA	uncharacterized LOC101771532		AT5G66800.1			LOC_Os02g52490.1	expressed protein	Zm00001d052173_T001; Zm00001d018150_T001	GRMZM2G084445_T01; GRMZM2G464299_T01	Bradi3g58100.1	Sobic.004G307800.1	Seita.1G329700.1; Seita.6G181900.1
Sevir.1G341300	16.736	23.1946	0.470828	1.91558	0.00095	0.0273936	NA	NA	nitrate reductase [NAD(P)H]-like	Oxidoreductase, molybdopterin binding site;Cytochrome b5, heme-binding site;Riboflavin synthase-like beta-barrel;Ferredoxin reductase-type FAD-binding domain;Immunoglobulin E-set;Nitrate reductase NADH dependent;Eukaryotic molybdopterin oxidoreductase;Oxidoreductase, FAD-binding domain;Moybdenum cofactor oxidoreductase, dimerisation;NADH:cytochrome b5 reductase (CBR);Flavoprotein pyridine nucleot…	AT1G77760.1	GNR1,NIA1,NR1	nitrate reductase 1	LOC_Os02g53130.1	nitrate reductase, putative, expressed	Zm00001d018206_T001; Zm00001d052139_T001	GRMZM5G878558_T01; GRMZM2G428027_T01	Bradi3g57680.1; Bradi3g37940.1	Sobic.004G312500.1; Sobic.007G153900.1	Seita.1G334700.1; Seita.6G178500.1
Sevir.1G341600	9.51876	17.4659	0.875695	2.99486	5e-05	0.00259596	NA	NA	probable tyrosine-protein phosphatase At1g05000-like	Protein-tyrosine phosphatase, dual specificity phosphatase, eukaryotic;Protein-tyrosine phosphatase, active site;Protein-tyrosine phosphatase, SIW14-like;Protein-tyrosine phosphatase-like	AT1G05000.1		Phosphotyrosine protein phosphatases superfamily protein	LOC_Os02g53160.1	tyrosine phosphatase family protein, putative, expressed	Zm00001d052137_T001; Zm00001d018209_T001	GRMZM2G084086_T01; GRMZM2G126765_T01	Bradi3g57630.1; Bradi1g46220.1	Sobic.004G312800.1; Sobic.010G079000.1	Seita.1G335000.1; Seita.3G304100.1
Sevir.1G347500	0.553839	2.61092	2.23702	6.05482	5e-05	0.00259596	NA	NA	protein EFR3 homolog B-like	Armadillo-type fold	AT2G41830.1		Uncharacterized protein	LOC_Os02g53990.1	cyclin-related protein, putative, expressed	Zm00001d008511_T084; Zm00001d008511_T033	GRMZM2G340342_T01; GRMZM2G356155_T01	Bradi3g57110.1	Sobic.003G093100.6	Seita.1G340700.1
Sevir.1G353600	1.86809	0.769822	-1.27897	-2.84031	5e-05	0.00259596	NA	NA	vacuolar amino acid transporter 1-like	Amino acid transporter, transmembrane	AT2G41190.1		Transmembrane amino acid transporter family protein	LOC_Os02g54730.1	transmembrane amino acid transporter protein, putative, expressed	Zm00001d018340_T001; Zm00001d018340_T002	GRMZM2G080843_T01; GRMZM2G083788_T01	Bradi3g53740.1	Sobic.004G325300.1; Sobic.004G325100.1	Seita.1G346800.1; Seita.1G346700.1
Sevir.1G354200	16.8868	12.4029	-0.445216	-1.7958	0.002	0.0479751	NA	NA	probable alpha,alpha-trehalose-phosphate synthase [UDP-forming] 11-like	HAD-like domain;Trehalose-phosphatase;Glycosyl transferase, family 20;HAD-superfamily hydrolase, subfamily IIB	AT2G18700.1	ATTPS11,ATTPSB,TPS11	trehalose phosphatase/synthase 11	LOC_Os02g54820.2	trehalose-6-phosphate synthase, putative, expressed	Zm00001d018342_T002; Zm00001d052060_T005	GRMZM2G122231_T01; GRMZM2G312521_T01	Bradi3g53790.1	Sobic.004G325900.1; Sobic.001G450800.1	Seita.1G347300.1; Seita.6G166700.1
Sevir.1G355900	7.5733	5.2015	-0.541995	-2.00443	0.0006	0.0192942	NA	NA	uncharacterized LOC101775856	Zinc finger, RING-type;Zinc finger, RING/FYVE/PHD-type				LOC_Os02g55090.1	expressed protein	Zm00001d052044_T001; Zm00001d052044_T003	GRMZM2G156415_T03	NA	Sobic.004G328100.1	Seita.1G349000.1
Sevir.1G356300	104.34	155.278	0.573559	2.50582	5e-05	0.00259596	NA	NA	short-chain type dehydrogenase/reductase-like	Short-chain dehydrogenase/reductase, conserved site;Transferase;Glucose/ribitol dehydrogenase;Short-chain dehydrogenase/reductase SDR;Chloramphenicol acetyltransferase-like domain;NAD(P)-binding domain	AT5G48930.1	HCT	hydroxycinnamoyl-CoA shikimate/quinate hydroxycinnamoyl transferase	LOC_Os06g08580.1	transferase family protein, putative, expressed	Zm00001d018367_T001	GRMZM2G051005_T01	Bradi1g47232.1	Sobic.004G328700.1	Seita.1G349500.1; Seita.4G047600.1
Sevir.1G356500	481.807	682.717	0.502831	2.39965	5e-05	0.00259596	NA	NA	uncharacterized LOC101779389	Nucleotide-diphospho-sugar transferases	AT1G64980.1		Nucleotide-diphospho-sugar transferases superfamily protein	LOC_Os07g23120.1	expressed protein	Zm00001d052041_T001; Zm00001d034588_T001	GRMZM2G316778_T01; GRMZM2G127404_T01	Bradi1g47210.1; Bradi1g47250.1	Sobic.004G328900.1; Sobic.001G042500.1	Seita.1G349700.1
Sevir.1G356700	2.17702	4.65478	1.09636	2.39164	0.00015	0.00661167	NA	NA	cytochrome c oxidase copper chaperone-like	Cysteine alpha-hairpin motif superfamily;Cytochrome c oxidase copper chaperone	AT3G15352.1	ATCOX17,COX17	cytochrome c oxidase 17	LOC_Os02g55134.1	cytochrome c oxidase copper chaperone, putative, expressed	Zm00001d052040_T001; Zm00001d052040_T002	GRMZM2G010933_T01	NA	Sobic.004G329201.1	Seita.1G349900.1
Sevir.1G361600	1.81573	0.978933	-0.891266	-2.14748	0.0015	0.0386787	NA	NA		Trypsin-like cysteine/serine peptidase domain	;	;	;	LOC_Os03g62910.3; LOC_Os03g01940.2	expressed protein; expressed protein	NA	NA	Bradi1g64442.2; Bradi1g64901.1	Sobic.009G256900.1; Sobic.008G105300.3	Seita.1G354900.1; Seita.6G064700.1
Sevir.1G366000	1.45758	2.33307	0.678657	2.44942	0.0001	0.00479154	NA	NA		Domain of unknown function DUF640	AT1G07090.1	LSH6	Protein of unknown function (DUF640)	LOC_Os02g56610.1	DUF640 domain containing protein, putative, expressed	Zm00001d018433_T001; Zm00001d051966_T001	GRMZM2G168371_T01; GRMZM2G027302_T01	Bradi3g54800.1; Bradi3g49140.3	Sobic.004G338400.1; Sobic.006G147500.1	Seita.1G359400.1; Seita.7G166800.1
Sevir.1G371300	2.55453	5.34574	1.06533	2.28754	0.00025	0.00986783	NA	NA	GDSL esterase/lipase At5g33370-like	Lipase, GDSL;SGNH hydrolase-type esterase domain	AT5G33370.1		GDSL-like Lipase/Acylhydrolase superfamily protein	LOC_Os02g57110.1	GDSL-like lipase/acylhydrolase, putative, expressed	Zm00001d051923_T001; Zm00001d018474_T001	GRMZM2G017869_T01; GRMZM5G845644_T01	Bradi3g55270.1; Bradi5g15160.1	Sobic.004G344100.1; Sobic.001G228100.1	Seita.1G364700.1; Seita.1G235300.1
Sevir.2G001600	10.2118	17.6635	0.790541	2.35534	5e-05	0.00259596	NA	NA	peroxidase 1-like	Peroxidase, active site;Peroxidases heam-ligand binding site;Haem peroxidase;Haem peroxidase, plant/fungal/bacterial;Plant peroxidase	AT3G01190.1		Peroxidase superfamily protein	LOC_Os07g01370.1	peroxidase precursor, putative, expressed	Zm00001d018618_T001; Zm00001d045845_T001	GRMZM2G070603_T01; GRMZM2G341934_T01	Bradi1g59550.1; Bradi1g59537.1	Sobic.002G003200.1; Sobic.010G128700.1	Seita.J003300.1; Seita.4G259700.1
Sevir.2G006400	134.841	95.5782	-0.496506	-2.38494	5e-05	0.00259596	zap1	zea apetala homolog1	MADS-box transcription factor 15-like	Transcription factor, K-box;Transcription factor, MADS-box	AT1G69120.1	AGL7,AP1	K-box region and MADS-box transcription factor family protein	LOC_Os07g01820.3	OsMADS15 - MADS-box family gene with MIKCc type-box, expressed	Zm00001d007949_T002; Zm00001d018667_T003	GRMZM2G072582_T02; GRMZM2G148693_T02	Bradi1g59250.1; Bradi1g08340.1	Sobic.002G010100.1; Sobic.001G314400.1	Seita.2G002300.1; Seita.9G088900.1
Sevir.2G012000	1.62547	2.46616	0.601412	2.01497	0.00135	0.0357685	NA	NA	NA	NA	AT3G46530.1	RPP13	NB-ARC domain-containing disease resistance protein	LOC_Os06g06850.1	resistance protein LR10, putative, expressed	NA	NA	NA	NA	Seita.2G008500.1; Seita.2G103300.1
Sevir.2G014600	6.40438	3.39832	-0.914236	-2.66364	5e-05	0.00259596	NA	NA	putative F-box/FBD/LRR-repeat protein At4g03220-like	F-box domain, cyclin-like	AT4G15060.1			LOC_Os07g02760.1	OsFBD13 - F-box and FBD domain containing protein, expressed	NA	NA	NA	Sobic.002G016600.1; Sobic.002G015700.1	Seita.2G011600.1; Seita.2G013300.1
Sevir.2G018300	1.42112	0.720643	-0.979673	-2.24446	0.00045	0.0155618	NA	NA	uncharacterized LOC101757359		AT1G76870.1			LOC_Os02g33770.1	homeodomain, putative, expressed	Zm00001d050698_T001; Zm00001d016755_T001	GRMZM2G469873_T01; GRMZM2G037823_T01	Bradi3g45300.1; Bradi4g41830.5	Sobic.004G170700.1	Seita.2G014000.1; Seita.1G186900.1
Sevir.2G021100	2.29854	1.24376	-0.886017	-2.0507	0.001	0.0285363	NA	NA	uncharacterized LOC101762650	F-box domain, cyclin-like				LOC_Os07g02910.1	OsFBL33 - F-box domain and LRR containing protein, expressed	NA	NA	Bradi1g58864.3; Bradi3g00670.3	Sobic.002G019300.2; Sobic.006G276801.1	Seita.2G016000.1; Seita.2G016100.1
Sevir.2G025900	2.94689	5.44574	0.885933	1.907	0.0013	0.034827	NA	NA	uncharacterized LOC101765324	Protein of unknown function DUF4228	AT2G23690.1			LOC_Os07g03120.1	expressed protein	Zm00001d007974_T001; Zm00001d034190_T001	GRMZM2G379575_T01; AC234157.1_FGT003	Bradi1g07420.1; Bradi1g55825.1	Sobic.002G020200.1; Sobic.001G076800.1	Seita.2G021200.1; Seita.9G077200.1
Sevir.2G029800	205.832	142.197	-0.533574	-2.57099	5e-05	0.00259596	gn1;rs1	gnarley1;rough sheath1	homeobox protein rough sheath 1-like	Homeobox, conserved site;Homeodomain-like;Homeobox KN domain;ELK domain;Homeobox domain	AT4G08150.1	BP,BP1,KNAT1	KNOTTED-like from Arabidopsis thaliana	LOC_Os07g03770.1	Homeobox domain containing protein, expressed	Zm00001d018742_T001; Zm00001d007842_T002	GRMZM2G028041_T01; GRMZM2G452178_T01	Bradi1g57607.1; Bradi1g07247.4	Sobic.002G023900.1; Sobic.001G075101.1	Seita.2G025300.1; Seita.9G074700.1
Sevir.2G031500	5.96201	11.0844	0.894658	2.74673	5e-05	0.00259596	NA	NA	amino acid permease 6-like	Amino acid transporter, transmembrane	AT5G49630.1	AAP6	amino acid permease 6	LOC_Os07g04180.1	amino acid transporter, putative, expressed	Zm00001d018751_T001; Zm00001d046235_T002	GRMZM2G108023_T01; GRMZM2G145989_T01	Bradi1g57880.1; Bradi1g45180.2	Sobic.002G027500.1; Sobic.010G166800.1	Seita.2G026700.1; Seita.8G065700.1
Sevir.2G034300	0.921573	0.323126	-1.512	-2.52869	0.00025	0.00986783	NA	NA		FBD domain;F-box domain, cyclin-like	AT1G13570.1		F-box/RNI-like superfamily protein	LOC_Os07g06900.1	OsFBLD3 - F-box, LRR and FBD domain containing protein, expressed	NA	NA	NA	Sobic.002G031500.1	Seita.2G029700.1
Sevir.2G037300	59.2815	39.9739	-0.568522	-1.89967	0.00095	0.0273936	NA	NA	NA	NA	AT5G14070.1	ROXY2	Thioredoxin superfamily protein	LOC_Os07g05630.1	OsGrx_C10 - glutaredoxin subgroup III, expressed	Zm00001d018802_T001	GRMZM2G442791_T01	Bradi1g58420.2	Sobic.002G035000.1	Seita.2G032500.1
Sevir.2G038500	18.929	6.86546	-1.46317	-5.07054	5e-05	0.00259596	NA	NA	uncharacterized LOC101762363					LOC_Os02g34920.1	apomixis-related protein Pca21, putative, expressed	NA	NA	NA	NA	Seita.2G033700.1; Seita.2G033800.1
Sevir.2G038600	21.5668	4.32001	-2.31971	-7.15355	5e-05	0.00259596	NA	NA	uncharacterized LOC101762764					LOC_Os02g34920.1	apomixis-related protein Pca21, putative, expressed	NA	NA	NA	NA	Seita.2G033800.1; Seita.2G033700.1
Sevir.2G049900	20.3733	31.1046	0.610451	1.89017	0.0011	0.0306188	NA	NA	NA	NA	AT3G03980.1		NAD(P)-binding Rossmann-fold superfamily protein	LOC_Os07g37420.1	versicolorin reductase, putative, expressed	NA	NA	Bradi1g56160.1; Bradi1g56790.1	Sobic.002G046700.1	Seita.2G045600.1
Sevir.2G050700	12.1232	16.8227	0.472639	1.86126	0.00135	0.0357685	NA	NA	uncharacterized LOC101771404	Tetratricopeptide repeat;Tetratricopeptide repeat-containing domain;PDZ domain;Tetratricopeptide-like helical	AT1G55480.1	ZKT	protein containing PDZ domain, a K-box domain, and a TPR region	LOC_Os07g07540.1	SHOOT1 protein, putative, expressed	Zm00001d018901_T002; Zm00001d018901_T001	GRMZM2G312910_T02	Bradi1g56130.1	Sobic.002G047400.1	Seita.2G046600.1
Sevir.2G052900	7.71233	4.06529	-0.923808	-2.20949	0.0008	0.0240025	NA	NA	NA	NA				LOC_Os10g21490.1	expressed protein	NA	NA	NA	NA	Seita.2G048600.1
Sevir.2G059600	0.843429	0.35169	-1.26196	-2.48173	0.0002	0.00826695	NA	NA		RNA recognition motif domain;Nucleotide-binding, alpha-beta plait	AT2G44710.1		RNA-binding (RRM/RBD/RNP motifs) family protein	LOC_Os07g08320.1	RNA recognition motif containing protein, expressed	NA	NA	NA	Sobic.002G053350.1	Seita.2G055200.1; Seita.8G057600.1
Sevir.2G061700	1.60915	0.8339	-0.948352	-2.34043	0.0001	0.00479154	NA	NA	NA	NA	AT2G30580.1;	DRIP2;	DREB2A-interacting protein 2;	LOC_Os03g43360.2;	zinc finger, C3HC4 type domain containing protein, expressed;	NA	NA	NA	NA	Seita.2G058800.1
Sevir.2G065500	24.6097	17.8373	-0.464328	-2.20093	0.0002	0.00826695	NA	NA		NOP5, N-terminal	AT3G05060.1		NOP56-like pre RNA processing ribonucleoprotein	LOC_Os08g01810.1	matrix attachment region binding protein, putative, expressed	NA	NA	NA	NA	Seita.2G062300.1; Seita.2G060500.1
Sevir.2G066800	1.82001	0.792271	-1.19988	-1.93003	0.00165	0.0415455	NA	NA		F-box domain, cyclin-like	AT5G07610.1		F-box family protein	LOC_Os07g35050.1	OsFBX237 - F-box domain containing protein, expressed	Zm00001d019000_T001; Zm00001d018995_T001	GRMZM2G101060_T01; GRMZM2G434518_T01	Bradi1g27930.2; Bradi1g31940.2	Sobic.006G245200.1	Seita.2G063500.1; Seita.3G396500.1
Sevir.2G067400	6.42008	3.63027	-0.822515	-2.66495	5e-05	0.00259596	NA	NA	uncharacterized LOC101759951	F-box domain, cyclin-like				LOC_Os07g35050.1	OsFBX237 - F-box domain containing protein, expressed	NA	NA	NA	NA	Seita.2G064100.1; Seita.3G396500.1
Sevir.2G067500	14.0882	7.67528	-0.8762	-3.6055	5e-05	0.00259596	NA	NA	uncharacterized LOC101760360	F-box domain, cyclin-like	AT2G16810.1		F-box and associated interaction domains-containing protein	LOC_Os07g35050.1	OsFBX237 - F-box domain containing protein, expressed	NA	NA	NA	Sobic.002G059866.1; Sobic.002G061500.1	Seita.2G064200.1; Seita.3G396800.1
Sevir.2G068800	7.04758	4.00531	-0.815214	-2.72196	5e-05	0.00259596	NA	NA		F-box associated domain, type 3;F-box domain, cyclin-like	AT5G49610.1		F-box family protein	LOC_Os07g35060.2	OsFBX238 - F-box domain containing protein, expressed	NA	NA	NA	Sobic.002G059600.1; Sobic.004G351932.1	Seita.2G065900.1; Seita.2G063900.1
Sevir.2G069400	1.6694	0.594175	-1.49037	-3.70408	5e-05	0.00259596	NA	NA	protein argonaute MEL1-like	Domain of unknown function DUF1785;Ribonuclease H-like domain;Stem cell self-renewal protein Piwi;Argonaute/Dicer protein, PAZ;Argonaute linker 2 domain;Protein argonaute, Mid domain;Protein argonaute, N-terminal	AT2G27880.1	AGO5	Argonaute family protein	LOC_Os03g58600.1	PAZ domain containing protein, putative, expressed	Zm00001d007786_T001; Zm00001d005045_T001	GRMZM2G059033_T01; GRMZM2G067547_T01	Bradi1g54977.1; Bradi3g51077.3	Sobic.002G061800.2	Seita.2G066500.1
Sevir.2G069800	24.8509	18.8351	-0.399875	-2.04833	0.0006	0.0192942	NA	NA	methylmalonate-semialdehyde dehydrogenase [acylating], mitochondrial-like	Aldehyde/histidinol dehydrogenase;Aldehyde dehydrogenase, conserved site;Aldehyde dehydrogenase domain;Methylmalonate-semialdehyde dehydrogenase;Aldehyde dehydrogenase, N-terminal;Aldehyde dehydrogenase, C-terminal	AT2G14170.1	ALDH6B2	aldehyde dehydrogenase 6B2	LOC_Os07g09060.1	aldehyde dehydrogenase, putative, expressed	Zm00001d019054_T001; Zm00001d019054_T003	GRMZM2G001898_T01; GRMZM2G108076_T01	Bradi1g54940.1	Sobic.002G062500.1	Seita.2G066900.1
Sevir.2G070900	1.90015	3.02453	0.670594	1.92964	0.0015	0.0386787	NA	NA	probable 1-deoxy-D-xylulose-5-phosphate synthase 2, chloroplastic-like	Transketolase binding site;Transketolase, C-terminal/Pyruvate-ferredoxin oxidoreductase, domain II;Deoxyxylulose-5-phosphate synthase;Transketolase-like, pyrimidine-binding domain;Transketolase, N-terminal;Thiamin diphosphate-binding fold	AT4G15560.1	CLA,CLA1,DEF,DXPS2,DXS	Deoxyxylulose-5-phosphate synthase	LOC_Os07g09190.1	transketolase, putative, expressed	Zm00001d019060_T001; Zm00001d038170_T002	GRMZM2G493395_T02; GRMZM2G137151_T01	Bradi1g54890.1; Bradi2g25550.1	Sobic.002G064500.1; Sobic.002G064700.1	Seita.2G068200.1; Seita.3G245500.1
Sevir.2G073300	16.3396	23.8734	0.547031	2.25617	5e-05	0.00259596	NA	NA	ATP-dependent zinc metalloprotease FTSH 3, mitochondrial-like	AAA-type ATPase, N-terminal domain;ATPase, AAA-type, conserved site;ATPase, AAA-type, core;AAA+ ATPase domain;P-loop containing nucleoside triphosphate hydrolase	AT5G40010.1	AATP1	AAA-ATPase 1	LOC_Os01g19260.1	ATPase, putative, expressed	Zm00001d007773_T001; Zm00001d034501_T001	GRMZM2G444560_T01; GRMZM2G137321_T01	Bradi1g54760.1; Bradi3g37561.1	Sobic.002G067300.1; Sobic.003G046200.2	Seita.2G070500.1; Seita.2G070800.1
Sevir.2G077100	2.4961	1.25946	-0.986866	-2.21777	0.0004	0.0143212	NA	NA	putative F-box protein At3g16210-like	Galactose oxidase/kelch, beta-propeller;F-box domain, cyclin-like	AT3G16210.1;	;	F-box family protein;	LOC_Os07g02890.1; LOC_Os07g02890.1	OsFBX209 - F-box domain containing protein, expressed; OsFBX209 - F-box domain containing protein, expressed	NA	NA	NA	Sobic.010G009250.1	Seita.2G074300.1
Sevir.2G096500	13.55	19.6174	0.533848	1.80623	0.0016	0.0406586	NA	NA	DIMBOA UDP-glucosyltransferase BX8-like	UDP-glucuronosyl/UDP-glucosyltransferase	AT3G55700.1		UDP-Glycosyltransferase superfamily protein	LOC_Os07g13810.1	cytokinin-N-glucosyltransferase 1, putative, expressed	Zm00001d019258_T001; Zm00001d019265_T001	GRMZM5G815665_T01; GRMZM2G097030_T01	Bradi1g53520.1; Bradi1g53550.1	Sobic.002G085800.2	Seita.2G093600.1; Seita.2G093400.1
Sevir.2G105700	11.53	6.68336	-0.786752	-2.95211	5e-05	0.00259596	NA	NA	uncharacterized LOC101769069	F-box domain, cyclin-like	AT2G26160.1		F-box family protein with a domain of unknown function (DUF295)	LOC_Os06g02110.1	OsFBX182 - F-box domain containing protein, expressed	NA	NA	NA	Sobic.010G009600.3; Sobic.010G009700.1	Seita.9G385800.1; Seita.4G010300.1
Sevir.2G115200	11.0968	8.15697	-0.444043	-2.11355	0.00045	0.0155618	NA	NA	putative E3 ubiquitin-protein ligase RF298-like	Zinc finger, RING-type;Zinc finger, RING/FYVE/PHD-type	AT2G35330.2; AT2G35330.2	;	RING/U-box superfamily protein; RING/U-box superfamily protein	LOC_Os05g04950.1; LOC_Os05g04950.2	protein binding protein, putative, expressed; protein binding protein, putative, expressed	Zm00001d005154_T001	GRMZM2G353091_T01; AC207395.3_FGT003	NA	Sobic.002G112000.2	Seita.2G109400.1
Sevir.2G125300	0.754738	0.224196	-1.75121	-2.80829	0.00015	0.00661167	NA	NA		K Homology domain, type 1;K Homology domain	AT5G64390.1	HEN4	RNA-binding KH domain-containing protein	LOC_Os07g25740.1	expressed protein	Zm00001d019538_T002; Zm00001d019538_T001	GRMZM2G427672_T01; AC198705.3_FGT001	Bradi1g28891.1	Sobic.002G121900.1	Seita.2G118700.1; Seita.2G123900.1
Sevir.2G127000	13.9449	21.6823	0.636784	2.64138	5e-05	0.00259596	NA	NA		Glycoside hydrolase, superfamily;Glycoside hydrolase, family 27;Aldolase-type TIM barrel;Glycosyl hydrolase, family 13, all-beta	AT5G08380.1	AGAL1,AtAGAL1	alpha-galactosidase 1	LOC_Os10g35070.1	alpha-galactosidase precursor, putative, expressed	Zm00001d019552_T007; Zm00001d019552_T005	GRMZM2G146463_T03	Bradi3g29810.1	Sobic.002G123100.2; Sobic.001G208200.1	Seita.2G121800.1; Seita.9G208200.1
Sevir.2G133400	53.3089	76.1307	0.514102	1.98684	0.00085	0.0252665	NA	NA	dehydrodolichyl diphosphate synthase 2-like	Di-trans-poly-cis-decaprenylcistransferase-like, conserved site;Di-trans-poly-cis-decaprenylcistransferase-like	AT5G58770.1		Undecaprenyl pyrophosphate synthetase family protein	LOC_Os01g63830.1	dehydrodolichyl diphosphate synthase, putative, expressed	Zm00001d019629_T001	GRMZM2G054803_T01	NA	Sobic.002G130000.2	Seita.2G128600.1; Seita.2G309500.1
Sevir.2G139700	3.48684	7.12825	1.03163	3.18139	5e-05	0.00259596	NA	NA	chlorophyllase-1-like	Alpha/Beta hydrolase fold;Chlorophyllase	AT1G19670.1	ATCLH1,ATHCOR1,CLH1,CORI1	chlorophyllase 1	LOC_Os10g28370.1	chlorophyllase-2, chloroplast precursor, putative, expressed	NA	NA	Bradi2g00810.1; Bradi4g38610.1	Sobic.002G135800.1	Seita.2G134400.1
Sevir.2G159600	3.04397	1.80001	-0.757951	-2.39439	0.0001	0.00479154	NA	NA	CASP-like protein Os09g0249400-like	Uncharacterised protein family UPF0497, trans-membrane plant	AT3G53850.1		Uncharacterised protein family (UPF0497)	LOC_Os09g07480.1	membrane associated DUF588 domain containing protein, putative, expressed	NA	NA	NA	NA	Seita.2G154100.1
Sevir.2G169300	4.8643	7.51756	0.628031	2.25827	0.0001	0.00479154	NA	NA	NA	NA						NA	NA	NA	NA	Seita.2G164900.1
Sevir.2G191000	13.4234	6.03568	-1.15316	-3.5845	5e-05	0.00259596	NA	NA	ubiquitin-60S ribosomal protein L40-like	Ubiquitin subgroup;Ubiquitin conserved site;Ribosomal protein, zinc-binding domain;Ribosomal protein L40e;Ubiquitin domain;Ubiquitin-related domain	AT2G36170.1		Ubiquitin supergroup;Ribosomal protein L40e	LOC_Os09g27930.1	ubiquitin fusion protein, putative, expressed	Zm00001d005334_T001; Zm00001d053838_T003	GRMZM2G116292_T05; GRMZM2G047732_T01	Bradi2g28050.1; Bradi1g27095.1	Sobic.002G178800.2; Sobic.002G309000.1	Seita.2G183700.1; Seita.2G183600.1
Sevir.2G195100	5.12833	8.53343	0.734636	2.2042	0.0002	0.00826695	NA	NA		Protein of unknown function DUF581	AT1G78020.1		Protein of unknown function (DUF581)	LOC_Os09g20240.1	DUF581 domain containing protein, expressed	Zm00001d020264_T001; Zm00001d005657_T002	GRMZM2G051752_T01; GRMZM2G166692_T02	Bradi4g28970.1; Bradi3g35540.1	Sobic.002G183900.1; Sobic.007G123800.1	Seita.2G187500.1; Seita.6G141300.1
Sevir.2G199700	12.1551	8.50017	-0.515999	-1.93395	0.00075	0.0228946	NA	NA	NA	NA	AT4G38060.2			LOC_Os08g31940.1	expressed protein	Zm00001d020315_T001; Zm00001d005684_T001	GRMZM2G113796_T01; GRMZM5G869299_T01	Bradi4g29320.2; Bradi3g35800.1	Sobic.002G187700.2	Seita.2G192100.1; Seita.6G144200.1
Sevir.2G205400	12.8655	9.6748	-0.411198	-1.87177	0.00095	0.0273936	NA	NA		HAD-like domain;Trehalose-phosphatase;Glycosyl transferase, family 20;HAD-superfamily hydrolase, subfamily IIB	AT1G68020.2	ATTPS6,TPS6	UDP-Glycosyltransferase / trehalose-phosphatase family protein	LOC_Os09g23350.1	trehalose synthase, putative, expressed	Zm00001d020396_T004; Zm00001d020396_T002	GRMZM2G019183_T02; GRMZM2G099860_T01	Bradi4g29730.2; Bradi3g53790.1	Sobic.002G194700.1; Sobic.001G450800.1	Seita.2G197800.1
Sevir.2G209300	5.96036	3.69344	-0.690434	-2.7266	5e-05	0.00259596	NA	NA		Domain of unknown function SprT-like				LOC_Os09g24210.1	expressed protein	Zm00001d020420_T001	GRMZM2G362131_T01	NA	Sobic.002G197200.1	Seita.2G201200.1
Sevir.2G210100	7.75331	4.39758	-0.818103	-2.29554	0.00015	0.00661167	NA	NA	transcription factor TEOSINTE BRANCHED 1-like	Transcription factor TCP subgroup;Transcription factor, TCP	AT3G18550.1	ATTCP18,BRC1,TCP18	TCP family transcription factor	LOC_Os09g24480.1	TCP family transcription factor, putative, expressed	Zm00001d005737_T001; Zm00001d020433_T001	GRMZM2G064628_T01; GRMZM2G110242_T01	Bradi4g29980.1	Sobic.002G198400.1; Sobic.007G135700.1	Seita.2G202000.1; Seita.9G123400.1
Sevir.2G210200	56.5851	36.8506	-0.618736	-2.61702	5e-05	0.00259596	NA	NA	transcription factor bHLH30-like	Myc-type, basic helix-loop-helix (bHLH) domain	AT1G68810.1		basic helix-loop-helix (bHLH) DNA-binding superfamily protein	LOC_Os09g24490.1	basic helix-loop-helix family protein, putative, expressed	Zm00001d005740_T001; Zm00001d050394_T001	GRMZM2G176141_T01; GRMZM5G859954_T01	Bradi4g29990.1; Bradi3g36610.1	Sobic.002G198500.1; Sobic.007G135900.1	Seita.2G202100.1; Seita.6G157300.1
Sevir.2G218700	26.4499	19.9711	-0.405346	-1.95038	0.0012	0.0327399	NA	NA	queuine tRNA-ribosyltransferase-like	Queuine tRNA-ribosyltransferase;Queuine/other tRNA-ribosyltransferase				LOC_Os09g29420.1	queuine tRNA-ribosyltransferase, putative, expressed	Zm00001d020541_T008; Zm00001d020541_T001	GRMZM2G009091_T03	Bradi4g32720.1	Sobic.002G206500.1	Seita.2G210000.1
Sevir.2G227600	1.38887	2.57944	0.893141	2.26286	0.00025	0.00986783	NA	NA	uncharacterized LOC101758998		AT1G72490.1			LOC_Os09g26840.1	expressed protein	NA	GRMZM2G700200_T01	Bradi4g31290.1	Sobic.002G215300.1	Seita.2G218200.1
Sevir.2G231200	1.99349	0.799972	-1.31728	-2.3252	0.0005	0.0167787	NA	NA		F-box domain, cyclin-like	AT1G13570.1		F-box/RNI-like superfamily protein	LOC_Os09g27090.1	OsFBLD9 - F-box, LRR and FBD domain containing protein, expressed	NA	NA	NA	Sobic.002G217900.1	Seita.2G221500.1; Seita.2G221400.1
Sevir.2G235300	1.17924	2.00438	0.765295	2.33913	5e-05	0.00259596	NA	NA	65-kDa microtubule-associated protein 6-like	Microtubule-associated protein, MAP65/Ase1/PRC1	AT2G01910.1	ATMAP65-6,MAP65-6	Microtubule associated protein (MAP65/ASE1) family protein	LOC_Os09g27700.2	microtubule associated protein, putative, expressed	Zm00001d020685_T006; Zm00001d020685_T003	GRMZM2G121649_T03	Bradi4g31800.1	Sobic.002G221700.1	Seita.2G225100.1
Sevir.2G235900	70.2168	95.4702	0.443234	2.20625	0.00025	0.00986783	NA	NA	protein disulfide isomerase-like 2-3-like	Thioredoxin, conserved site;Thioredoxin domain;Thioredoxin-like fold;Disulphide isomerase	AT1G04980.1	ATPDI10,ATPDIL2-2,PDI10,PDIL2-2	PDI-like 2-2	LOC_Os09g27830.1	OsPDIL2-3 protein disulfide isomerase PDIL2-3, expressed	Zm00001d005866_T006; Zm00001d005866_T003	GRMZM2G389173_T01; GRMZM2G376542_T01	Bradi4g31830.1	Sobic.002G222200.1	Seita.2G225600.1
Sevir.2G249300	1.31765	2.4094	0.870705	2.0484	0.00145	0.0378967	NA	NA	protein TRANSPARENT TESTA 12-like	Multi antimicrobial extrusion protein	AT5G65380.1		MATE efflux family protein	LOC_Os09g29284.1	MATE efflux family protein, putative, expressed	Zm00001d023277_T001; Zm00001d005018_T001	GRMZM2G151903_T02; GRMZM2G079127_T01	NA	Sobic.002G232200.1; Sobic.002G232500.1	Seita.2G238800.1; Seita.2G238700.1
Sevir.2G253100	14.3847	22.4585	0.642728	2.09773	0.0004	0.0143212	NA	NA	NA	NA	AT5G55730.2	FLA1	FASCICLIN-like arabinogalactan 1	LOC_Os09g30010.1	fasciclin domain containing protein, expressed	Zm00001d005971_T001; Zm00001d020840_T001	GRMZM2G403276_T01; GRMZM2G133053_T01	NA	Sobic.002G237000.1; Sobic.007G222600.1	Seita.2G242700.1
Sevir.2G258800	58.4812	45.3235	-0.367714	-1.83225	0.0018	0.0443939	NA	NA	SEC14-like protein 3-like	CRAL/TRIO, N-terminal domain;CRAL-TRIO domain	AT4G39170.1; AT4G39170.1	;	Sec14p-like phosphatidylinositol transfer family protein; Sec14p-like phosphatidylinositol transfer family protein	LOC_Os08g38850.1; LOC_Os08g38850.2	phosphatidylinositol transfer, putative, expressed; phosphatidylinositol transfer, putative, expressed	Zm00001d005995_T001; Zm00001d005995_T008	GRMZM2G031837_T01; GRMZM2G332495_T01	Bradi3g39467.5	Sobic.002G241700.1; Sobic.007G219100.2	Seita.2G247900.1; Seita.6G197200.1
Sevir.2G265300	179.203	128.525	-0.479546	-2.34186	5e-05	0.00259596	NA	NA	squamosa promoter-binding-like protein 17-like	Transcription factor, SBP-box	AT2G42200.1	SPL9	squamosa promoter binding protein-like 9	LOC_Os09g31438.1	OsSPL17 - SBP-box gene family member, expressed	Zm00001d020941_T001; Zm00001d006028_T001	GRMZM2G307588_T01; GRMZM2G126018_T01	Bradi4g33770.1; Bradi3g40030.2	Sobic.002G247800.1; Sobic.007G210200.1	Seita.2G254300.1; Seita.6G205500.1
Sevir.2G271800	45.9229	32.0732	-0.517847	-2.36821	5e-05	0.00259596	NA	NA			AT5G21940.1			LOC_Os09g32330.1	expressed protein	Zm00001d021006_T001; Zm00001d006059_T001	GRMZM2G012891_T01; GRMZM2G090865_T02	Bradi4g34240.1; Bradi3g40660.1	Sobic.002G254200.1	Seita.2G261500.1
Sevir.2G276700	4.1394	2.20751	-0.907001	-3.17537	5e-05	0.00259596	NA	NA		DNA-binding HORMA	AT1G67370.1	ASY1,ATASY1	DNA-binding HORMA family protein	LOC_Os09g32930.1	retrotransposon protein, putative, SINE subclass, expressed	Zm00001d006089_T001; Zm00001d006089_T003	GRMZM2G035996_T01; GRMZM2G461231_T01	Bradi4g34650.1; Bradi4g35204.1	Sobic.002G257500.1; Sobic.002G265001.1	Seita.2G266300.1
Sevir.2G277500	5.84204	8.0948	0.470525	2.01149	0.0006	0.0192942	NA	NA	uncharacterized LOC101772901	Pyridine nucleotide-disulphide oxidoreductase, FAD/NAD(P)-binding domain;Mycolic acid cyclopropane synthase;S-adenosyl-L-methionine-dependent methyltransferase-like	AT3G23530.1; AT3G23510.1	;	Cyclopropane-fatty-acyl-phospholipid synthase; Cyclopropane-fatty-acyl-phospholipid synthase	LOC_Os12g16650.1; LOC_Os12g16650.2	Cyclopropane-fatty-acyl-phospholipid synthase, putative, expressed; Cyclopropane-fatty-acyl-phospholipid synthase, putative, expressed	Zm00001d006098_T003; Zm00001d006098_T002	GRMZM2G178917_T01; AC189280.3_FGT001	Bradi5g02490.1	Sobic.002G258400.1	Seita.2G267000.1
Sevir.2G279100	3.23566	5.61654	0.795623	2.06447	0.00055	0.0181406	NA	NA	NAC transcription factor ONAC010-like	No apical meristem (NAM) protein	AT2G33480.1	ANAC041,NAC041	NAC domain containing protein 41	LOC_Os09g33490.1	no apical meristem protein, putative, expressed	Zm00001d021069_T002; Zm00001d006106_T001	GRMZM2G054277_T01; GRMZM2G179049_T02	Bradi4g34800.1; Bradi4g07527.1	Sobic.002G259600.1; Sobic.007G209200.1	Seita.2G268500.1; Seita.6G225800.1
Sevir.2G288300	22.813	31.5295	0.466845	2.10665	0.0002	0.00826695	NA	NA	uncharacterized LOC101774930		AT3G60890.2	ZPR2	protein binding	LOC_Os09g34890.1	expressed protein	Zm00001d021192_T001; Zm00001d021192_T003	GRMZM2G345081_T01; GRMZM5G848622_T02	NA	Sobic.002G267800.1	Seita.2G278300.1
Sevir.2G294700	3.09723	5.1519	0.734124	2.26151	0.00015	0.00661167	NA	NA	endoglucanase 23-like	Six-hairpin glycosidase-like;Glycoside hydrolase, family 9;Six-hairpin glycosidase	AT4G39010.1	AtGH9B18,GH9B18	glycosyl hydrolase 9B18	LOC_Os09g36060.1	endoglucanase, putative, expressed	Zm00001d021280_T003; Zm00001d021280_T004	GRMZM2G048165_T01; GRMZM2G009025_T01	Bradi4g35970.1; Bradi1g54580.1	Sobic.002G273500.1; Sobic.003G148500.1	Seita.2G284400.1; Seita.5G022400.1
Sevir.2G295400	4.6644	1.14249	-2.02951	-2.85959	0.0002	0.00826695	NA	NA		RNA recognition motif 2;Nucleotide-binding, alpha-beta plait	AT3G26120.1	TEL1	terminal EAR1-like 1	LOC_Os09g36140.1	RNA recognition motif 2 domain containing protein, expressed	NA	NA	NA	NA	Seita.2G285000.1
Sevir.2G295600	4.12801	1.92804	-1.09831	-3.0816	5e-05	0.00259596	NA	NA	protein terminal ear1 homolog	RNA recognition motif 2;RNA recognition motif domain;Nucleotide-binding, alpha-beta plait	AT3G26120.1	TEL1	terminal EAR1-like 1	LOC_Os09g36140.1	RNA recognition motif 2 domain containing protein, expressed	NA	NA	NA	NA	Seita.2G285200.1
Sevir.2G295700	10.1849	5.658	-0.848071	-3.73166	5e-05	0.00259596	NA	NA		Protein of unknown function DUF702;Lateral Root Primordium type 1, C-terminal	AT3G51060.1	SRS1,STY1	Lateral root primordium (LRP) protein-related	LOC_Os09g36160.1	LRP1, putative, expressed	Zm00001d021285_T001; Zm00001d006209_T001	GRMZM2G135783_T01; GRMZM2G080295_T01	Bradi4g36030.1; Bradi3g42197.1	Sobic.002G274500.1; Sobic.007G179000.1	Seita.6G237600.1
Sevir.2G297500	2.46409	4.25849	0.789288	2.44822	5e-05	0.00259596	NA	NA	probable inactive purple acid phosphatase 29-like	Phosphoesterase At2g46880;Metallophosphoesterase domain;Metallo-dependent phosphatase-like	AT5G63140.1	ATPAP29,PAP29	purple acid phosphatase 29	LOC_Os09g36290.1	Ser/Thr protein phosphatase family protein, putative, expressed	Zm00001d021299_T001; Zm00001d021299_T002	GRMZM2G109405_T01	Bradi4g36180.1	Sobic.002G275900.1	Seita.2G286900.1; Seita.2G287000.1
Sevir.2G302000	4.31544	7.06606	0.7114	1.83445	0.00165	0.0415455	NA	NA	GDSL esterase/lipase EXL3-like	Lipase, GDSL, active site;Lipase, GDSL;SGNH hydrolase-type esterase domain	AT1G75900.1		GDSL-like Lipase/Acylhydrolase superfamily protein	LOC_Os09g36880.1	GDSL-like lipase/acylhydrolase, putative, expressed	Zm00001d022615_T003; Zm00001d022615_T001	GRMZM2G032376_T02	NA	Sobic.002G280500.1	Seita.2G291000.1
Sevir.2G307100	4.12683	2.19888	-0.908265	-2.61266	5e-05	0.00259596	NA	NA								NA	NA	NA	NA	Seita.2G296100.1
Sevir.2G308300	16.1956	8.48285	-0.932982	-3.13103	5e-05	0.00259596	NA	NA	probable cytokinin riboside 5'-monophosphate phosphoribohydrolase LOGL9-like	Cytokinin riboside 5'-monophosphate phosphoribohydrolase LOG;LOG family	AT4G35190.1		Putative lysine decarboxylase family protein	LOC_Os09g37540.1	uncharacterized protein PA4923, putative, expressed	Zm00001d021450_T001; Zm00001d021450_T002	GRMZM2G019363_T02	Bradi4g37070.1	Sobic.002G286400.1; Sobic.002G102900.1	Seita.2G297500.1
Sevir.2G309300	26.039	19.1648	-0.442219	-2.00834	0.00085	0.0252665	NA	NA			AT2G45250.1		Integral membrane protein hemolysin-III homolog	LOC_Os09g37700.1	proteophosphoglycan ppg4, putative, expressed	Zm00001d006291_T001; Zm00001d006291_T002	GRMZM2G114650_T01	Bradi4g37140.2	Sobic.002G287300.2; Sobic.004G334700.1	Seita.2G298500.1
Sevir.2G309500	4.77057	7.17946	0.589714	2.35519	0.00015	0.00661167	NA	NA	protein NLP1-like	Plant regulator RWP-RK;Phox/Bem1p	AT1G76350.1; AT1G76350.1	;	Plant regulator RWP-RK family protein; Plant regulator RWP-RK family protein	LOC_Os09g37710.2; LOC_Os09g37710.1	NIN, putative, expressed; NIN, putative, expressed	Zm00001d021442_T013; Zm00001d021442_T009	GRMZM2G053298_T01; GRMZM2G048582_T01	Bradi4g37147.2	Sobic.002G287400.1	Seita.2G298700.1
Sevir.2G312400	1321.89	1033.19	-0.355496	-1.74314	0.0019	0.0459771	NA	NA	histone H4-like	Histone H4, conserved site;Histone-fold;Histone H4	AT3G53730.1		Histone superfamily protein	LOC_Os01g61920.1	Core histone H2A/H2B/H3/H4 domain containing protein, putative, expressed	Zm00001d021422_T001; Zm00001d010575_T001	AC212565.3_FGT001; GRMZM2G063896_T01	Bradi4g37338.2; Bradi1g05996.1	Sobic.002G291066.1; Sobic.003G057366.1	Seita.2G301400.1; Seita.1G275000.1
Sevir.2G322000	1.6854	3.08318	0.871325	2.01611	0.0011	0.0306188	NA	NA	uncharacterized LOC101784649	Myc-type, basic helix-loop-helix (bHLH) domain	AT1G31050.1		basic helix-loop-helix (bHLH) DNA-binding superfamily protein	LOC_Os07g28890.1	ethylene-responsive protein related, putative, expressed	Zm00001d021344_T004; Zm00001d021344_T003	GRMZM2G085199_T01; GRMZM2G162893_T01	Bradi1g28230.3	Sobic.002G299300.1	Seita.2G310900.1
Sevir.2G322800	19.5035	27.3202	0.48624	1.91126	0.00095	0.0273936	NA	NA	expansin-like A3-like	Barwin-related endoglucanase;Expansin/Lol pI;Expansin, cellulose-binding-like domain;Expansin/pollen allergen, DPBB domain	AT3G45960.2	ATEXLA3,ATEXPL3,ATHEXP BETA 2.3,EXLA3,EXPL3	expansin-like A3	LOC_Os07g29290.1	expansin precursor, putative, expressed	Zm00001d006360_T001; Zm00001d006360_T002	GRMZM2G114322_T01; GRMZM2G026147_T01	Bradi1g76260.1	Sobic.002G300000.1; Sobic.001G311000.1	Seita.2G311700.1; Seita.9G339600.1
Sevir.2G323100	28.3892	21.5523	-0.397502	-1.95491	0.0007	0.0217826	NA	NA	dual specificity protein kinase splA-like	Protein kinase-like domain;Serine/threonine-protein kinase, active site;ACT domain;Serine/threonine- / dual specificity protein kinase, catalytic domain;Serine-threonine/tyrosine-protein kinase catalytic domain;Protein kinase, catalytic domain	AT4G35780.1		ACT-like protein tyrosine kinase family protein	LOC_Os07g29330.2	serine/threonine-protein kinase CTR1, putative, expressed	Zm00001d021336_T004; Zm00001d021336_T009	GRMZM2G160922_T02	Bradi1g28110.2	Sobic.002G300400.1	Seita.2G312000.1
Sevir.2G324800	44.7054	70.3362	0.65382	2.58577	5e-05	0.00259596	NA	NA	probable xyloglucan endotransglucosylase/hydrolase protein 32-like	Xyloglucan endotransglucosylase/hydrolase;Xyloglucan endo-transglycosylase, C-terminal;Glycoside hydrolase, family 16;Concanavalin A-like lectin/glucanase, subgroup	AT2G36870.1	XTH32	xyloglucan endotransglucosylase/hydrolase 32	LOC_Os07g29750.1	glycosyl hydrolases family 16, putative, expressed	Zm00001d029814_T001; Zm00001d027313_T001	GRMZM2G413044_T01; GRMZM5G896956_T01	Bradi1g27867.1; Bradi1g77990.1	Sobic.002G302000.1; Sobic.001G538000.1	Seita.2G313800.1; Seita.9G573900.1
Sevir.2G336100	370.394	268.063	-0.466489	-2.13451	0.0004	0.0143212	NA	NA	squamosa promoter-binding-like protein 13-like	Transcription factor, SBP-box	AT1G53160.1	SPL4	squamosa promoter binding protein-like 4	LOC_Os07g32170.1	OsSPL13 - SBP-box gene family member, expressed	Zm00001d006451_T001; Zm00001d021573_T001	GRMZM2G113779_T01; GRMZM5G828053_T02	Bradi1g26720.1	Sobic.002G312200.2; Sobic.002G312300.1	Seita.2G324900.1; Seita.2G325000.1
Sevir.2G338800	22.8512	33.8492	0.566853	1.92554	0.0013	0.034827	NA	NA	probable 5'-adenylylsulfate reductase 1, chloroplastic-like	Thioredoxin domain;Thioredoxin-like fold;Thioredoxin-independent 5'-adenylylsulphate reductase;Phosphoadenosine phosphosulphate reductase;Rossmann-like alpha/beta/alpha sandwich fold	AT4G21990.1	APR3,ATAPR3,PRH-26,PRH26	APS reductase 3	LOC_Os07g32570.1	OsAPRL1 adenosine 5\'-phosphosulfate reductase-like OsAPRL1, expressed	Zm00001d021596_T001; Zm00001d021596_T004	AC189750.4_FGT004; GRMZM2G087254_T01	Bradi1g26530.1	Sobic.002G314300.1; Sobic.005G152550.1	Seita.2G327500.1
Sevir.2G340800	9.98861	5.26142	-0.924833	-2.55945	0.0002	0.00826695	NA	NA	uncharacterized LOC101783175	Senescence regulator	AT4G04630.1		Protein of unknown function, DUF584	LOC_Os07g32810.1	expressed protein	Zm00001d021616_T001	GRMZM2G049151_T01	NA	Sobic.002G316000.1	Seita.2G329900.1
Sevir.2G343800	1.22657	3.34083	1.44557	3.23411	5e-05	0.00259596	NA	NA	probable mitochondrial chaperone BCS1-A-like	AAA-type ATPase, N-terminal domain;ATPase, AAA-type, conserved site;ATPase, AAA-type, core;AAA+ ATPase domain;P-loop containing nucleoside triphosphate hydrolase	AT3G50930.1	BCS1	cytochrome BC1 synthesis	LOC_Os03g38800.1	AAA family ATPase, putative, expressed	Zm00001d021638_T001; Zm00001d044416_T001	GRMZM2G180080_T01; GRMZM2G458095_T02	Bradi1g26100.1; Bradi1g26150.1	Sobic.002G319900.1; Sobic.002G319400.1	Seita.2G333400.1; Seita.2G333200.1
Sevir.2G352100	4.81124	8.01885	0.736986	2.00906	0.00095	0.0273936	NA	NA	glucan endo-1,3-beta-glucosidase 13-like	Glycoside hydrolase, superfamily;X8 domain;Glycoside hydrolase, family 17;Glycoside hydrolase, catalytic domain	AT5G55180.1		O-Glycosyl hydrolases family 17 protein	LOC_Os02g53200.1	glucan endo-1,3-beta-glucosidase precursor, putative, expressed	Zm00001d021690_T001; Zm00001d021697_T001	GRMZM2G114140_T01; GRMZM2G454550_T02	Bradi1g25517.1; Bradi1g25530.1	Sobic.002G328200.1; Sobic.002G328300.1	Seita.2G341600.1; Seita.5G202800.1
Sevir.2G352700	1.11329	2.21781	0.994297	2.49765	5e-05	0.00259596	NA	NA	NA	NA	AT4G05200.1; AT4G05200.1	CRK25; CRK25	cysteine-rich RLK (RECEPTOR-like protein kinase) 25; cysteine-rich RLK (RECEPTOR-like protein kinase) 25	LOC_Os07g35790.1; LOC_Os07g35750.1	TKL_IRAK_DUF26-ld.5 - DUF26 kinases have homology to DUF26 containing loci, expressed; TKL_IRAK_DUF26-ld.3 - DUF26 kinases have homology to DUF26 containing loci, expressed	Zm00001d021698_T001; Zm00001d021699_T001	GRMZM2G075438_T01; GRMZM2G379780_T01	Bradi2g12580.2	Sobic.002G329100.1; Sobic.002G329000.1	Seita.2G342300.1; Seita.2G342200.1
Sevir.2G369000	143.281	187.019	0.384343	1.82142	0.0014	0.0369915	NA	NA	polygalacturonase inhibitor 1-like	Leucine-rich repeat-containing N-terminal, type 2;Leucine-rich repeat, typical subtype;Leucine-rich repeat	AT5G06860.1	ATPGIP1,PGIP1	polygalacturonase inhibiting protein 1	LOC_Os07g38130.1	polygalacturonase inhibitor 1 precursor, putative, expressed	Zm00001d006623_T001; Zm00001d021836_T001	GRMZM2G099295_T01; GRMZM2G333980_T01	Bradi1g24230.1	Sobic.002G343600.1	Seita.2G357900.1
Sevir.2G379700	11.7857	6.04643	-0.962876	-2.61926	0.0001	0.00479154	NA	NA	homeobox-leucine zipper protein HOX14-like	Homeobox, conserved site;Homeodomain-like;Homeobox domain;Helix-turn-helix motif	AT2G18550.1	ATHB21,HB-2,HB21	homeobox protein 21	LOC_Os07g39320.1	homeobox domain containing protein, expressed	Zm00001d021934_T001; Zm00001d006687_T001	GRMZM2G062244_T01; GRMZM2G104204_T01	Bradi1g23460.1; Bradi4g32737.1	Sobic.002G353800.1; Sobic.001G468400.1	Seita.2G368600.1; Seita.9G503700.1
Sevir.2G380300	8.22271	6.01545	-0.450941	-1.8924	0.0018	0.0443939	NA	NA	uncharacterized LOC101766994	Mitochodrial transcription termination factor-related	AT5G55580.1		Mitochondrial transcription termination factor family protein	LOC_Os07g39430.1	mTERF family protein, expressed	Zm00001d006700_T006; Zm00001d006700_T002	GRMZM2G130773_T01	Bradi1g23400.2	Sobic.002G354600.1	Seita.2G369200.1
Sevir.2G385400	3.434	2.26595	-0.599775	-2.12025	0.0003	0.0115341	NA	NA	putative multidrug resistance protein-like	ABC transporter, conserved site;ABC transporter, transmembrane domain, type 1;AAA+ ATPase domain;ABC transporter-like;P-loop containing nucleoside triphosphate hydrolase	AT3G28345.1		ABC transporter family protein	LOC_Os02g09720.1	multidrug resistance protein, putative, expressed	Zm00001d053706_T002; Zm00001d053706_T001	GRMZM2G146034_T01	Bradi3g06577.1	Sobic.004G073400.1; Sobic.004G073600.1	Seita.2G374400.1; Seita.1G055500.1
Sevir.2G392000	54.0598	41.4598	-0.382842	-1.93074	0.0008	0.0240025	NA	NA	putative G3BP-like protein-like	Nuclear transport factor 2, Eukaryote;Nuclear transport factor 2;RNA recognition motif domain;Nucleotide-binding, alpha-beta plait	AT3G25150.1		Nuclear transport factor 2 (NTF2) family protein with RNA binding (RRM-RBD-RNP motifs) domain	LOC_Os07g41180.1	RNA-binding protein-like, putative, expressed	Zm00001d022071_T001; Zm00001d022071_T002	GRMZM2G069405_T01	NA	Sobic.002G367200.2	Seita.2G381700.1
Sevir.2G407500	20.5477	8.37004	-1.29567	-4.33111	5e-05	0.00259596	ra3	ramosa3	probable trehalose-phosphate phosphatase 3-like	HAD-like domain;HAD-superfamily hydrolase, subfamily IIB;Trehalose-phosphatase	AT1G35910.1		Haloacid dehalogenase-like hydrolase (HAD) superfamily protein	LOC_Os07g43160.1	uncharacterized glycosyl hydrolase Rv2006/MT2062, putative, expressed	Zm00001d022193_T003; Zm00001d022193_T002	GRMZM2G014729_T01; GRMZM2G117564_T01	Bradi1g60950.1; Bradi1g21420.1	Sobic.002G381600.1; Sobic.002G381500.1	Seita.2G396100.1; Seita.2G396200.1
Sevir.2G408500	5.75513	3.77476	-0.608464	-2.5947	5e-05	0.00259596	NA	NA		SAP domain;Acin1, RNSP1-SAP18 binding (RSB) motif	AT4G39680.2; AT4G39680.1	;	SAP domain-containing protein; SAP domain-containing protein	LOC_Os03g26630.2; LOC_Os03g26630.1	SAP domain containing protein, expressed; SAP domain containing protein, expressed	Zm00001d022198_T001; Zm00001d022198_T006	GRMZM2G427408_T01	Bradi1g20715.2; Bradi1g61000.1	NA	Seita.2G397100.1
Sevir.2G412900	19.1869	28.259	0.558588	2.07086	0.00035	0.0129399	NA	NA	malate dehydrogenase, chloroplastic-like	Lactate/malate dehydrogenase, C-terminal;Lactate dehydrogenase/glycoside hydrolase, family 4, C-terminal;Malate dehydrogenase, type 1;L-lactate/malate dehydrogenase;Malate dehydrogenase, active site;Lactate/malate dehydrogenase, N-terminal;NAD(P)-binding domain	AT3G47520.1	MDH	malate dehydrogenase	LOC_Os07g43700.1	lactate/malate dehydrogenase, putative, expressed	Zm00001d022229_T001	GRMZM2G141289_T01; GRMZM5G814335_T01	NA	Sobic.002G385700.2	Seita.2G401000.1
Sevir.2G413600	34.8635	24.6642	-0.499295	-1.96486	0.0006	0.0192942	NA	NA	ribonucleoprotein At2g37220, chloroplastic-like	RNA recognition motif domain;Nucleotide-binding, alpha-beta plait	AT2G37220.1		RNA-binding (RRM/RBD/RNP motifs) family protein	LOC_Os07g43810.1	RNA recognition motif containing protein, putative, expressed	Zm00001d007012_T001; Zm00001d022237_T001	GRMZM2G068715_T01; GRMZM2G158835_T01	Bradi1g20440.1	Sobic.002G386400.1; Sobic.001G357200.1	Seita.2G401700.1; Seita.9G477100.1
Sevir.2G415700	7.01267	10.658	0.603903	1.93022	0.00135	0.0357685	NA	NA	uncharacterized LOC101782079	HAD-like domain;Pyrimidine 5-nucleotidase;HAD-superfamily hydrolase, subfamily IA, variant 1	AT3G62040.1		Haloacid dehalogenase-like hydrolase (HAD) superfamily protein	LOC_Os07g44060.1	haloacid dehalogenase-like hydrolase family protein, putative, expressed	Zm00001d022254_T002; Zm00001d022254_T003	GRMZM2G066636_T01	Bradi1g20280.2	Sobic.002G388400.1	Seita.2G403900.1; Seita.2G403800.1
Sevir.2G418800	5.20084	0.802362	-2.69642	-3.95567	5e-05	0.00259596	NA	NA		Peroxidases heam-ligand binding site;Haem peroxidase;Haem peroxidase, plant/fungal/bacterial;Plant peroxidase	AT4G11290.1		Peroxidase superfamily protein	LOC_Os07g44480.1	peroxidase, putative, expressed	Zm00001d022282_T001; Zm00001d022279_T001	GRMZM2G129935_T01; GRMZM2G427903_T01	Bradi1g61530.1; Bradi1g61540.1	Sobic.002G391200.1; Sobic.002G391300.1	Seita.2G406600.1; Seita.2G406700.1
Sevir.2G419000	0.704099	2.85963	2.02198	2.67587	0.0005	0.0167787	NA	NA	peroxidase 2-like	Peroxidase, active site;Peroxidases heam-ligand binding site;Haem peroxidase;Haem peroxidase, plant/fungal/bacterial;Plant peroxidase	AT1G05260.1	RCI3,RCI3A	Peroxidase superfamily protein	LOC_Os07g44480.1	peroxidase, putative, expressed	Zm00001d022290_T001	GRMZM2G451097_T01	NA	Sobic.002G391900.1; Sobic.002G391800.1	Seita.2G407000.1; Seita.2G407200.1
Sevir.2G442400	21.5209	34.0206	0.660671	2.45078	0.0001	0.00479154	NA	NA	phylloplanin-like		AT3G16660.1		Pollen Ole e 1 allergen and extensin family protein	LOC_Os07g47750.1	POEI49 - Pollen Ole e I allergen and extensin family protein precursor, expressed	Zm00001d007157_T001	GRMZM2G001247_T01	Bradi1g17980.5; Bradi1g62870.1	Sobic.002G415000.1	Seita.2G429800.1
Sevir.2G449100	104.328	61.7158	-0.75742	-3.64309	5e-05	0.00259596	NA	NA	thioredoxin-like 1-1, chloroplastic-like	Thioredoxin domain;Thioredoxin-like fold;Thioredoxin	AT1G08570.1; AT1G08570.2	ACHT4; ACHT4	atypical CYS HIS rich thioredoxin 4; atypical CYS HIS rich thioredoxin 4	LOC_Os07g48510.1; LOC_Os07g48510.1	thioredoxin, putative, expressed; thioredoxin, putative, expressed	Zm00001d022518_T002; Zm00001d047555_T001	GRMZM2G181607_T01; GRMZM2G102382_T01	Bradi1g17430.1	Sobic.002G421600.1; Sobic.001G386200.1	Seita.2G436600.1; Seita.9G418200.1
Sevir.2G455700	4.83326	9.06895	0.90794	2.65184	5e-05	0.00259596	NA	NA	probable glucuronosyltransferase Os07g0694400-like	Glycosyl transferase, family 43;Nucleotide-diphospho-sugar transferases	AT2G37090.1	IRX9	Nucleotide-diphospho-sugar transferases superfamily protein	LOC_Os03g17850.1	glycosyltransferase family 43 protein, putative, expressed	Zm00001d007231_T002	GRMZM2G076307_T01	NA	Sobic.002G430700.1	Seita.2G443600.1
Sevir.2G456400	7.46514	5.00882	-0.575699	-2.5511	5e-05	0.00259596	NA	NA	two-component response regulator-like PRR37-like	CheY-like superfamily;CCT domain;Signal transduction response regulator, receiver domain	AT5G02810.1	APRR7,PRR7	pseudo-response regulator 7	LOC_Os07g49460.2	response regulator receiver domain containing protein, expressed	Zm00001d022590_T009; Zm00001d022590_T005	GRMZM2G005732_T03; GRMZM2G033962_T01	Bradi1g16490.5	Sobic.006G057866.1	Seita.2G444300.1
Sevir.3G005800	14.9012	26.8479	0.849384	2.74125	5e-05	0.00259596	NA	NA	cationic peroxidase SPC4-like	Peroxidase, active site;Haem peroxidase;Haem peroxidase, plant/fungal/bacterial;Plant peroxidase	AT4G16270.1		Peroxidase superfamily protein	LOC_Os04g59190.1	peroxidase precursor, putative, expressed	Zm00001d002899_T001; Zm00001d002897_T001	GRMZM2G108153_T01; GRMZM2G108077_T01	Bradi5g27210.1; Bradi5g27200.1	Sobic.006G277800.1; Sobic.006G277500.1	Seita.3G004900.1; Seita.3G004800.1
Sevir.3G006000	25.6435	45.5522	0.828925	3.31416	5e-05	0.00259596	NA	NA	cationic peroxidase SPC4-like	Peroxidase, active site;Peroxidases heam-ligand binding site;Haem peroxidase;Haem peroxidase, plant/fungal/bacterial;Plant peroxidase	AT1G71695.1		Peroxidase superfamily protein	LOC_Os04g59160.1	peroxidase precursor, putative, expressed	Zm00001d002899_T001; Zm00001d002901_T001	GRMZM2G108153_T01; GRMZM2G108123_T01	Bradi5g27200.1; Bradi5g27210.1	Sobic.006G277600.1; Sobic.006G277500.1	Seita.3G005100.1; Seita.3G004900.1
Sevir.3G011600	2.17163	4.96114	1.19189	2.27167	0.00015	0.00661167	NA	NA	4-coumarate--CoA ligase-like 10-like	Domain of unknown function DUF4009;AMP-binding, conserved site;AMP-dependent synthetase/ligase	AT3G48990.1		AMP-dependent synthetase and ligase family protein	LOC_Os04g58710.1	AMP-binding domain containing protein, expressed	Zm00001d026649_T001; Zm00001d026649_T002	GRMZM2G333861_T01; GRMZM2G074759_T01	Bradi5g26740.2	Sobic.006G272600.1	Seita.3G010200.1
Sevir.3G015100	304.839	124.421	-1.29282	-5.98611	5e-05	0.00259596	NA	NA	stem-specific protein TSJT1-like	Domain of unknown function DUF3700;Nucleophile aminohydrolases, N-terminal	AT4G27450.1		Aluminium induced protein with YGL and LRDR motifs	LOC_Os04g58280.2	stem-specific protein TSJT1, putative, expressed	Zm00001d026632_T001	GRMZM2G142802_T01; GRMZM5G890145_T01	Bradi5g26320.1	Sobic.006G269200.1	Seita.3G014100.1
Sevir.3G023200	2.7503	0.969881	-1.50371	-2.50388	0.00015	0.00661167	NA	NA	ethylene-responsive transcription factor ERF003-like	DNA-binding, integrase-type;AP2/ERF domain;AP2/ERF transcription factor ERF/PTI6	AT5G25190.1		Integrase-type DNA-binding superfamily protein	LOC_Os04g56150.1	AP2 domain containing protein, expressed	Zm00001d026486_T001; Zm00001d002011_T001	GRMZM2G104260_T01; GRMZM2G067463_T01	Bradi1g47480.1; Bradi5g24720.1	Sobic.006G247000.1; Sobic.004G331300.2	Seita.3G021800.1; Seita.1G351800.1
Sevir.3G023400	8.29967	15.201	0.873037	3.83709	5e-05	0.00259596	mha2	plasma-membrane H+ATPase2	plasma membrane ATPase-like	P-type ATPase, cytoplasmic domain N;HAD-like domain;P-type ATPase, phosphorylation site;P-type ATPase, A domain;H+ transporting P-type ATPase, subfamily IIIA;Cation-transporting P-type ATPase;P-type ATPase, transmembrane domain;Cation-transporting P-type ATPase, N-terminal	AT4G30190.1	AHA2,HA2,PMA2	H(+)-ATPase 2	LOC_Os04g56160.1	plasma membrane ATPase, putative, expressed	Zm00001d026490_T001; Zm00001d026490_T004	GRMZM2G019404_T02; GRMZM2G006894_T01	Bradi5g24690.1; Bradi3g54177.1	Sobic.006G247100.1; Sobic.007G087700.1	Seita.3G022000.1; Seita.6G090800.1
Sevir.3G023500	45.6051	20.6755	-1.14127	-4.77927	5e-05	0.00259596	lg1	liguleless1	protein LIGULELESS 1-like	Transcription factor, SBP-box	AT1G02065.1	SPL8	squamosa promoter binding protein-like 8	LOC_Os04g56170.1	OsSPL8 - SBP-box gene family member, expressed	Zm00001d002005_T001; Zm00001d026491_T001	GRMZM2G036297_T01; GRMZM2G058588_T01	Bradi5g24670.1; Bradi3g05720.1	Sobic.006G247700.1; Sobic.010G215700.1	Seita.3G022100.1; Seita.4G190700.1
Sevir.3G029200	0.355276	1.1653	1.71369	2.32481	0.00115	0.0315996	NA	NA	beta-fructofuranosidase, insoluble isoenzyme 7-like	Glycosyl hydrolase, five-bladed beta-propellor domain;Glycoside hydrolase, family 32, active site;Glycosyl hydrolase family 32, C-terminal;Glycosyl hydrolase family 32, N-terminal;Glycoside hydrolase, family 32;Concanavalin A-like lectin/glucanase, subgroup	AT1G55120.1	AtcwINV3,ATFRUCT5,FRUCT5	beta-fructofuranosidase 5	LOC_Os09g08072.1	glycosyl hydrolases, putative, expressed	Zm00001d001943_T001; Zm00001d001944_T001	GRMZM2G018716_T01; GRMZM2G018692_T01	Bradi4g07847.2; Bradi5g25270.1	Sobic.006G255500.1; Sobic.006G255400.1	Seita.3G028500.1; Seita.3G028300.1
Sevir.3G037500	77.7485	118.456	0.60746	2.813	5e-05	0.00259596	NA	NA	REF/SRPP-like protein Os05g0151300/LOC_Os05g05940-like	Rubber elongation factor	AT3G05500.1		Rubber elongation factor protein (REF)	LOC_Os05g05940.1	stress-related protein, putative, expressed	Zm00001d010855_T001; Zm00001d010855_T005	GRMZM2G150367_T01	Bradi2g35600.1	Sobic.009G046600.2	Seita.3G036300.1
Sevir.3G037700	54.5557	75.1133	0.461339	2.35056	5e-05	0.00259596	NA	NA	probable phenylalanine--tRNA ligase beta subunit-like	Phenylalanyl-tRNA synthetase, B3/B4;DNA binding domain, putative;tRNA synthetase, B5-domain;B3/B4 tRNA-binding domain;Phenylalanyl-tRNA synthetase, class IIc, beta subunit, archae/euk cytosolic;Phenylalanyl-tRNA synthetase	AT1G72550.1		tRNA synthetase beta subunit family protein	LOC_Os05g48510.1	phenylalanyl-tRNA synthetase beta chain, putative, expressed	Zm00001d035802_T007; Zm00001d035802_T004	GRMZM2G700926_T01; AC226320.1_FGT002	Bradi4g06310.1	Sobic.007G207200.1; Sobic.009G046100.1	Seita.3G036500.1; Seita.8G097300.1
Sevir.3G037800	1319.77	1905	0.529502	2.07982	0.0005	0.0167787	rps4	ribosomal protein S4	40S ribosomal protein S4-like	Ribosomal protein S4e, N-terminal, conserved site;Ribosomal protein S4e, central;Ribosomal protein S4e, N-terminal;KOW;RNA-binding S4 domain;Ribosomal protein S4e;40S ribosomal protein S4, C-terminal domain	AT5G58420.1		Ribosomal protein S4 (RPS4A) family protein	LOC_Os02g01560.1	40S ribosomal protein S4, putative, expressed	Zm00001d012878_T001; Zm00001d034790_T001	GRMZM2G125271_T01; GRMZM2G035017_T01	Bradi2g35620.1	Sobic.001G018900.1; Sobic.003G160900.1	Seita.3G036600.1; Seita.3G268400.1
Sevir.3G038100	51.5247	83.7844	0.701418	1.83759	0.00185	0.0449366	NA	NA	c-1-tetrahydrofolate synthase, cytoplasmic-like	Tetrahydrofolate dehydrogenase/cyclohydrolase, conserved site;Tetrahydrofolate dehydrogenase/cyclohydrolase, NAD(P)-binding domain;Tetrahydrofolate dehydrogenase/cyclohydrolase, catalytic domain;Tetrahydrofolate dehydrogenase/cyclohydrolase;NAD(P)-binding domain	AT3G12290.1		Amino acid dehydrogenase family protein	LOC_Os05g05830.1	bifunctional protein folD, putative, expressed	Zm00001d010867_T004; Zm00001d010867_T001	GRMZM2G150485_T06	Bradi2g35690.2	Sobic.009G045800.1	Seita.3G036900.1
Sevir.3G038200	62.6373	111.576	0.832931	3.84447	5e-05	0.00259596	NA	NA	glycine-rich cell wall structural protein 1.8-like	Heavy metal-associated domain, HMA	AT5G27690.1		Heavy metal transport/detoxification superfamily protein	LOC_Os05g05820.1	pro-resilin precursor, putative, expressed	Zm00001d035783_T001; Zm00001d007130_T001	GRMZM2G008202_T03; GRMZM2G123486_T02	Bradi2g35700.1; Bradi1g18210.3	Sobic.009G045600.1; Sobic.002G412400.1	Seita.3G037000.1; Seita.2G426200.1
Sevir.3G038300	5.81899	8.33481	0.518379	2.45896	5e-05	0.00259596	NA	NA		Helicase, superfamily 1/2, ATP-binding domain;Helicase, C-terminal;P-loop containing nucleoside triphosphate hydrolase;Winged helix-turn-helix DNA-binding domain;ATP-dependent DNA helicase RecQ, zinc-binding domain	AT5G27680.1	RECQSIM	RECQ helicase SIM	LOC_Os05g05810.1	DEAD-box ATP-dependent RNA helicase, putative, expressed	Zm00001d010866_T004; Zm00001d010866_T005	GRMZM2G090963_T02; GRMZM2G035171_T01	Bradi2g35707.4	Sobic.009G045400.1	Seita.3G037100.1
Sevir.3G038400	132.651	189.171	0.512061	2.48935	5e-05	0.00259596	NA	NA	transport inhibitor response 1-like protein Os05g0150500-like	Leucine-rich repeat, cysteine-containing subtype;F-box domain, cyclin-like	AT3G62980.1	TIR1	F-box/RNI-like superfamily protein	LOC_Os05g05800.1	OsFBL21 - F-box domain and LRR containing protein, expressed	Zm00001d010863_T001; Zm00001d010863_T002	GRMZM2G135978_T01	Bradi2g35720.1	Sobic.009G045300.1	Seita.3G037200.1
Sevir.3G038500	13.0746	20.2404	0.630473	2.94166	5e-05	0.00259596	NA	NA	NA	NA	AT2G28380.1	DRB2	dsRNA-binding protein 2	LOC_Os05g05790.1	double-stranded RNA binding motif containing protein, expressed	Zm00001d024861_T004; Zm00001d024861_T009	GRMZM2G089163_T02	Bradi2g35730.1	Sobic.009G045200.1	Seita.3G037300.1
Sevir.3G038600	24.8482	41.0545	0.724398	3.25899	5e-05	0.00259596	NA	NA	NA	NA	AT1G11930.2		Predicted pyridoxal phosphate-dependent enzyme, YBL036C type	LOC_Os05g05740.1	proline synthetase co-transcribed bacterial homolog protein, putative, expressed	Zm00001d010859_T001; Zm00001d042092_T002	GRMZM2G381129_T01; GRMZM2G467497_T01	Bradi2g35760.1; Bradi2g60800.1	Sobic.009G045100.1; Sobic.003G426900.1	Seita.3G037400.1
Sevir.3G038700	28.9835	38.1028	0.394669	1.98945	0.00075	0.0228946	NA	NA	anaphase-promoting complex subunit 7-like	Tetratricopeptide repeat;Tetratricopeptide repeat-containing domain;Tetratricopeptide TPR-1;Tetratricopeptide-like helical	AT2G39090.1		tetratricopeptide repeat (TPR)-containing protein	LOC_Os05g05720.1	tetratricopeptide repeat domain containing protein, expressed	Zm00001d024858_T004; Zm00001d024858_T003	GRMZM2G089296_T02	Bradi2g35800.1	Sobic.009G045000.1	Seita.3G037500.1
Sevir.3G038800	62.6282	88.2323	0.494494	2.5242	5e-05	0.00259596	dcd1	discordia1	probable serine/threonine-protein phosphatase 2A regulatory subunit B'' subunit TON2-like	EF-Hand 1, calcium-binding site;EF-hand-like domain;Calcium-binding EF-hand	AT5G18580.1	EMB40,FASS,FASS 2,FS1,GDO,TON2	tonneau 2 (TON2)	LOC_Os05g05710.1	serine/threonine-protein phosphatase 2A regulatory subunit B subunitgamma, putative, expressed	Zm00001d024857_T003; Zm00001d024857_T001	GRMZM2G083459_T02; GRMZM2G050800_T01	Bradi2g35807.2	Sobic.009G044900.1	Seita.3G037600.1; Seita.1G006000.1
Sevir.3G039000	0.55687	1.42217	1.35268	2.49324	0.00015	0.00661167	NA	NA	uncharacterized LOC101780368	Lipopolysaccharide-modifying protein	AT1G07220.1		Arabidopsis thaliana protein of unknown function (DUF821)	LOC_Os05g05690.1	DTA2, putative, expressed	Zm00001d024854_T001; Zm00001d052744_T001	GRMZM2G166665_T01; GRMZM2G467016_T01	NA	Sobic.009G044700.1; Sobic.007G001100.1	Seita.3G037800.1; Seita.6G002100.1
Sevir.3G039300	56.6268	88.9435	0.651403	3.16092	5e-05	0.00259596	NA	NA	NA	NA	AT3G05430.1; AT5G27650.1	;	Tudor/PWWP/MBT superfamily protein; Tudor/PWWP/MBT superfamily protein	LOC_Os05g38810.1; LOC_Os05g38810.1	PWWP domain containing protein, expressed; PWWP domain containing protein, expressed	Zm00001d010869_T001; Zm00001d024841_T001	GRMZM2G135320_T01; GRMZM2G135366_T03	Bradi2g35870.2	Sobic.009G044300.1	Seita.3G038100.1
Sevir.3G039900	1.09688	2.95553	1.43001	2.23236	0.0011	0.0306188	NA	NA	glutathione S-transferase 4-like	Thioredoxin-like fold;Glutathione S-transferase, C-terminal-like;Glutathione S-transferase, C-terminal;Glutathione S-transferase, N-terminal	AT3G62760.1	ATGSTF13	Glutathione S-transferase family protein	LOC_Os01g27210.1	glutathione S-transferase, putative, expressed	Zm00001d024839_T001; Zm00001d010870_T001	GRMZM2G132093_T01; GRMZM2G150474_T01	Bradi2g23170.1	Sobic.009G043600.1; Sobic.009G043700.1	Seita.3G038700.1; Seita.3G038600.1
Sevir.3G040200	9.48574	13.2681	0.484132	2.07011	0.0004	0.0143212	NA	NA	uncharacterized LOC101763367		AT3G48860.2			LOC_Os05g05580.1	expressed protein	Zm00001d024833_T001; Zm00001d024833_T003	GRMZM2G063478_T01; GRMZM2G017856_T01	Bradi2g36005.2	Sobic.009G042800.1	Seita.3G038900.1
Sevir.3G040300	4.89497	12.4557	1.34744	2.24437	0.0008	0.0240025	NA	NA								Zm00001d010873_T001	NA	NA	NA	Seita.3G039000.1
Sevir.3G040400	206.697	287.55	0.476291	2.21995	5e-05	0.00259596	NA	NA	mitochondrial 37S ribosomal protein S27-like	Ribosomal protein S27/S33, mitochondrial	AT5G44710.1			LOC_Os05g05560.1	expressed protein	Zm00001d010872_T001	GRMZM2G443340_T01	Bradi2g36020.1	Sobic.009G042900.1	Seita.3G039100.1
Sevir.3G040600	1.39685	2.61468	0.904463	2.27682	0.00055	0.0181406	NA	NA	pentatricopeptide repeat-containing protein At3g05340-like	Pentatricopeptide repeat;Tetratricopeptide-like helical	AT3G05340.1		Tetratricopeptide repeat (TPR)-like superfamily protein	LOC_Os05g05490.1	pentatricopeptide, putative, expressed	Zm00001d024831_T001	GRMZM2G063575_T01	Bradi2g36120.1	Sobic.009G042500.1	Seita.3G039300.1
Sevir.3G044600	31.9731	21.2863	-0.586931	-2.33474	0.0001	0.00479154	NA	NA	putative WUSCHEL-related homeobox 2-like	Homeodomain-like;Homeobox domain	AT2G28610.1	PRS,PRS1,WOX3	Homeodomain-like superfamily protein	LOC_Os05g02730.1	homeobox domain containing protein, expressed	Zm00001d035535_T001; Zm00001d010998_T001	GRMZM2G122537_T02; GRMZM2G140083_T01	Bradi2g37650.1; Bradi4g45325.1	Sobic.009G023900.1; Sobic.005G042200.1	Seita.3G043800.1; Seita.7G334400.1
Sevir.3G045500	3.49128	5.76375	0.723252	2.0788	0.0006	0.0192942	NA	NA		DNA-binding, integrase-type;AP2/ERF domain;AP2-like ethylene-responsive transcription factor	AT2G28550.3; AT2G28550.1; AT5G60120.2	RAP2.7,TOE1; RAP2.7,TOE1; TOE2	related to AP2.7; related to AP2.7; target of early activation tagged (EAT) 2	LOC_Os05g03040.1; LOC_Os05g03040.1; LOC_Os05g03040.1	AP2 domain containing protein, expressed; AP2 domain containing protein, expressed; AP2 domain containing protein, expressed	Zm00001d035512_T001; Zm00001d035512_T002	GRMZM2G700665_T03; GRMZM2G416701_T01	Bradi2g37800.7; Bradi1g03880.1	Sobic.009G024600.5; Sobic.010G202700.2	Seita.3G044600.1; Seita.4G204700.1
Sevir.3G046000	3.61236	1.58189	-1.19129	-4.50048	5e-05	0.00259596	NA	NA		Armadillo-type fold;HECT domain;Armadillo-like helical	AT5G02880.1	UPL4	ubiquitin-protein ligase 4	LOC_Os05g03100.1	HECT-domain domain containing protein, expressed	Zm00001d035509_T001; Zm00001d035461_T001	GRMZM2G124297_T01; GRMZM2G380619_T01	Bradi2g37870.2	Sobic.009G025200.1	Seita.3G045100.1
Sevir.3G047400	56.1685	37.5875	-0.579508	-2.56423	5e-05	0.00259596	NA	NA			AT2G37100.1		protamine P1 family protein	LOC_Os05g03440.1	expressed protein	Zm00001d035486_T001	GRMZM2G031620_T01	Bradi2g38040.1	Sobic.009G026650.1	Seita.3G046700.1; Seita.1G324000.1
Sevir.3G056200	145.657	254.554	0.805404	3.77875	5e-05	0.00259596	nac1	NaCl stress protein1	hydrophobic protein LTI6B-like	Proteolipid membrane potential modulator	AT3G05880.1	RCI2A	Low temperature and salt responsive protein family	LOC_Os05g04700.1	OsRCI2-6 - Hydrophobic protein LTI6B, expressed	Zm00001d024778_T001; Zm00001d022264_T001	GRMZM2G015605_T01; GRMZM2G477325_T01	Bradi2g36770.1; Bradi1g20220.1	Sobic.009G036100.1; Sobic.009G036000.1	Seita.3G055400.1; Seita.2G404700.1
Sevir.3G056500	21.1293	28.3036	0.421744	1.9727	0.00085	0.0252665	NA	NA	NA	NA	AT1G09530.2	PAP3,PIF3,POC1	phytochrome interacting factor 3	LOC_Os05g04740.1	helix-loop-helix DNA-binding domain containing protein, expressed	Zm00001d024783_T001	GRMZM2G062541_T01	Bradi2g36740.1	Sobic.009G036400.1	Seita.3G055700.1; Seita.5G010600.1
Sevir.3G063100	1.33702	2.69285	1.01011	2.08027	0.00095	0.0273936	NA	NA	myb-related protein MYBAS2-like	Myb domain;Homeodomain-like;SANT/Myb domain	AT3G46130.1	ATMYB48,ATMYB48-1,ATMYB48-2,ATMYB48-3,MYB48	myb domain protein 48	LOC_Os05g02420.2	expressed protein	Zm00001d035605_T001; Zm00001d035604_T001	GRMZM2G305856_T01; GRMZM2G013581_T01	Bradi2g37377.1; Bradi2g62510.3	Sobic.009G016600.1; Sobic.001G391500.1	Seita.3G062400.1; Seita.3G062200.1
Sevir.3G064000	132.721	183.264	0.465526	2.22516	0.0001	0.00479154	NA	NA	actin-depolymerizing factor 7-like	Actin-binding, cofilin/tropomyosin type;ADF/Cofilin/Destrin;ADF-H/Gelsolin-like domain	AT5G59890.1	ADF4,ATADF4	actin depolymerizing factor 4	LOC_Os04g46910.1	actin-depolymerizing factor, putative, expressed	Zm00001d035629_T001; Zm00001d035625_T001	GRMZM2G037140_T01; GRMZM5G808475_T01	Bradi2g37310.1	Sobic.009G015700.1	Seita.3G063200.1
Sevir.3G065400	757.659	1098.92	0.536462	2.57493	5e-05	0.00259596	NA	NA	NA	NA						NA	NA	NA	NA	NA
Sevir.3G065500	2767.34	3650.84	0.399726	1.85476	0.00145	0.0378967	NA	NA		Metallothionein, family 15, plant				LOC_Os05g02070.3	expressed protein	Zm00001d011063_T001; Zm00001d035659_T001	GRMZM2G070912_T01; GRMZM6G198866_T01	Bradi2g62315.1	NA	Seita.3G064600.1; Seita.3G079000.1
Sevir.3G068700	20.8841	30.9825	0.569051	2.29453	0.0002	0.00826695	NA	NA	xylem cysteine proteinase 2-like	Cysteine peptidase, asparagine active site;Cysteine peptidase, histidine active site;Proteinase inhibitor I29, cathepsin propeptide;Peptidase C1A, papain C-terminal;Cysteine peptidase, cysteine active site;Peptidase C1A, papain	AT4G35350.1	XCP1	xylem cysteine peptidase 1	LOC_Os05g01810.1	xylem cysteine proteinase 2 precursor, putative, expressed	Zm00001d035689_T001; Zm00001d011787_T001	GRMZM2G066326_T01; GRMZM2G367701_T01	Bradi2g39320.2	Sobic.009G008800.1; Sobic.003G443200.1	Seita.3G067600.1; Seita.5G467700.1
Sevir.3G077100	7.56494	12.5729	0.732918	2.23018	0.0002	0.00826695	NA	NA	GDSL esterase/lipase At1g28580-like	Lipase, GDSL;SGNH hydrolase-type esterase domain	AT1G28580.1		GDSL-like Lipase/Acylhydrolase superfamily protein	LOC_Os05g11950.1	GDSL-like lipase/acylhydrolase, putative, expressed	Zm00001d037828_T001; Zm00001d036241_T001	GRMZM2G170646_T01; GRMZM2G170653_T01	Bradi2g32520.1	Sobic.009G078900.1; Sobic.004G121200.1	Seita.3G075400.1; Seita.4G067800.1
Sevir.3G080800	134.146	255.168	0.927642	4.06669	5e-05	0.00259596	NA	NA		Metallothionein, family 15, plant	AT3G09390.1	ATMT-1,ATMT-K,MT2A	metallothionein 2A	LOC_Os05g02070.3	expressed protein	Zm00001d035659_T001; Zm00001d011063_T001	GRMZM2G430807_T01; GRMZM2G070912_T01	Bradi2g62315.1	NA	Seita.3G079000.1; Seita.3G064600.1
Sevir.3G088000	5.66109	14.4789	1.3548	3.42377	5e-05	0.00259596	NA	NA	uncharacterized LOC101772248		AT5G50335.1			LOC_Os12g14220.1	expressed protein	Zm00001d023804_T001	GRMZM2G064818_T01	NA	NA	Seita.3G086000.1
Sevir.3G093200	78.0723	123.771	0.664793	3.00892	5e-05	0.00259596	NA	NA	NA	NA						NA	NA	NA	NA	Seita.3G091400.1
Sevir.3G094300	11.2104	15.3129	0.449907	1.81977	0.0019	0.0459771	NA	NA	NA	NA	AT2G31560.2		Protein of unknown function (DUF1685)	LOC_Os12g12880.1	expressed protein	Zm00001d024004_T001	GRMZM2G003090_T01; GRMZM2G303639_T01	Bradi4g39790.1	Sobic.008G080900.1; Sobic.005G107300.1	Seita.3G093500.1; Seita.8G105200.1
Sevir.3G094800	41.574	54.5083	0.390793	1.82342	0.00155	0.0395969	NA	NA	NADP-dependent alkenal double bond reductase P2-like	Polyketide synthase, enoylreductase;Alcohol dehydrogenase, C-terminal;GroES-like;NAD(P)-binding domain;Alcohol dehydrogenase superfamily, zinc-type	AT3G03080.1		Zinc-binding dehydrogenase family protein	LOC_Os12g12560.1	NADP-dependent oxidoreductase, putative, expressed	Zm00001d023990_T001; Zm00001d046490_T001	GRMZM2G080650_T01; GRMZM2G019872_T01	Bradi4g39970.1; Bradi4g39987.3	NA	Seita.3G094000.1; Seita.4G223300.1
Sevir.3G098600	75.4652	43.1128	-0.807695	-3.58765	5e-05	0.00259596	NA	NA		Homeodomain-like;ZF-HD homeobox protein, Cys/His-rich dimerisation domain;Homeodomain, ZF-HD class	AT1G14440.1; AT1G14440.2	AtHB31,HB31; AtHB31,HB31	homeobox protein 31; homeobox protein 31	LOC_Os11g13930.1; LOC_Os11g13930.1	ZF-HD protein dimerisation region containing protein, expressed; ZF-HD protein dimerisation region containing protein, expressed	Zm00001d041780_T001; Zm00001d049000_T001	GRMZM5G821755_T01; GRMZM2G068330_T02	Bradi4g40270.2; Bradi4g21160.1	Sobic.008G073200.3; Sobic.005G086700.4	Seita.3G098100.1; Seita.6G185900.1
Sevir.3G100900	15.65	29.7215	0.925342	3.13953	5e-05	0.00259596	NA	NA	tryptophan aminotransferase-related protein 2-like	Pyridoxal phosphate-dependent transferase;EGF-like, alliinase;Allinase, C-terminal;Pyridoxal phosphate-dependent transferase, major region, subdomain 2;Pyridoxal phosphate-dependent transferase, major region, subdomain 1	AT4G24670.2	TAR2	tryptophan aminotransferase related 2	LOC_Os01g07500.1	alliin lyase precursor, putative, expressed	Zm00001d037674_T001; Zm00001d008700_T002	GRMZM2G141810_T01; GRMZM2G127308_T01	Bradi2g04290.1	Sobic.009G060300.1; Sobic.003G052700.1	Seita.3G100500.1; Seita.5G119600.1
Sevir.3G101800	18.6435	24.5062	0.394475	1.8003	0.0019	0.0459771	NA	NA	LRR receptor-like serine/threonine-protein kinase GSO1-like	Leucine-rich repeat-containing N-terminal, type 2;Leucine-rich repeat, typical subtype;Leucine-rich repeat	AT4G20140.1	GSO1	Leucine-rich repeat transmembrane protein kinase	LOC_Os05g07820.1	leucine-rich repeat receptor protein kinase EXS precursor, putative, expressed	Zm00001d037666_T001	GRMZM2G131749_T01	Bradi2g34337.2	Sobic.009G061400.1	Seita.3G101400.1
Sevir.3G102900	1.00151	1.54022	0.620962	2.00214	0.00065	0.020458	NA	NA	probable disease resistance protein RXW24L-like;disease resistance protein RPM1-like	NB-ARC;P-loop containing nucleoside triphosphate hydrolase	AT3G07040.1	RPM1,RPS3	NB-ARC domain-containing disease resistance protein	LOC_Os11g46210.1	NB-ARC domain containing protein, expressed	Zm00001d024979_T001	GRMZM2G099172_T01	Bradi1g01250.4	Sobic.002G063700.2; Sobic.002G062900.1	Seita.8G239100.1; Seita.8G238900.1
Sevir.3G103000	15.1391	6.85782	-1.14246	-3.13095	5e-05	0.00259596	NA	NA	NA	NA						NA	NA	NA	NA	NA
Sevir.3G103100	4.20041	1.73167	-1.27837	-3.64594	5e-05	0.00259596	NA	NA	NA	NA						NA	NA	NA	NA	Seita.3G305000.1
Sevir.3G105200	1.86344	0.517453	-1.84846	-4.36617	5e-05	0.00259596	NA	NA	zinc finger CCCH domain-containing protein 34-like	Zinc finger, CCCH-type	AT2G02160.1		CCCH-type zinc finger family protein	LOC_Os05g08400.1	zinc finger C-x8-C-x5-C-x3-H type family protein, expressed	NA	NA	NA	Sobic.009G063700.1	Seita.3G102900.1
Sevir.3G105700	33.1839	19.09	-0.79767	-2.7746	5e-05	0.00259596	NA	NA	uncharacterized LOC101760253		AT3G15630.1			LOC_Os05g08420.1	expressed protein	Zm00001d037631_T001; Zm00001d037632_T001	GRMZM2G352618_T01; GRMZM2G323888_T01	Bradi2g34130.1; Bradi2g34120.1	Sobic.009G064000.1; Sobic.009G064100.1	Seita.3G103300.1; Seita.3G103200.1
Sevir.3G110400	1.61897	0.989187	-0.710759	-1.95159	0.00115	0.0315996	NA	NA	FACT complex subunit SSRP1-B-like	SSRP1 domain;Domain of unknown function DUF1747;High mobility group (HMG) box domain;Structure-specific recognition protein;Pleckstrin homology-like domain	AT3G28730.1	ATHMG,HMG,NFD,SSRP1	high mobility group	LOC_Os05g08970.1	SSRP1-like FACT complex subunit, putative, expressed	Zm00001d037615_T002; Zm00001d037615_T001	GRMZM5G842484_T02	Bradi2g33580.1; Bradi2g05430.1	Sobic.009G068400.1; Sobic.003G038500.1	Seita.3G107900.1; Seita.3G108000.1
Sevir.3G112500	9.09034	18.1093	0.994326	2.97847	5e-05	0.00259596	NA	NA	NA	NA	AT4G25150.1		HAD superfamily, subfamily IIIB acid phosphatase	LOC_Os06g04790.1	HAD superfamily phosphatase, putative, expressed	Zm00001d010373_T001	GRMZM2G141277_T01	NA	Sobic.009G070600.1	Seita.3G110100.1
Sevir.3G112600	1.36864	3.67679	1.4257	3.18271	5e-05	0.00259596	NA	NA	NA	NA	AT4G25150.1		HAD superfamily, subfamily IIIB acid phosphatase	LOC_Os05g10210.1	HAD superfamily phosphatase, putative, expressed	Zm00001d037681_T001; Zm00001d037680_T001	GRMZM2G001508_T02; GRMZM2G371793_T01	Bradi2g33317.1	Sobic.009G070700.1; Sobic.009G071300.1	Seita.3G110200.1; Seita.3G110500.1
Sevir.3G113000	31.5011	50.3835	0.677549	2.84571	5e-05	0.00259596	NA	NA	acid phosphatase 1-like	HAD-like domain;Acid phosphatase, plant;Acid phosphatase (Class B)	AT4G25150.1		HAD superfamily, subfamily IIIB acid phosphatase	LOC_Os05g10210.1	HAD superfamily phosphatase, putative, expressed	Zm00001d037680_T001; Zm00001d037681_T001	GRMZM2G371793_T01; GRMZM2G001508_T02	Bradi2g33317.1	Sobic.009G071300.1; Sobic.009G070800.4	Seita.3G110700.1; Seita.3G110800.1
Sevir.3G116000	2.12289	1.13791	-0.899647	-2.33755	0.0002	0.00826695	NA	NA	uncharacterized LOC101763618;uncharacterized LOC101781846	Proteinase inhibitor I29, cathepsin propeptide;Peptidase C1A, papain	AT4G35350.2	XCP1	xylem cysteine peptidase 1	LOC_Os05g40730.1	expressed protein	NA	NA	NA	NA	Seita.3G113600.1; Seita.8G104700.1
Sevir.3G118700	4.35613	6.35681	0.545257	1.84032	0.00185	0.0449366	NA	NA	abscisic acid 8'-hydroxylase 2-like	Cytochrome P450, E-class, group IV;Cytochrome P450	AT1G19630.1	CYP722A1	cytochrome P450, family 722, subfamily A, polypeptide 1	LOC_Os05g01120.1	cytochrome P450, putative, expressed	Zm00001d011117_T001	GRMZM2G363429_T01	NA	Sobic.009G000700.1	Seita.3G116300.1
Sevir.3G120100	63.9137	49.6183	-0.365251	-1.83166	0.0015	0.0386787	NA	NA	protein argonaute 4B-like	Domain of unknown function DUF1785;Ribonuclease H-like domain;Stem cell self-renewal protein Piwi;Argonaute/Dicer protein, PAZ;Argonaute linker 2 domain;Protein argonaute, N-terminal	AT2G27040.2; AT2G27040.1	AGO4,OCP11; AGO4,OCP11	Argonaute family protein; Argonaute family protein	LOC_Os04g06770.2; LOC_Os04g06770.2	argonaute, putative, expressed; argonaute, putative, expressed	Zm00001d039214_T020; Zm00001d039214_T019	GRMZM2G141818_T03	Bradi2g14147.1; Bradi2g10370.1	Sobic.009G259900.1	Seita.3G117800.1
Sevir.3G125300	8.88981	3.68999	-1.26853	-2.45996	0.00015	0.00661167	NA	NA	cytokinin riboside 5'-monophosphate phosphoribohydrolase LOG-like	Cytokinin riboside 5'-monophosphate phosphoribohydrolase LOG;LOG family	AT5G06300.1		Putative lysine decarboxylase family protein	LOC_Os05g51390.1	uncharacterized protein PA4923, putative, expressed	Zm00001d039174_T001; Zm00001d044327_T002	GRMZM2G073634_T01	Bradi2g14470.1; Bradi2g42190.1	Sobic.009G254900.1; Sobic.003G202200.1	Seita.3G123000.1; Seita.5G208900.1
Sevir.3G127900	17.7192	31.881	0.847379	3.18066	5e-05	0.00259596	NA	NA	probable inactive receptor kinase At2g26730-like	Leucine-rich repeat-containing N-terminal, type 2;Protein kinase-like domain;Leucine-rich repeat;Protein kinase, catalytic domain	AT2G26730.1		Leucine-rich repeat protein kinase family protein	LOC_Os01g42294.1	inactive receptor kinase At2g26730 precursor, putative, expressed	Zm00001d039188_T001; Zm00001d011312_T001	GRMZM2G156905_T02; GRMZM2G050548_T01	Bradi5g03410.1; Bradi2g43110.1	Sobic.009G251800.1; Sobic.003G214900.1	Seita.3G125300.1; Seita.5G220500.1
Sevir.3G132300	20.2492	35.886	0.825554	2.49425	5e-05	0.00259596	NA	NA			AT2G18500.1	ATOFP7,OFP7	ovate family protein 7	LOC_Os01g43610.1	DUF623 domain containing protein, expressed	Zm00001d011410_T001	GRMZM2G028982_T01	Bradi2g44060.1	Sobic.009G247500.1	Seita.3G130900.1; Seita.5G233400.1
Sevir.3G136200	36.2914	20.4672	-0.82631	-2.8612	5e-05	0.00259596	tsh1	tasselsheath1	GATA transcription factor 19-like	Zinc finger, GATA-type;Zinc finger, NHR/GATA-type	AT2G18380.1	GATA20	GATA transcription factor 20	LOC_Os05g50270.1	GATA zinc finger domain containing protein, expressed	Zm00001d039113_T001; Zm00001d009668_T001	GRMZM2G325850_T01; GRMZM2G397616_T01	Bradi2g14890.1	Sobic.009G243600.1	Seita.3G134600.1
Sevir.3G136300	4.86776	8.72482	0.841868	3.03081	5e-05	0.00259596	NA	NA	polygalacturonase At1g48100-like	Pectin lyase fold/virulence factor;Parallel beta-helix repeat;Glycoside hydrolase, family 28;Pectin lyase fold	AT1G60590.1		Pectin lyase-like superfamily protein	LOC_Os01g44970.1	polygalacturonase, putative, expressed	NA	NA	NA	Sobic.009G243500.1	Seita.3G134700.1; Seita.5G239100.1
Sevir.3G143000	7.74431	4.80474	-0.68868	-2.37597	0.0001	0.00479154	NA	NA	common plant regulatory factor 1-like	G-box binding, MFMR;Basic-leucine zipper domain	AT2G46270.1	GBF3	G-box binding factor 3	LOC_Os05g49420.1	transcription factor, putative, expressed	Zm00001d039065_T004; Zm00001d039065_T002	GRMZM2G011932_T03	NA	Sobic.009G237600.1	Seita.3G140700.1
Sevir.3G144700	17.2445	24.6226	0.513842	2.17978	5e-05	0.00259596	NA	NA		Thiolase-like;3-Oxoacyl-[acyl-carrier-protein (ACP)] synthase III C-terminal;FAE1/Type III polyketide synthase-like protein;Very-long-chain 3-ketoacyl-CoA synthase	AT1G19440.1	KCS4	3-ketoacyl-CoA synthase 4	LOC_Os05g49290.2	3-ketoacyl-CoA synthase, putative, expressed	Zm00001d039053_T001; Zm00001d009608_T001	GRMZM2G160417_T01; GRMZM2G393897_T01	Bradi2g16050.1; Bradi1g69637.1	Sobic.009G236100.1; Sobic.009G241000.1	Seita.3G142500.1; Seita.9G487500.1
Sevir.3G149000	23.5648	37.278	0.661692	2.21917	0.00015	0.00661167	NA	NA	fasciclin-like arabinogalactan protein 11-like	FAS1 domain	AT5G03170.1	ATFLA11,FLA11	FASCICLIN-like arabinogalactan-protein 11	LOC_Os01g47780.1	fasciclin domain containing protein, expressed	Zm00001d009566_T001; Zm00001d043929_T001	GRMZM2G022931_T01; GRMZM2G025240_T01	Bradi2g46120.1; Bradi2g16570.1	Sobic.009G232100.1; Sobic.003G250700.1	Seita.3G146800.1; Seita.5G263600.1
Sevir.3G154200	3.60886	0.982336	-1.87725	-2.91102	5e-05	0.00259596	NA	NA	probable purine permease 4-like	Purine permease, plant	AT1G30840.2	ATPUP4,PUP4	purine permease 4	LOC_Os05g48300.1	purine permease, putative, expressed	Zm00001d038965_T001	GRMZM2G069016_T01	Bradi2g17050.1	Sobic.009G227201.1; Sobic.009G227300.1	Seita.3G151500.1; Seita.3G151300.1
Sevir.3G160600	30.4602	47.943	0.654392	2.11608	0.00035	0.0129399	NA	NA	non-specific lipid-transfer protein 2-like	Bifunctional inhibitor/plant lipid transfer protein/seed storage helical domain	AT3G18280.1		Bifunctional inhibitor/lipid-transfer protein/seed storage 2S albumin superfamily protein	LOC_Os05g47700.1	LTPL152 - Protease inhibitor/seed storage/LTP family protein precursor, expressed	Zm00001d038911_T001; Zm00001d037677_T001	GRMZM2G004909_T01; GRMZM2G403007_T01	NA	Sobic.009G221900.1	Seita.3G157500.1
Sevir.3G165200	1.83103	3.52662	0.945633	2.03396	0.0011	0.0306188	NA	NA	probable polygalacturonase At1g80170-like	Pectin lyase fold/virulence factor;Glycoside hydrolase, family 28;Pectin lyase fold	AT1G80170.1		Pectin lyase-like superfamily protein	LOC_Os05g46510.1	polygalacturonase, putative, expressed	Zm00001d038874_T002; Zm00001d038874_T001	GRMZM2G079263_T01	Bradi2g18060.3; Bradi2g18040.1	Sobic.009G216100.2	Seita.3G162000.1; Seita.3G161900.1
Sevir.3G175600	3.66613	7.19683	0.973103	1.9849	0.0011	0.0306188	NA	NA	anthocyanidin 5,3-O-glucosyltransferase-like	UDP-glucuronosyl/UDP-glucosyltransferase	AT3G16520.3	UGT88A1	UDP-glucosyl transferase 88A1	LOC_Os05g45080.1	anthocyanidin 5,3-O-glucosyltransferase, putative, expressed	Zm00001d038765_T001; Zm00001d045952_T001	GRMZM2G058314_T01; GRMZM2G111344_T01	Bradi2g19177.1; Bradi2g19308.1	Sobic.009G205600.1; Sobic.003G288100.1	Seita.3G171300.1; Seita.2G161200.1
Sevir.3G179600	10.673	18.184	0.768711	3.23342	5e-05	0.00259596	hsp101	heat-shock protein 101	chaperone protein ClpB1-like	Clp ATPase, C-terminal;Chaperonin ClpA/B, conserved site;Clp, N-terminal;ATPase, AAA-type, core;AAA+ ATPase domain;Chaperonin ClpA/B;P-loop containing nucleoside triphosphate hydrolase;Double Clp-N motif;ClpA/B, conserved site 2	AT1G74310.1	ATHSP101,HOT1,HSP101	heat shock protein 101	LOC_Os05g44340.1	heat shock protein 101, putative, expressed	Zm00001d038806_T001; Zm00001d038806_T004	GRMZM2G360681_T01; GRMZM5G805289_T01	Bradi2g19540.1; Bradi2g49660.1	Sobic.009G201500.1; Sobic.003G293500.1	Seita.3G175700.1; Seita.5G315500.1
Sevir.3G180900	22.3637	13.2029	-0.760305	-3.62441	5e-05	0.00259596	NA	NA	alpha,alpha-trehalose-phosphate synthase [UDP-forming] 1-like	HAD-like domain;Alpha,alpha-trehalose-phosphate synthase;Trehalose-phosphatase;Glycosyl transferase, family 20	AT1G78580.1	ATTPS1,TPS1	trehalose-6-phosphate synthase	LOC_Os05g44210.1	trehalose-6-phosphate synthase, putative, expressed	Zm00001d038728_T003; Zm00001d010755_T003	GRMZM2G001304_T01; GRMZM2G068943_T02	Bradi2g19640.2	Sobic.009G200200.1	Seita.3G176900.1
Sevir.3G196400	29.9842	19.9147	-0.59037	-2.16481	0.0003	0.0115341	NA	NA	ethylene-responsive transcription factor 8-like	DNA-binding, integrase-type;AP2/ERF domain	AT1G28360.1	ATERF12,ERF12	ERF domain protein 12	LOC_Os05g41760.1	AP2 domain containing protein, expressed	Zm00001d010676_T001; Zm00001d038584_T001	GRMZM2G066158_T01; GRMZM2G020016_T01	Bradi2g21067.1; Bradi5g21250.3	Sobic.009G184300.1; Sobic.007G077300.1	Seita.3G192000.1; Seita.6G023700.1
Sevir.3G200700	27.2065	16.4101	-0.729371	-2.94845	5e-05	0.00259596	NA	NA	SNF1-related protein kinase regulatory subunit beta-1-like	Immunoglobulin E-set;5-AMP-activated protein kinase, beta subunit, interaction domain;SNF1-related protein kinase regulatory subunit beta-1;AMP-activated protein kinase, glycogen-binding domain	AT5G21170.1	AKINBETA1	5\'-AMP-activated protein kinase beta-2 subunit protein	LOC_Os05g41220.1	SNF1-related protein kinase regulatory subunit beta-1, putative, expressed	NA	NA	Bradi2g21420.1	Sobic.009G180200.2	Seita.3G196200.1
Sevir.3G204500	5.88365	3.14887	-0.90188	-3.4181	5e-05	0.00259596	NA	NA		Zinc finger, PHD-type;BRCT domain;BRCA1-associated	AT1G04020.1	ATBARD1,BARD1,ROW1	breast cancer associated RING 1	LOC_Os04g43300.1	BRCA1 C Terminus domain containing protein, expressed	NA	NA	NA	Sobic.009G177600.1	Seita.3G199900.1
Sevir.3G209800	48.6311	66.2934	0.446984	1.95741	0.00075	0.0228946	NA	NA	expansin-A4-like	Barwin-related endoglucanase;Expansin/Lol pI;Expansin, cellulose-binding-like domain;Expansin/pollen allergen, DPBB domain;Expansin	AT1G69530.1	AT-EXP1,ATEXP1,ATEXPA1,ATHEXP ALPHA 1.2,EXP1,EXPA1	expansin A1	LOC_Os05g39990.1	expansin precursor, putative, expressed	Zm00001d038476_T001; Zm00001d043047_T001	GRMZM5G892685_T01; GRMZM2G339122_T01	Bradi2g22290.1; Bradi2g53580.1	Sobic.009G173700.1; Sobic.003G338801.1	Seita.3G204900.1; Seita.5G363100.1
Sevir.3G212000	15.3809	4.55175	-1.75664	-2.62916	0.0003	0.0115341	NA	NA	uncharacterized LOC101783202	Protein of unknown function DUF4228	AT2G30230.1			LOC_Os05g39710.1	expressed protein	NA	NA	Bradi2g22450.1	Sobic.009G171500.1; Sobic.003G341200.1	Seita.3G207000.1; Seita.5G365600.1
Sevir.3G222000	119.32	195.246	0.710458	3.17403	5e-05	0.00259596	NA	NA	probable mediator of RNA polymerase II transcription subunit 37c-like	Heat shock protein 70, conserved site;Heat shock protein 70 family;Heat shock protein 70kD, peptide-binding domain;Heat shock protein 70kD, C-terminal domain	AT3G12580.1	ATHSP70,HSP70	heat shock protein 70	LOC_Os05g38530.1	DnaK family protein, putative, expressed	Zm00001d010529_T008; Zm00001d010529_T007	GRMZM5G802801_T01; GRMZM2G310431_T01	Bradi2g23250.1; Bradi2g54570.1	Sobic.009G163900.1; Sobic.003G350700.1	Seita.3G216900.1; Seita.5G376100.1
Sevir.3G228000	2.282	5.28035	1.21034	2.3762	0.00045	0.0155618	NA	NA	uncharacterized LOC101774571	Transferase;Chloramphenicol acetyltransferase-like domain	AT2G39980.1		HXXXD-type acyl-transferase family protein	LOC_Os05g37660.1	transferase family protein, putative, expressed	Zm00001d010079_T001; Zm00001d042826_T001	GRMZM2G094017_T01; GRMZM2G165192_T01	Bradi2g23740.1	Sobic.009G157100.1; Sobic.003G360000.1	Seita.3G223000.1; Seita.5G385700.1
Sevir.3G228700	12.4513	16.7239	0.425619	1.88582	0.00125	0.0338167	NA	NA	uncharacterized LOC101777816	Carbohydrate-binding-like fold;Carbohydrate binding module family 20;Immunoglobulin-like fold;Glycoside hydrolase, family 13	AT5G01260.2		Carbohydrate-binding-like fold	LOC_Os05g37450.1	starch binding domain containing protein, putative, expressed	Zm00001d038304_T001	GRMZM2G161534_T01	NA	Sobic.009G156200.1	Seita.3G223700.1
Sevir.3G230900	15.21	11.0961	-0.454976	-1.79596	0.00185	0.0449366	NA	NA	uncharacterized LOC101786157	Ovate protein family, C-terminal	AT2G36026.1		Ovate family protein	LOC_Os05g36970.1	DUF623 domain containing protein, expressed	Zm00001d038283_T001; Zm00001d012282_T001	GRMZM2G122709_T01; GRMZM2G085035_T01	Bradi2g55880.1; Bradi2g24002.1	Sobic.009G153900.1; Sobic.003G366000.1	Seita.3G225800.1; Seita.5G391700.1
Sevir.3G236800	31.204	49.8829	0.676817	2.16906	0.0003	0.0115341	NA	NA	gibberellin-regulated protein 3-like	Gibberellin regulated protein	AT4G09600.1	GASA3	GAST1 protein homolog 3	LOC_Os05g35690.1	GASR6 - Gibberellin-regulated GASA/GAST/Snakin family protein precursor, expressed	Zm00001d010193_T001	GRMZM2G164090_T01	NA	Sobic.009G149100.1; Sobic.009G125200.1	Seita.3G231200.1
Sevir.3G241600	26.6874	20.2853	-0.395722	-1.97336	0.00045	0.0155618	NA	NA	uncharacterized LOC101753367	Domain of unknown function DUF630;Domain of unknown function DUF632	AT1G21740.1		Protein of unknown function (DUF630 and DUF632)	LOC_Os05g35070.1	DUF630/DUF632 domains containing protein, putative, expressed	Zm00001d038223_T001	GRMZM2G456512_T01	NA	Sobic.009G143200.1	Seita.3G236300.1
Sevir.3G241900	1.32861	4.1467	1.64205	3.36269	5e-05	0.00259596	NA	NA	NA	NA	AT5G09220.1	AAP2	amino acid permease 2	LOC_Os05g34980.1	amino acid transporter, putative, expressed	Zm00001d010231_T001; Zm00001d042619_T003	GRMZM2G164814_T01; GRMZM2G110195_T01	Bradi2g24910.2; Bradi2g56970.4	Sobic.009G142800.3; Sobic.003G378800.1	Seita.3G236600.1; Seita.8G065700.1
Sevir.3G247800	3.13803	1.66596	-0.913507	-2.14839	0.00045	0.0155618	tub2	beta tubulin2	tubulin beta-2 chain-like	Tubulin/FtsZ, 2-layer sandwich domain;Tubulin, conserved site;Beta tubulin, autoregulation binding site;Tubulin/FtsZ, C-terminal;Tubulin/FtsZ, GTPase domain;Beta tubulin;Tubulin;Tubulin, C-terminal	AT5G12250.1	TUB6	beta-6 tubulin	LOC_Os01g18050.1	tubulin/FtsZ domain containing protein, putative, expressed	Zm00001d027295_T002; Zm00001d015348_T002	GRMZM2G334899_T01; GRMZM2G164696_T03	Bradi2g25370.1; Bradi1g78210.1	Sobic.001G540900.1; Sobic.003G135400.2	Seita.3G242000.1; Seita.5G037100.1
Sevir.3G250200	6.47725	2.26799	-1.51396	-4.12553	5e-05	0.00259596	NA	NA	asparagine synthetase [glutamine-hydrolyzing]-like	Glutamine amidotransferase type 2 domain;Asparagine synthase, glutamine-hydrolyzing;Asparagine synthase;Rossmann-like alpha/beta/alpha sandwich fold;Nucleophile aminohydrolases, N-terminal	AT3G47340.1	ASN1,AT-ASN1,DIN6	glutamine-dependent asparagine synthase 1	LOC_Os06g15420.1	asparagine synthetase, putative, expressed	Zm00001d044608_T001; Zm00001d044608_T002	GRMZM2G093175_T01; GRMZM2G313272_T01	Bradi4g45010.1	Sobic.005G003200.1	Seita.3G244300.1
Sevir.3G266100	12.8177	8.39569	-0.610416	-2.41218	0.0001	0.00479154	NA	NA	uncharacterized LOC101769453	Protein of unknown function DUF702;Lateral Root Primordium type 1, C-terminal;Zinc finger, lateral root primordium type 1	AT5G12330.4	LRP1	Lateral root primordium (LRP) protein-related	LOC_Os05g32070.1	LRP1, putative, expressed	Zm00001d009971_T001; Zm00001d038081_T001	GRMZM2G450459_T01	NA	Sobic.009G122600.1	Seita.3G259600.1
Sevir.3G280000	0.811354	1.45912	0.8467	1.98316	0.0013	0.034827	NA	NA	E3 ubiquitin-protein ligase EL5-like	Zinc finger, RING-type;Zinc finger, RING/FYVE/PHD-type	AT1G72200.1		RING/U-box superfamily protein	LOC_Os05g29676.1	RING-H2 finger protein, putative, expressed	Zm00001d037943_T001; Zm00001d006490_T001	GRMZM2G340444_T01; AC201995.4_FGT001	NA	Sobic.009G110400.1; Sobic.009G110500.2	Seita.3G272800.1
Sevir.3G292000	37.1032	52.8301	0.509817	2.26942	0.0002	0.00826695	NA	NA	transcription factor bHLH61-like	Myc-type, basic helix-loop-helix (bHLH) domain	AT2G40435.1			LOC_Os05g27090.1	basic helix-loop-helix domain containing protein, expressed	NA	NA	NA	Sobic.009G098700.2	Seita.3G283800.1
Sevir.3G292900	2.51782	5.08434	1.01389	2.30998	0.0002	0.00826695	NA	NA	adenine/guanine permease AZG1-like	Xanthine/uracil/vitamin C permease;AzgA purine transporter	AT3G10960.1	ATAZG1,AZG1	AZA-guanine resistant1	LOC_Os05g26840.1	permease domain containing protein, putative, expressed	Zm00001d000434_T001	GRMZM2G119970_T01	Bradi2g30850.1	Sobic.009G097100.1	Seita.3G284700.1
Sevir.3G293300	3.61199	2.19081	-0.721331	-2.43105	0.00025	0.00986783	NA	NA	uncharacterized LOC101776063					LOC_Os04g54759.1	expressed protein	Zm00001d010146_T007; Zm00001d010146_T001	GRMZM2G456564_T01; GRMZM2G014496_T01	NA	Sobic.009G012000.1; Sobic.009G011901.1	Seita.3G285300.1; Seita.9G050500.1
Sevir.3G295500	73.5734	97.659	0.408569	1.93908	0.00105	0.0296122	NA	NA		Cytochrome P450, conserved site;Cytochrome P450, E-class, group I;Cytochrome P450	AT2G30490.1	ATC4H,C4H,CYP73A5,REF3	cinnamate-4-hydroxylase	LOC_Os05g25640.1	cytochrome P450, putative, expressed	Zm00001d009858_T002; Zm00001d037849_T003	GRMZM2G139874_T01; GRMZM2G147245_T01	Bradi2g31510.1; Bradi2g53470.1	Sobic.002G126600.1; Sobic.003G337400.1	Seita.3G287400.1; Seita.5G361200.1
Sevir.3G304000	2.36679	1.60289	-0.562255	-2.35904	0.00025	0.00986783	NA	NA								NA	NA	NA	NA	NA
Sevir.3G304500	24.6177	37.7391	0.616363	2.28875	5e-05	0.00259596	NA	NA	germin-like protein 5-1-like	Germin, manganese binding site;RmlC-like cupin domain;Cupin 1;Germin;RmlC-like jelly roll fold	AT3G62020.1	GLP10	germin-like protein 10	LOC_Os05g19670.1	Cupin domain containing protein, expressed	NA	NA	NA	Sobic.002G053900.1	Seita.3G294700.1; Seita.3G310700.1
Sevir.3G311200	15.8031	22.9858	0.540531	1.9629	0.0009	0.0264669	NA	NA	NA	NA						NA	NA	NA	NA	Seita.3G306700.1
Sevir.3G316900	1.23159	2.33192	0.920996	2.27065	0.00015	0.00661167	NA	NA	uncharacterized LOC101764571	PGG domain	AT5G50140.1		Ankyrin repeat family protein	LOC_Os06g19010.1	cadmium tolerance factor, putative, expressed	Zm00001d012387_T001; Zm00001d028649_T001	GRMZM2G023827_T01; GRMZM2G043857_T01	Bradi3g16060.1; Bradi3g16070.1	Sobic.003G356300.1; Sobic.001G418400.2	Seita.3G310900.1; Seita.3G310300.1
Sevir.3G318300	63.2136	40.7942	-0.631869	-2.78773	5e-05	0.00259596	NA	NA	uncharacterized LOC101773067					LOC_Os12g22880.1	expressed protein	Zm00001d052910_T001; Zm00001d007922_T001	GRMZM2G118490_T01	NA	Sobic.005G158400.1; Sobic.010G166300.1	Seita.3G313200.1
Sevir.3G318400	135.825	57.8656	-1.23097	-5.64197	5e-05	0.00259596	NA	NA	uncharacterized LOC101782126					LOC_Os12g22880.1	expressed protein	NA	NA	Bradi5g09010.1	Sobic.010G166300.1	Seita.3G313100.1
Sevir.3G322100	0.804401	1.92092	1.25581	2.49601	5e-05	0.00259596	NA	NA	NA	NA				LOC_Os04g23200.1	expressed protein	NA	NA	NA	NA	NA
Sevir.3G323900	2.57974	1.49327	-0.788747	-2.66359	5e-05	0.00259596	NA	NA		FACT complex subunit Spt16p/Cdc68p;Domain of unknown function DUF1747;Peptidase M24, structural domain;Creatinase/Aminopeptidase P/Spt16, N-terminal;FACT complex subunit Spt16, N-terminal lobe domain	AT4G10710.1	SPT16	global transcription factor C	LOC_Os12g26030.1	FACT complex subunit SPT16, putative, expressed	NA	NA	Bradi4g07831.1	NA	Seita.3G313400.1
Sevir.3G324700	72.4206	106.945	0.562399	2.29868	5e-05	0.00259596	NA	NA	NA	NA	AT1G08500.1	AtENODL18,ENODL18	early nodulin-like protein 18	LOC_Os12g26880.1	plastocyanin-like domain containing protein, putative, expressed	Zm00001d052950_T001; Zm00001d049170_T001	GRMZM2G008106_T01; GRMZM2G173103_T01	Bradi4g07800.1	Sobic.008G020100.2	Seita.3G314400.1
Sevir.3G326100	2.64647	1.2319	-1.10319	-2.23842	0.00055	0.0181406	NA	NA	NA	NA	AT4G31360.1		selenium binding	LOC_Os11g47770.1	selT/selW/selH selenoprotein domain containing protein, expressed	Zm00001d023692_T001	GRMZM2G040389_T01	NA	Sobic.001G158000.1	Seita.3G315800.1
Sevir.3G332600	23.5433	12.8155	-0.877428	-2.7074	5e-05	0.00259596	NA	NA	uncharacterized LOC101752679							Zm00001d023681_T001	GRMZM2G027522_T01	NA	Sobic.008G088878.1; Sobic.K003250.1	Seita.3G319000.1; Seita.3G318900.1
Sevir.3G337800	143.336	197.866	0.465123	2.1484	0.00015	0.00661167	NA	NA	osmotin-like protein-like	Thaumatin	AT2G28790.1		Pathogenesis-related thaumatin superfamily protein	LOC_Os12g38120.1	thaumatin family domain containing protein, expressed	Zm00001d041556_T001; Zm00001d030694_T002	GRMZM2G066602_T01	Bradi4g04180.1	Sobic.008G135300.1	Seita.3G328300.1
Sevir.3G371900	0.704145	0	#NAME?	NA	0.00045	0.0155618	NA	NA		Translation elongation factor, IF5A C-terminal;Nucleic acid-binding, OB-fold;Translation protein SH3-like domain;Translation elongation factor IF5A;Ribosomal protein L2 domain 2	AT1G13950.1	ATELF5A-1,EIF-5A,EIF5A,ELF5A-1	eukaryotic elongation factor 5A-1	LOC_Os12g32240.1	eukaryotic translation initiation factor 5A, putative, expressed	Zm00001d007940_T002; Zm00001d007940_T001	GRMZM2G082974_T01	Bradi1g59110.1	NA	Seita.3G355600.1; Seita.2G001900.1
Sevir.3G374400	4.73336	8.77341	0.890274	2.58385	5e-05	0.00259596	NA	NA	MADS-box transcription factor 20-like	Transcription factor, K-box;Transcription factor, MADS-box	AT5G60910.1	AGL8,FUL	AGAMOUS-like 8	LOC_Os12g31748.2	OsMADS20 - MADS-box family gene with MIKCc type-box, expressed	Zm00001d023736_T001; Zm00001d023736_T002	GRMZM2G137510_T03	Bradi1g45812.1; Bradi5g12437.1	Sobic.008G103500.1	Seita.3G358100.1
Sevir.3G383000	6.59453	11.9918	0.862701	2.09029	0.0005	0.0167787	NA	NA	probable polyamine transporter At3g19553-like	Amino acid/polyamine transporter I	AT3G19553.1		Amino acid permease family protein	LOC_Os12g39080.1	amino acid permease family protein, putative, expressed	Zm00001d030832_T001	GRMZM2G331902_T01	Bradi4g03610.1	Sobic.008G142600.1	Seita.3G365700.1; Seita.5G167000.1
Sevir.3G384500	63.3393	90.3756	0.512833	2.11699	0.0002	0.00826695	NA	NA	NA	NA						NA	NA	NA	NA	NA
Sevir.3G385500	3.99882	11.7092	1.55	2.2167	0.0009	0.0264669	NA	NA	zinc finger protein 7-like	Zinc finger, C2H2	AT1G24625.1	ZFP7	zinc finger protein 7	LOC_Os12g39220.1	ZOS12-08 - C2H2 zinc finger protein, expressed	Zm00001d041332_T001; Zm00001d030850_T001	GRMZM2G086835_T01; GRMZM2G426125_T01	Bradi4g03460.1; Bradi1g14810.1	Sobic.008G143901.1; Sobic.001G169700.1	Seita.3G368200.1; Seita.9G170900.1
Sevir.3G395200	3.62358	1.73316	-1.06401	-2.64797	5e-05	0.00259596	NA	NA		Ankyrin repeat-containing domain;Tetratricopeptide repeat;Tetratricopeptide repeat-containing domain;Ankyrin repeat;Tetratricopeptide TPR-1;Tetratricopeptide-like helical	AT3G04710.3		ankyrin repeat family protein	LOC_Os12g40780.1	ankyrin repeat domain-containing protein 44, putative, expressed	NA	NA	NA	Sobic.008G155700.1; Sobic.008G155900.1	Seita.3G378400.1; Seita.3G378300.1
Sevir.3G396200	57.7441	100.692	0.802208	3.81563	5e-05	0.00259596	NA	NA	auxin-responsive protein IAA30-like	AUX/IAA protein;Phox/Bem1p	AT3G04730.1	IAA16	indoleacetic acid-induced protein 16	LOC_Os12g40890.1	OsIAA30 - Auxin-responsive Aux/IAA gene family member, expressed	Zm00001d041416_T003; Zm00001d041416_T001	GRMZM2G138268_T01; GRMZM2G004696_T01	Bradi4g02600.1; Bradi1g14240.2	Sobic.008G156900.1; Sobic.001G161601.1	Seita.3G379400.1; Seita.9G162900.1
Sevir.3G396300	6.62297	13.0093	0.973991	3.56695	5e-05	0.00259596	NA	NA	auxin-responsive protein IAA31-like	AUX/IAA protein;Phox/Bem1p	AT1G04240.1	IAA3,SHY2	AUX/IAA transcriptional regulator family protein	LOC_Os12g40900.1	OsIAA31 - Auxin-responsive Aux/IAA gene family member, expressed	Zm00001d041418_T001; Zm00001d030993_T001	GRMZM2G167794_T01; GRMZM2G079957_T02	Bradi4g02580.1; Bradi1g14230.1	Sobic.008G157000.1; Sobic.001G161500.1	Seita.3G379500.1; Seita.9G162800.1
Sevir.3G398800	5.03538	3.04879	-0.723864	-2.61804	5e-05	0.00259596	NA	NA	NA	NA	AT1G03090.2	MCCA	methylcrotonyl-CoA carboxylase alpha chain, mitochondrial / 3-methylcrotonyl-CoA carboxylase 1 (MCCA)	LOC_Os12g41250.1	methylcrotonoyl-CoA carboxylase subunit alpha, mitochondrial precursor, putative, expressed	Zm00001d031013_T002; Zm00001d031013_T003	GRMZM2G019926_T03; GRMZM2G520862_T01	Bradi4g02380.1	Sobic.008G160700.1	Seita.3G382100.1
Sevir.3G410800	8.1822	2.18538	-1.9046	-3.68127	5e-05	0.00259596	NA	NA	DNA-directed RNA polymerase III subunit rpc8-like	RNA polymerase III, subunit Rpc25;Nucleic acid-binding, OB-fold;RNA polymerase Rpb7, N-terminal	AT1G06790.1		RNA polymerase Rpb7 N-terminal domain-containing protein	LOC_Os07g29420.3	DNA-directed RNA polymerase III subunit RPC8, putative, expressed	Zm00001d021335_T001; Zm00001d021335_T003	GRMZM2G098764_T01	Bradi5g25960.1	Sobic.002G300500.1	Seita.2G312200.1
Sevir.3G413700	17.5907	27.2826	0.633166	3.07557	5e-05	0.00259596	NA	NA	GDP-L-galactose phosphorylase 1-like	GDP-L-galactose/GDP-D-glucose phosphorylase	AT4G26850.1	VTC2	mannose-1-phosphate guanylyltransferase (GDP)s;GDP-galactose:mannose-1-phosphate guanylyltransferases;GDP-galactose:glucose-1-phosphate guanylyltransferases;GDP-galactose:myoinositol-1-phosphate guanylyltransferases;glucose-1-phosphate guanylyltransferase	LOC_Os12g41800.1	VTC2, putative, expressed	NA	NA	Bradi4g01940.5	Sobic.008G167600.1	Seita.3G395500.1
Sevir.3G420100	0.340029	0.849137	1.32034	1.91121	0.00065	0.020458	NA	NA	receptor-like protein kinase HAIKU2-like	Protein kinase, ATP binding site;Protein kinase-like domain;Serine/threonine-protein kinase, active site;Serine/threonine- / dual specificity protein kinase, catalytic domain;Leucine-rich repeat;Protein kinase, catalytic domain	AT5G49660.1		Leucine-rich repeat transmembrane protein kinase family protein	LOC_Os12g43660.1	receptor-like protein kinase HAIKU2 precursor, putative, expressed	Zm00001d031201_T001; Zm00001d041232_T001	GRMZM2G093809_T01; GRMZM2G080503_T01	Bradi4g00877.1; Bradi3g35137.1	Sobic.008G186400.1; Sobic.007G115400.1	Seita.3G402300.1; Seita.4G281800.1
Sevir.3G422800	11.0667	4.22813	-1.38813	-5.05612	5e-05	0.00259596	NA	NA	ankyrin repeat and KH domain-containing protein 1-like	Ankyrin repeat-containing domain;Tetratricopeptide repeat;Tetratricopeptide repeat-containing domain;Ankyrin repeat;Tetratricopeptide TPR-1;Tetratricopeptide-like helical	AT3G04710.3; AT3G04710.2	;	ankyrin repeat family protein; ankyrin repeat family protein	LOC_Os12g43940.1; LOC_Os12g43940.1	ankyrin repeat domain-containing protein, putative, expressed; ankyrin repeat domain-containing protein, putative, expressed	Zm00001d031183_T001	GRMZM2G099366_T01	Bradi4g00790.3	Sobic.008G188800.1; Sobic.001G158700.1	Seita.3G404700.1
Sevir.3G424400	0.788499	0.460555	-0.775736	-2.05111	0.0005	0.0167787	NA	NA	disease resistance protein RGA2-like	NB-ARC;P-loop containing nucleoside triphosphate hydrolase	AT3G14460.1		LRR and NB-ARC domains-containing disease resistance protein	LOC_Os01g25740.1	powdery mildew resistance protein PM3F, putative, expressed	Zm00001d007016_T001; Zm00001d048613_T001	GRMZM2G308369_T01; GRMZM2G415161_T01	Bradi5g00451.1	Sobic.003G161400.1; Sobic.003G161100.1	Seita.3G400300.1; Seita.3G406200.1
Sevir.4G005300	6.47724	9.71225	0.584427	2.07644	0.00065	0.020458	NA	NA	WAT1-related protein At3g30340-like	Drug/metabolite transporter;WAT1-related protein	AT3G30340.1		nodulin MtN21 /EamA-like transporter family protein	LOC_Os06g01840.1	nodulin, putative, expressed	Zm00001d045576_T001; Zm00001d045576_T002	GRMZM2G168214_T03	Bradi1g52030.1	Sobic.010G005401.1	Seita.4G005300.1
Sevir.4G010200	2.59358	0.777541	-1.73796	-3.3091	5e-05	0.00259596	NA	NA	uncharacterized LOC101754318	F-box domain, cyclin-like	AT1G65760.1		Protein of unknown function (DUF295)	LOC_Os06g02110.1	OsFBX182 - F-box domain containing protein, expressed	NA	NA	NA	Sobic.010G009700.1; Sobic.010G009800.1	Seita.4G010300.1; Seita.9G385800.1
Sevir.4G015700	11.3893	15.9843	0.488976	1.76618	0.0021	0.0499385	NA	NA	BAG family molecular chaperone regulator 1-like	BAG domain;Ubiquitin domain;Ubiquitin-related domain	AT5G07220.1	ATBAG3,BAG3	BCL-2-associated athanogene 3	LOC_Os06g03640.1	BAG domain containing protein, expressed	Zm00001d045513_T001; Zm00001d035999_T001	GRMZM2G029863_T01; GRMZM2G444845_T02	Bradi1g49537.1; Bradi4g35680.1	Sobic.010G016300.1; Sobic.007G180900.1	Seita.4G015900.1; Seita.2G281300.1
Sevir.4G024700	5.41482	8.82281	0.704325	2.80996	5e-05	0.00259596	eno1	enolase1	enolase 1-like	Enolase, N-terminal;Enolase, C-terminal;Enolase, conserved site;Enolase;Enolase N-terminal domain-like;Enolase C-terminal domain-like	AT2G36530.1	ENO2,LOS2	Enolase	LOC_Os06g04510.1	enolase, putative, expressed	Zm00001d045431_T001; Zm00001d045431_T002	GRMZM2G064302_T01; GRMZM2G446253_T01	Bradi1g51540.1; Bradi1g68080.2	Sobic.010G027000.1; Sobic.010G026925.1	Seita.4G025700.1; Seita.3G306100.1
Sevir.4G025200	74.1272	30.045	-1.30288	-3.69716	5e-05	0.00259596	NA	NA			AT2G45430.1	AHL22	AT-hook motif nuclear-localized protein 22	LOC_Os06g04540.1	DNA binding protein, putative, expressed	Zm00001d045427_T001; Zm00001d036088_T001	GRMZM2G072274_T01; GRMZM5G889683_T01	Bradi1g51520.2	Sobic.010G027300.1; Sobic.010G134900.5	Seita.4G026200.1; Seita.7G218100.1
Sevir.4G031300	1.94023	4.10184	1.08004	2.9768	5e-05	0.00259596	NA	NA	probable sulfate transporter 3.4-like	Sulphate anion transporter, conserved site;Sulphate transporter;STAS domain;Sulphate anion transporter;Sulfate transporter 3.4	AT3G15990.1	SULTR3;4	sulfate transporter 3;4	LOC_Os06g05160.1	sulfate transporter, putative, expressed	Zm00001d000204_T001; Zm00001d027749_T001	GRMZM2G444801_T01; GRMZM2G154211_T01	Bradi5g24170.1	Sobic.010G033800.1; Sobic.006G244000.1	Seita.4G032500.1; Seita.9G532700.1
Sevir.4G033400	51.77	78.4516	0.599685	2.20813	0.00015	0.00661167	NA	NA						LOC_Os06g05420.1	expressed protein	Zm00001d036142_T001	GRMZM2G112965_T01	NA	NA	Seita.4G034600.1; Seita.4G034500.1
Sevir.4G040800	2.57183	5.20953	1.01836	2.26603	0.0004	0.0143212	bz1	defective kernel1	anthocyanidin 3-O-glucosyltransferase-like	UDP-glucuronosyl/UDP-glucosyltransferase	AT5G17050.1	UGT78D2	UDP-glucosyl transferase 78D2	LOC_Os06g09240.1	anthocyanidin 3-O-glucosyltransferase, putative, expressed	Zm00001d045055_T001	GRMZM2G165390_T01	Bradi1g46850.2	Sobic.010G070200.1; Sobic.002G369600.1	Seita.4G043100.1; Seita.7G079000.1
Sevir.4G041200	0.648022	1.49233	1.20346	2.04528	0.00155	0.0395969	NA	NA	NA	NA				LOC_Os12g10550.1	transposon protein, putative, CACTA, En/Spm sub-class, expressed	NA	NA	NA	NA	NA
Sevir.4G045600	8.57966	11.2054	0.385202	1.87714	0.002	0.0479751	NA	NA	ABC transporter C family member 13-like	ABC transporter, conserved site;ABC transporter, transmembrane domain, type 1;AAA+ ATPase domain;ABC transporter-like;P-loop containing nucleoside triphosphate hydrolase	AT2G07680.1	ATMRP11,MRP11	multidrug resistance-associated protein 11	LOC_Os06g08560.1	multidrug resistance-associated protein 11, putative, expressed	Zm00001d045097_T001; Zm00001d045097_T002	GRMZM2G081573_T01; GRMZM2G355993_T01	Bradi1g47277.1	Sobic.010G066200.1	Seita.4G047900.1
Sevir.4G049500	1.46413	3.92312	1.42195	2.01061	0.0006	0.0192942	NA	NA	E3 ubiquitin-protein ligase EL5-like	Zinc finger, RING-type;Zinc finger, RING/FYVE/PHD-type	AT2G15580.1		RING/U-box superfamily protein	LOC_Os06g08250.1	zinc finger family protein, putative, expressed	Zm00001d045125_T001	NA	NA	Sobic.010G063200.1	Seita.4G051900.1
Sevir.4G053800	4.42373	2.28428	-0.953527	-3.81828	5e-05	0.00259596	NA	NA	uncharacterized LOC101769737	Development/cell death domain	AT2G35140.3; AT2G35140.1	;	DCD (Development and Cell Death) domain protein; DCD (Development and Cell Death) domain protein	LOC_Os06g07770.1; LOC_Os06g07770.1	expressed protein; expressed protein	Zm00001d037482_T001	GRMZM2G082399_T01	NA	Sobic.010G058400.2	Seita.4G056300.1
Sevir.4G058700	12.0429	4.24356	-1.50483	-3.83693	5e-05	0.00259596	NA	NA	auxin-responsive protein IAA20-like	AUX/IAA protein;Phox/Bem1p	AT3G23030.1	IAA2	indole-3-acetic acid inducible 2	LOC_Os06g07040.1	OsIAA20 - Auxin-responsive Aux/IAA gene family member, expressed	Zm00001d000288_T002; Zm00001d000288_T001	GRMZM2G000158_T04; GRMZM2G001799_T01	NA	Sobic.010G052700.1	Seita.4G060600.1
Sevir.4G060800	3.99183	1.73559	-1.20163	-2.9962	5e-05	0.00259596	zmm8	Zea mays MADS8	MADS-box transcription factor 5-like	Transcription factor, K-box;Transcription factor, MADS-box	AT1G24260.1	AGL9,SEP3	K-box region and MADS-box transcription factor family protein	LOC_Os06g06750.1	OsMADS5 - MADS-box family gene with MIKCc type-box, expressed	Zm00001d045231_T002; Zm00001d045231_T001	GRMZM2G102161_T01; GRMZM2G099522_T02	Bradi1g48520.1; Bradi1g69890.2	Sobic.010G050500.1; Sobic.001G455900.1	Seita.4G062600.1; Seita.9G088700.1
Sevir.4G064300	4.78807	6.63998	0.471735	2.27517	0.00025	0.00986783	mrpa3	multidrug resistance-associated protein3	NA	NA	AT3G59140.1	ATMRP14,MRP14	multidrug resistance-associated protein 14	LOC_Os06g06440.1	ABC transporter, ATP-binding protein, putative, expressed	Zm00001d045269_T005; Zm00001d045269_T011	GRMZM2G111903_T02; AC234203.1_FGT004	Bradi1g48670.2; Bradi1g48697.2	Sobic.010G046700.1; Sobic.007G210500.2	Seita.4G066400.1; Seita.7G044400.1
Sevir.4G067000	5.90813	11.6983	0.985519	2.26611	0.0004	0.0143212	NA	NA	GDSL esterase/lipase At5g45920-like	Lipase, GDSL;SGNH hydrolase-type esterase domain	AT5G45920.1		SGNH hydrolase-type esterase superfamily protein	LOC_Os01g11570.1	GDSL-like lipase/acylhydrolase, putative, expressed	Zm00001d036234_T001	GRMZM5G829897_T01	Bradi1g49020.1	Sobic.010G044400.1	Seita.4G068900.1
Sevir.4G082700	45.1097	34.266	-0.396663	-1.86365	0.00125	0.0338167	NA	NA	uncharacterized LOC101780802	Protein of unknown function DUF573	AT2G01370.1		DNA-binding storekeeper protein-related transcriptional regulator	LOC_Os06g10710.1	expressed protein	Zm00001d044953_T001; Zm00001d037158_T001	GRMZM2G066373_T01; GRMZM2G008558_T02	Bradi1g46160.1	Sobic.010G079800.1	Seita.4G083500.1
Sevir.4G088400	17.6026	10.8902	-0.692763	-2.00856	0.0007	0.0217826	NA	NA	uncharacterized LOC101764320	Uncharacterised protein family UPF0503	AT1G35210.1			LOC_Os06g11510.1	expressed protein	Zm00001d037197_T001; Zm00001d044875_T001	GRMZM2G008033_T01	NA	Sobic.010G087200.1	Seita.4G089100.1
Sevir.4G089100	5.09715	2.30602	-1.14429	-2.38351	0.0003	0.0115341	NA	NA	26.2 kDa heat shock protein, mitochondrial-like	HSP20-like chaperone;Alpha crystallin/Hsp20 domain;Small heat shock protein HSP20	AT5G51440.1		HSP20-like chaperones superfamily protein	LOC_Os06g11610.1	heat shock 22 kDa protein, mitochondrial precursor, putative, expressed	Zm00001d044874_T001	GRMZM2G135960_T01	NA	Sobic.010G087700.1; Sobic.010G087800.1	Seita.4G089700.1; Seita.4G079800.1
Sevir.4G091500	8.52953	12.0465	0.498078	1.78203	0.00175	0.043551	NA	NA	annexin D2-like;annexin D7-like	Annexin repeat;Annexin repeat, conserved site;Annexin, plant;Annexin	AT5G10230.1	ANN7,ANNAT7	annexin 7	LOC_Os06g11800.1	annexin, putative, expressed	Zm00001d037211_T001	GRMZM2G064993_T01; GRMZM2G478917_T01	Bradi1g45487.1; Bradi3g58830.1	Sobic.010G089500.1; Sobic.001G489150.1	Seita.4G091900.1; Seita.4G092700.1
Sevir.4G091700	21.0842	14.2157	-0.568683	-1.97685	0.00065	0.020458	NA	NA	probable trehalose-phosphate phosphatase 8-like	HAD-like domain;HAD-superfamily hydrolase, subfamily IIB;Trehalose-phosphatase	AT1G78090.1	ATTPPB,TPPB	trehalose-6-phosphate phosphatase	LOC_Os06g11840.1	trehalose phosphatase, putative, expressed	Zm00001d044854_T003; Zm00001d052227_T001	GRMZM2G080354_T01; GRMZM2G151044_T01	Bradi1g45480.1; Bradi3g58960.1	Sobic.010G089600.1; Sobic.004G232900.2	Seita.4G092100.1; Seita.1G323700.1
Sevir.4G095800	7.05327	4.41997	-0.674254	-2.1697	0.00095	0.0273936	NA	NA	NA	NA	AT2G21940.4	ATSK1,SK1	shikimate kinase 1	LOC_Os02g51410.1	shikimate kinase, putative, expressed	NA	NA	Bradi3g59237.3	NA	Seita.4G096300.1
Sevir.4G109300	3.27273	5.51663	0.753291	3.3012	5e-05	0.00259596	NA	NA	uncharacterized LOC101766914	WD40-repeat-containing domain;WD40 repeat;WD40/YVTN repeat-like-containing domain	AT1G52360.1; AT1G52360.2	;	Coatomer, beta\' subunit; Coatomer, beta\' subunit	LOC_Os11g10640.1; LOC_Os11g10640.1	protein kinase domain containing protein, expressed; protein kinase domain containing protein, expressed	NA	NA	NA	NA	Seita.4G109200.1; Seita.4G109400.1
Sevir.4G109700	1.48014	2.2086	0.5774	2.00611	0.0008	0.0240025	NA	NA		Protein kinase-like domain	AT4G02630.1		Protein kinase superfamily protein	LOC_Os11g39420.1	jacalin-like lectin domain containing protein, expressed	NA	NA	NA	NA	Seita.4G109700.1; Seita.4G109200.1
Sevir.4G124400	165.994	102.298	-0.698349	-3.07521	5e-05	0.00259596	NA	NA	protein CUP-SHAPED COTYLEDON 2-like	No apical meristem (NAM) protein	AT5G53950.1;	ANAC098,ATCUC2,CUC2;	NAC (No Apical Meristem) domain transcriptional regulator superfamily protein;	LOC_Os06g23650.1; LOC_Os06g23650.1	no apical meristem protein, putative, expressed; no apical meristem protein, putative, expressed	Zm00001d035266_T001; Zm00001d041791_T001	GRMZM2G393433_T02; GRMZM2G139700_T01	Bradi1g41712.2; Bradi3g17287.1	Sobic.008G071400.1; Sobic.007G209200.1	Seita.4G157500.1; Seita.6G206400.1
Sevir.4G127600	27.0408	52.172	0.948136	3.30862	5e-05	0.00259596	NA	NA	NA	NA	AT3G16240.1	AQP1,ATTIP2;1,DELTA-TIP,DELTA-TIP1,TIP2;1	delta tonoplast integral protein	LOC_Os06g22960.1	aquaporin protein, putative, expressed	Zm00001d002738_T001; Zm00001d026177_T001	GRMZM2G121275_T01; GRMZM2G125023_T01	Bradi3g50690.1; Bradi5g17690.1	Sobic.010G146100.1; Sobic.006G170600.1	Seita.4G160700.1; Seita.1G259900.1
Sevir.4G136600	9.83541	15.7052	0.675186	2.98718	5e-05	0.00259596	NA	NA	spermine synthase-like	Spermidine/spermine synthases family;S-adenosyl-L-methionine-dependent methyltransferase-like;Polyamine biosynthesis domain, conserved site;Spermidine/spermine synthase, eukaryotes;Polyamine biosynthesis domain	AT5G53120.5; AT5G53120.3; AT5G53120.2	ATSPDS3,SPDS3,SPMS; ATSPDS3,SPDS3,SPMS; ATSPDS3,SPDS3,SPMS	spermidine synthase 3; spermidine synthase 3; spermidine synthase 3	LOC_Os02g15550.2; LOC_Os02g15550.2; LOC_Os02g15550.2	spermidine synthase, putative, expressed; spermidine synthase, putative, expressed; spermidine synthase, putative, expressed	Zm00001d046112_T003; Zm00001d046112_T001	GRMZM2G047867_T01	Bradi1g38687.4	Sobic.010G153900.1	Seita.4G168600.1
Sevir.4G151300	7.44926	10.6996	0.522388	2.00575	0.00045	0.0155618	NA	NA	receptor-like protein kinase 5-like	Leucine-rich repeat-containing N-terminal, type 2;Protein kinase-like domain;Serine/threonine-protein kinase, active site;Leucine-rich repeat, typical subtype;Serine/threonine- / dual specificity protein kinase, catalytic domain;Leucine-rich repeat;Protein kinase, catalytic domain	AT5G25930.1		Protein kinase family protein with leucine-rich repeat domain	LOC_Os06g36270.2	receptor-like protein kinase 5 precursor, putative, expressed	Zm00001d046236_T003; Zm00001d046236_T004	GRMZM2G350918_T01; GRMZM2G449817_T01	Bradi1g37960.1; Bradi3g08660.1	Sobic.010G167500.1; Sobic.004G099700.1	Seita.4G183100.1; Seita.4G182400.1
Sevir.4G151900	1.16984	2.86717	1.29332	2.21926	0.001	0.0285363	NA	NA	multidrug and toxin extrusion protein 1-like	Multi antimicrobial extrusion protein	AT4G29140.1		MATE efflux family protein	LOC_Os06g36330.1	MATE domain containing protein, expressed	Zm00001d046238_T001; Zm00001d028311_T001	GRMZM2G423884_T01; GRMZM2G135877_T01	Bradi1g37947.1; Bradi5g18830.1	Sobic.010G167800.1; Sobic.001G446800.1	Seita.4G183800.1; Seita.9G481000.1
Sevir.4G155800	36.1998	21.0935	-0.77918	-3.41822	5e-05	0.00259596	NA	NA	basic leucine zipper 9-like	Basic-leucine zipper domain	AT5G24800.1	ATBZIP9,BZIP9,BZO2H2	basic leucine zipper 9	LOC_Os06g45140.1	bZIP transcription factor domain containing protein, expressed	Zm00001d046937_T001; Zm00001d050588_T001	GRMZM2G103647_T01; GRMZM2G337410_T01	Bradi1g31700.2	Sobic.010G218500.1	Seita.4G187300.1
Sevir.4G162600	2.06274	0.765836	-1.42945	-3.18695	5e-05	0.00259596	NA	NA	uncharacterized LOC101772142		AT1G10710.2; AT1G10710.1	PHS1; PHS1	poor homologous synapsis 1; poor homologous synapsis 1	LOC_Os06g27860.1; LOC_Os06g27860.1	poor homologous synapsis 1 protein, putative, expressed; poor homologous synapsis 1 protein, putative, expressed	Zm00001d045993_T003; Zm00001d045993_T002	GRMZM2G100103_T01	NA	Sobic.010G140400.1	Seita.4G149400.1
Sevir.4G168300	0.890353	1.67821	0.914476	2.16864	0.0005	0.0167787	NA	NA	NA	NA	AT4G23180.1	CRK10,RLK4	cysteine-rich RLK (RECEPTOR-like protein kinase) 10	LOC_Os06g30130.1	cysteine-rich receptor-like protein kinase 10 precursor, putative, expressed	Zm00001d045945_T002; Zm00001d045945_T003	GRMZM2G134382_T03; GRMZM2G009506_T01	Bradi1g42467.1; Bradi3g53070.1	Sobic.010G137400.1; Sobic.010G137300.1	Seita.4G144700.1; Seita.1G293100.1
Sevir.4G172000	15.2443	21.4323	0.491518	2.00613	0.0007	0.0217826	NA	NA		Domain of unknown function DUF296	AT1G76500.1	AHL29,SOB3	Predicted AT-hook DNA-binding family protein	LOC_Os06g22100.1	DNA binding protein, putative, expressed	Zm00001d017825_T001; Zm00001d051620_T001	GRMZM2G028397_T01; GRMZM2G179639_T01	Bradi2g30423.1; Bradi1g51520.2	Sobic.010G134900.5; Sobic.007G165400.1	Seita.4G141800.1; Seita.1G294800.1
Sevir.4G181700	1.44702	3.756	1.37611	2.92945	5e-05	0.00259596	glu1;glu2	beta glucosidase1;beta-glucosidase2	beta-glucosidase 30-like	Glycoside hydrolase, family 1, active site;Glycoside hydrolase, superfamily;Glycoside hydrolase, family 1;Glycoside hydrolase, catalytic domain	AT2G44480.1	BGLU17	beta glucosidase 17	LOC_Os09g31430.1	Os9bglu30 - beta-glucosidase, similar to Os4bglu12 exoglucanase, expressed	NA	NA	Bradi3g39997.1	Sobic.002G247600.1	Seita.4G134400.1; Seita.2G254100.1
Sevir.4G193000	8.99199	6.81228	-0.400504	-1.94942	0.00135	0.0357685	NA	NA	uncharacterized LOC101772280;uncharacterized LOC101783673	DNA topoisomerase, type IA, active site;DNA topoisomerase, type IA, core domain;DNA topoisomerase, type IA, central;Toprim domain;DNA topoisomerase I, bacterial-type;DNA topoisomerase, type IA, DNA-binding;DNA topoisomerase, type IA, domain 2;DNA topoisomerase, type IA;DNA topoisomerase, type IA, central region, subdomain 1;DNA topoisomerase, type IA, central region, subdomain 2	AT4G31210.1; AT4G31210.1	;	DNA topoisomerase, type IA, core; DNA topoisomerase, type IA, core	LOC_Os06g16980.1; LOC_Os06g16980.2	DNA topoisomerase I family protein, expressed; DNA topoisomerase I family protein, expressed	Zm00001d037362_T015; Zm00001d037362_T048	GRMZM2G172787_T01; AC203761.3_FGT002	Bradi1g43607.2	Sobic.010G051700.1; Sobic.010G116800.2	Seita.4G124200.1; Seita.1G241000.1
Sevir.4G195000	7.67103	4.30157	-0.834557	-2.33985	0.00015	0.00661167	NA	NA	peroxidase 11-like	Peroxidase, active site;Peroxidases heam-ligand binding site;Haem peroxidase;Haem peroxidase, plant/fungal/bacterial;Plant peroxidase	AT1G68850.1		Peroxidase superfamily protein	LOC_Os06g16350.1	peroxidase precursor, putative, expressed	Zm00001d037359_T001	GRMZM2G095404_T02; GRMZM2G438129_T01	Bradi1g43680.1	Sobic.010G115700.2	Seita.4G122600.1
Sevir.4G203500	28.5224	38.9391	0.449125	1.87582	0.001	0.0285363	NA	NA	protein ECERIFERUM 3-like	Uncharacterised domain Wax2, C-terminal;Fatty acid hydroxylase;NAD(P)-binding domain	AT5G57800.1; AT5G57800.1	CER3,FLP1,WAX2,YRE; CER3,FLP1,WAX2,YRE	Fatty acid hydroxylase superfamily; Fatty acid hydroxylase superfamily	LOC_Os02g08230.1; LOC_Os06g44300.1	WAX2, putative, expressed; WAX2, putative, expressed	Zm00001d046865_T002; Zm00001d046865_T001	GRMZM2G029912_T01; GRMZM2G083526_T01	Bradi1g31140.1; Bradi3g05880.1	Sobic.010G212600.1; Sobic.004G064000.1	Seita.4G193700.1; Seita.1G064400.1
Sevir.4G224700	9.28556	6.4543	-0.524728	-2.0003	0.0006	0.0192942	NA	NA	non-structural maintenance of chromosome element 4-like	Non-structural maintenance of chromosome element 4	AT1G51130.1		Nse4, component of Smc5/6 DNA repair complex	LOC_Os06g41380.1	expressed protein	NA	NA	Bradi1g35930.2	Sobic.010G193700.1; Sobic.004G078300.1	Seita.4G214900.1
Sevir.4G227400	10.0758	16.1287	0.678735	2.19729	0.0003	0.0115341	NA	NA		Phosphatidic acid phosphatase type 2/haloperoxidase	AT1G15080.1	ATLPP2,ATPAP2,LPP2	lipid phosphate phosphatase 2	LOC_Os05g47660.1	lipid phosphatase protein, putative, expressed	Zm00001d038908_T004; Zm00001d038908_T005	GRMZM2G061568_T01; GRMZM2G024144_T01	Bradi2g17600.1; Bradi2g45920.1	Sobic.010G190300.1; Sobic.009G221500.1	Seita.4G217800.1; Seita.3G158200.1
Sevir.4G233400	20.0559	27.6489	0.463195	1.92441	0.00105	0.0296122	NA	NA	SPX domain-containing protein 1-like	SPX, N-terminal;SPX domain-containing protein	AT5G20150.1	ATSPX1,SPX1	SPX domain gene 1	LOC_Os06g40120.1	SPX domain containing protein, putative, expressed	Zm00001d046500_T001; Zm00001d053626_T002	GRMZM2G083655_T01; GRMZM2G035579_T01	Bradi1g36610.1; Bradi3g07470.1	Sobic.010G185200.1	Seita.4G222700.1; Seita.1G044500.1
Sevir.4G237800	0.935088	0.480498	-0.960573	-2.34571	0.0002	0.00826695	NA	NA	death-inducer obliterator 1-like	Transcription elongation factor S-IIM;Spen paralogue and orthologue SPOC, C-terminal;Transcription elongation factor S-II, central domain	AT5G11430.1		SPOC domain / Transcription elongation factor S-II protein	LOC_Os02g11780.1	transcription factor S-II, central domain containing protein, expressed	NA	NA	NA	Sobic.010G180200.3	Seita.4G226400.1
Sevir.4G239200	6.15884	10.1905	0.726492	2.41922	5e-05	0.00259596	NA	NA	aldehyde dehydrogenase family 2 member C4-like	Aldehyde/histidinol dehydrogenase;Aldehyde dehydrogenase, conserved site;Aldehyde dehydrogenase domain;Aldehyde dehydrogenase, N-terminal;Aldehyde dehydrogenase, C-terminal;Aldehyde dehydrogenase, glutamic acid active site	AT3G24503.1	ALDH1A,ALDH2C4,REF1	aldehyde dehydrogenase 2C4	LOC_Os01g40860.1	aldehyde dehydrogenase, putative, expressed	Zm00001d036933_T001; Zm00001d044340_T001	GRMZM2G122172_T01; GRMZM2G097706_T03	Bradi1g37090.1; Bradi2g42360.1	Sobic.010G178300.1	Seita.4G227800.1; Seita.5G210300.1
Sevir.4G252300	31.0246	8.45747	-1.87511	-6.77507	5e-05	0.00259596	NA	NA	probable inositol oxygenase-like	Inositol oxygenase	AT1G14520.2	MIOX1	myo-inositol oxygenase 1	LOC_Os06g36560.1	inositol oxygenase, putative, expressed	Zm00001d046234_T002; Zm00001d046234_T001	GRMZM2G126900_T02	Bradi1g37870.1	Sobic.010G168800.1	Seita.4G239800.1
Sevir.4G253400	9.23636	5.56937	-0.72981	-2.84427	5e-05	0.00259596	NA	NA	methyl-CpG-binding domain-containing protein 2-like	DNA-binding, integrase-type;Zinc finger, CW-type;Methyl-CpG DNA binding	AT5G35330.2	ATMBD2,MBD02,MBD2	methyl-CPG-binding domain protein 02	LOC_Os06g48870.1	methyl-binding domain protein MBD, putative, expressed	NA	NA	Bradi1g34320.1	Sobic.010G252900.2	Seita.4G240900.1
Sevir.4G257400	0.854184	0.256379	-1.73627	-2.30038	0.00045	0.0155618	NA	NA	NA	NA	AT2G24550.1			LOC_Os09g32330.1	expressed protein	Zm00001d036499_T001; Zm00001d014648_T001	GRMZM2G434935_T01; GRMZM2G162093_T01	Bradi1g33950.1	Sobic.010G248200.1	Seita.4G244600.1
Sevir.4G271800	12.9246	17.6653	0.450806	1.90878	0.00105	0.0296122	NA	NA	uncharacterized LOC101781083	(2R)-phospho-3-sulpholactate synthase, ComA;Aldolase-type TIM barrel	AT4G21320.1; AT4G21320.1	HSA32; HSA32	Aldolase-type TIM barrel family protein; Aldolase-type TIM barrel family protein	LOC_Os06g46900.1; LOC_Os06g46900.2	phosphosulfolactate synthase-related protein, putative, expressed; phosphosulfolactate synthase-related protein, putative, expressed	Zm00001d014486_T005; Zm00001d014486_T004	GRMZM2G043147_T01	NA	Sobic.010G233200.1	Seita.4G258900.1
Sevir.4G277900	41.6677	65.079	0.643263	1.88751	0.00175	0.043551	NA	NA	uncharacterized LOC101766231	Domain of unknown function DUF640	AT1G07090.1	LSH6	Protein of unknown function (DUF640)	LOC_Os06g46030.1	DUF640 domain containing protein, putative, expressed	Zm00001d046998_T001; Zm00001d036617_T001	GRMZM5G816289_T03; GRMZM2G087267_T01	Bradi1g32445.1; Bradi3g28800.1	Sobic.003G421300.1; Sobic.010G225100.1	Seita.4G265400.1; Seita.1G076300.1
Sevir.4G292500	4.61978	2.25579	-1.03419	-4.69497	5e-05	0.00259596	NA	NA		Peptidase C50, separase;SEPARIN core domain	AT4G22970.1	AESP,ESP,RSW4	homolog of separase	LOC_Os02g53120.1	Peptidase family C50, putative, expressed	Zm00001d052143_T013; Zm00001d052143_T009	GRMZM2G300624_T01	Bradi3g57691.1	Sobic.004G095200.1; Sobic.004G312400.2	Seita.4G280700.1; Seita.1G334600.1
Sevir.4G292600	7.03276	4.0242	-0.805388	-3.74408	5e-05	0.00259596	NA	NA	NA	NA	AT1G07920.1		GTP binding Elongation factor Tu family protein	LOC_Os03g08010.1	elongation factor Tu, putative, expressed	Zm00001d037877_T002; Zm00001d037877_T005	GRMZM2G001327_T01; GRMZM2G343543_T03	Bradi1g06861.2; Bradi0012s00100.1	Sobic.010G182600.4; Sobic.010G182200.2	Seita.9G442900.1; Seita.9G443000.1
Sevir.4G293000	2.2361	0.919644	-1.28184	-2.66855	5e-05	0.00259596	NA	NA	chaperone protein dnaJ 11, chloroplastic-like	DnaJ domain, conserved site;DnaJ domain	AT3G13310.1		Chaperone DnaJ-domain superfamily protein	LOC_Os08g43490.1	heat shock protein DnaJ, putative, expressed	Zm00001d014790_T001	GRMZM2G399136_T01	NA	Sobic.010G267000.1	Seita.4G281200.1; Seita.4G131600.1
Sevir.4G295900	9.83909	6.75039	-0.543555	-2.80819	5e-05	0.00259596	NA	NA	serine/threonine-protein kinase ATR-like	Phosphatidylinositol 3/4-kinase, conserved site;Armadillo-type fold;PIK-related kinase;UME;Protein kinase-like domain;PIK-related kinase, FATC;PIK-related kinase, FAT;Phosphatidylinositol 3-/4-kinase, catalytic domain;Tetratricopeptide-like helical;Armadillo-like helical	AT5G40820.1; AT5G40820.1; AT5G40820.1	ATATR,ATR,ATRAD3; ATATR,ATR,ATRAD3; ATATR,ATR,ATRAD3	Ataxia telangiectasia-mutated and RAD3-related; Ataxia telangiectasia-mutated and RAD3-related; Ataxia telangiectasia-mutated and RAD3-related	LOC_Os06g50910.3; LOC_Os06g50910.1; LOC_Os06g50910.2	Phosphatidylinositol kinase and FAT containing domain protein, putative, expressed; Phosphatidylinositol kinase and FAT containing domain protein, putative, expressed; Phosphatidylinositol kinase and FAT containing domain protein, putative, expressed	Zm00001d014813_T016; Zm00001d014813_T023	GRMZM2G128938_T01; GRMZM2G340282_T01	Bradi1g30007.1	Sobic.010G269800.1	Seita.4G283700.1
Sevir.4G296300	10.7917	6.7958	-0.667208	-2.02149	0.00075	0.0228946	NA	NA	NA	NA	AT4G35770.1; AT4G35770.2	ATSEN1,DIN1,SEN1; ATSEN1,DIN1,SEN1	Rhodanese/Cell cycle control phosphatase superfamily protein; Rhodanese/Cell cycle control phosphatase superfamily protein	LOC_Os06g50930.1; LOC_Os06g50930.1	rhodanese-like domain containing protein, putative, expressed; rhodanese-like domain containing protein, putative, expressed	NA	NA	NA	NA	Seita.4G284100.1
Sevir.5G007300	21.9331	51.5288	1.23227	4.56692	5e-05	0.00259596	NA	NA	aquaporin TIP4-4-like	Aquaporin-like;Major intrinsic protein, conserved site;Major intrinsic protein	AT2G25810.1	TIP4;1	tonoplast intrinsic protein 4;1	LOC_Os01g13120.1	aquaporin protein, putative, expressed	Zm00001d039293_T001	GRMZM2G093090_T01	Bradi2g07810.1	Sobic.003G007200.1	Seita.5G007500.1; Seita.1G259800.1
Sevir.5G017800	2.12766	0.784046	-1.44026	-3.03432	5e-05	0.00259596	NA	NA	uncharacterized LOC101770708	Proteinase inhibitor I9	AT2G19170.1	SLP3	subtilisin-like serine protease 3	LOC_Os01g12110.2	expressed protein	Zm00001d008956_T001	GRMZM2G096525_T01	Bradi2g07190.1	Sobic.003G015300.1	Seita.5G019100.1
Sevir.5G018800	7.15473	11.2409	0.651786	1.92245	0.0012	0.0327399	NA	NA	probable F-box protein At5g36000-like	F-box domain, cyclin-like	AT5G36000.1			LOC_Os01g11990.1	expressed protein	Zm00001d039352_T001; Zm00001d008945_T001	GRMZM2G135481_T01; GRMZM2G426224_T01	Bradi2g07122.1	Sobic.003G016200.1	Seita.5G020200.1
Sevir.5G020400	9.2149	6.81545	-0.43516	-1.95636	0.0013	0.034827	NA	NA	NA	NA	AT3G06850.1; AT3G06850.2	BCE2,DIN3,LTA1; BCE2,DIN3,LTA1	2-oxoacid dehydrogenases acyltransferase family protein; 2-oxoacid dehydrogenases acyltransferase family protein	LOC_Os01g21160.2; LOC_Os01g21160.2	2-oxo acid dehydrogenases acyltransferase domain containing protein, expressed; 2-oxo acid dehydrogenases acyltransferase domain containing protein, expressed	Zm00001d040670_T004; Zm00001d040670_T005	GRMZM2G033644_T01; GRMZM2G033905_T01	Bradi2g11900.1	Sobic.003G148800.1	Seita.5G021800.1
Sevir.5G035500	3.07597	6.24178	1.02092	2.86733	0.0001	0.00479154	NA	NA	NA	NA	AT5G05960.1		Bifunctional inhibitor/lipid-transfer protein/seed storage 2S albumin superfamily protein	LOC_Os04g33920.1	LTPL102 - Protease inhibitor/seed storage/LTP family protein precursor, expressed	Zm00001d004700_T001	GRMZM2G031102_T01; GRMZM2G099867_T01	NA	Sobic.005G096101.1	Seita.5G037500.1
Sevir.5G052200	5.1327	8.08852	0.65616	2.0918	0.0005	0.0167787	NA	NA	peroxidase 72-like	Peroxidase, active site;Peroxidases heam-ligand binding site;Haem peroxidase;Haem peroxidase, plant/fungal/bacterial;Plant peroxidase	AT5G66390.1		Peroxidase superfamily protein	LOC_Os01g15830.1	peroxidase precursor, putative, expressed	Zm00001d040364_T001; Zm00001d008299_T002	GRMZM2G089982_T01; GRMZM2G041308_T01	Bradi2g09690.1; Bradi2g09680.1	Sobic.003G121100.1; Sobic.003G183300.1	Seita.5G053000.1; Seita.5G053200.1
Sevir.5G056400	12.2693	8.29541	-0.564673	-2.43421	5e-05	0.00259596	NA	NA	zinc finger CCCH domain-containing protein 4-like	Helicase, superfamily 1/2, ATP-binding domain;DNA/RNA helicase, DEAD/DEAH box type, N-terminal;AAA+ ATPase domain;Helicase, C-terminal;Zinc finger, CCCH-type;P-loop containing nucleoside triphosphate hydrolase	AT2G47680.1		zinc finger (CCCH type) helicase family protein	LOC_Os01g15300.1	zinc finger helicase family protein, putative, expressed	Zm00001d008326_T001; Zm00001d008326_T002	GRMZM2G146047_T02	Bradi2g09177.1	Sobic.003G117200.1	Seita.5G056900.1
Sevir.5G065500	19.1117	31.7053	0.730271	2.40835	5e-05	0.00259596	NA	NA	NA	NA						NA	NA	NA	NA	Seita.5G066600.1
Sevir.5G069200	1.93639	4.48011	1.21016	2.32245	0.0004	0.0143212	NA	NA	isoflavone reductase homolog IRL-like	NmrA-like;NAD(P)-binding domain	AT1G75290.1		NAD(P)-binding Rossmann-fold superfamily protein	LOC_Os01g01660.1	isoflavone reductase, putative, expressed	Zm00001d040173_T001	AC226235.2_FGT001	NA	Sobic.003G104600.1; Sobic.003G241300.1	Seita.5G070500.1; Seita.5G070300.1
Sevir.5G070100	4.91882	8.03163	0.707381	1.89916	0.0018	0.0443939	NA	NA	NA	NA	AT2G46630.1			LOC_Os01g01680.1	expressed protein	Zm00001d040171_T001; Zm00001d008408_T001	AC226235.2_FGT003; GRMZM2G079034_T01	Bradi2g00600.1	Sobic.003G104200.1	Seita.5G071300.1
Sevir.5G074400	9.71655	17.0486	0.811139	2.10292	0.0006	0.0192942	NA	NA	formin-like protein 4-like					LOC_Os01g02139.1	expressed protein	Zm00001d040112_T001	GRMZM2G375197_T01	NA	Sobic.003G098600.1	Seita.5G075600.1
Sevir.5G082300	7.26115	2.95111	-1.29894	-2.88824	5e-05	0.00259596	NA	NA		Seven-in-absentia protein, TRAF-like domain;Zinc finger, SIAH-type;TRAF-like;SIAH-type domain;E3 ubiquitin-protein ligase SINA like	AT2G41980.1		Protein with RING/U-box and TRAF-like domains	LOC_Os01g03190.1	expressed protein	NA	NA	NA	Sobic.003G092300.1	Seita.5G083500.1
Sevir.5G082400	6.11898	2.86517	-1.09467	-2.38972	0.0003	0.0115341	NA	NA	uncharacterized LOC101765849	Zinc finger, SIAH-type;TRAF-like;SIAH-type domain;E3 ubiquitin-protein ligase SINA like	AT5G37870.1		Protein with RING/U-box and TRAF-like domains	LOC_Os01g03170.1	seven in absentia protein family protein, expressed	Zm00001d008514_T001	GRMZM2G049661_T01	NA	Sobic.003G091700.1	Seita.5G083600.1
Sevir.5G082500	4.04634	2.03964	-0.988306	-2.18821	0.00065	0.020458	NA	NA	uncharacterized LOC101770713	Seven-in-absentia protein, TRAF-like domain;Zinc finger, SIAH-type;TRAF-like;SIAH-type domain;E3 ubiquitin-protein ligase SINA like	AT5G62800.1		Protein with RING/U-box and TRAF-like domains	LOC_Os01g03170.1	seven in absentia protein family protein, expressed	NA	NA	NA	Sobic.003G091800.2; Sobic.003G091001.1	Seita.5G083800.1; Seita.7G049500.1
Sevir.5G083300	9.13822	12.8649	0.493455	1.84558	0.00185	0.0449366	bx2	benzoxazinone synthesis2	indole-2-monooxygenase-like	Cytochrome P450, conserved site;Cytochrome P450, E-class, group I;Cytochrome P450	AT3G48280.1	CYP71A25	cytochrome P450, family 71, subfamily A, polypeptide 25	LOC_Os08g01450.1	cytochrome P450, putative, expressed	NA	NA	NA	Sobic.003G089600.1; Sobic.007G003600.1	Seita.5G084700.1; Seita.5G085000.1
Sevir.5G084400	17.9641	8.2471	-1.12316	-5.19017	5e-05	0.00259596	NA	NA	synaptonemal complex protein 1-like	Zinc finger-XS domain;XS domain;Uncharacterised domain XH	AT1G15910.1		XH/XS domain-containing protein	LOC_Os01g44230.1	transcription factor X1, putative, expressed	Zm00001d040033_T001; Zm00001d040033_T002	GRMZM2G011436_T01	Bradi2g43797.2	Sobic.003G088600.1; Sobic.007G073800.2	Seita.5G086200.1
Sevir.5G084700	28.6147	51.3134	0.84258	2.72844	5e-05	0.00259596	NA	NA	uncharacterized LOC101764889	Proteinase inhibitor I12, Bowman-Birk				LOC_Os01g04040.1	BBTI11 - Bowman-Birk type bran trypsin inhibitor precursor, putative, expressed	NA	NA	NA	Sobic.003G088400.1	Seita.5G086500.1
Sevir.5G087100	137.717	107.469	-0.357796	-1.7599	0.00185	0.0449366	NA	NA	alpha-xylosidase 1-like	Glycoside hydrolase, superfamily;Galactose mutarotase-like domain;Glycoside hydrolase, family 31;Aldolase-type TIM barrel;Glycosyl hydrolases family 31, active site;Galactose mutarotase, N-terminal barrel	AT1G68560.1	ATXYL1,TRG1,XYL1	alpha-xylosidase 1	LOC_Os01g03950.1	glycosyl hydrolase, family 31, putative, expressed	Zm00001d039994_T001	GRMZM2G009282_T01	Bradi2g02070.1	Sobic.003G085900.1	Seita.5G088500.1
Sevir.5G087200	245.855	164.147	-0.582821	-2.78508	5e-05	0.00259596	NA	NA	nischarin-like					LOC_Os01g03980.1	expressed protein	Zm00001d039993_T001; Zm00001d008539_T001	GRMZM2G360023_T01; GRMZM5G835128_T01	NA	NA	Seita.5G088600.1
Sevir.5G087500	63.772	47.9692	-0.410815	-1.91853	0.00115	0.0315996	NA	NA	uncharacterized LOC101756501		AT1G13360.1			LOC_Os01g04010.1	expressed protein	Zm00001d039991_T001; Zm00001d008540_T001	GRMZM2G032107_T01; GRMZM2G095964_T01	NA	Sobic.003G085700.2	Seita.5G089000.1
Sevir.5G091200	5.128	18.5639	1.85603	4.45727	5e-05	0.00259596	NA	NA	16.9 kDa class I heat shock protein 1-like	HSP20-like chaperone;Alpha crystallin/Hsp20 domain;Small heat shock protein HSP20	AT1G53540.1		HSP20-like chaperones superfamily protein	LOC_Os01g04370.1	hsp20/alpha crystallin family protein, putative, expressed	Zm00001d039936_T001; Zm00001d039933_T001	GRMZM2G158232_T01; GRMZM5G849535_T01	Bradi2g12990.1; Bradi2g02410.1	Sobic.003G081900.1; Sobic.003G082000.1	Seita.5G093000.1; Seita.5G092900.1
Sevir.5G095000	5.38283	9.43152	0.809127	2.7967	5e-05	0.00259596	NA	NA	AP2/ERF and B3 domain-containing protein Os01g0141000-like	DNA-binding, integrase-type;DNA-binding pseudobarrel domain;B3 DNA binding domain;AP2/ERF domain	AT1G68840.2	EDF2,RAP2.8,RAV2,TEM2	related to ABI3/VP1 2	LOC_Os01g04800.1	B3 DNA binding domain containing protein, expressed	Zm00001d039907_T001; Zm00001d009468_T001	GRMZM2G159592_T01; GRMZM5G813904_T01	Bradi2g02720.1; Bradi2g47220.1	Sobic.003G078100.1; Sobic.003G265200.1	Seita.5G096900.1; Seita.5G096800.1
Sevir.5G101000	1106.43	1467.85	0.407786	1.93627	0.00095	0.0273936	NA	NA	metallothionein-like protein 2A-like	Metallothionein, family 15, plant	AT3G09390.1	ATMT-1,ATMT-K,MT2A	metallothionein 2A	LOC_Os12g38270.1	metallothionein, putative, expressed	Zm00001d039914_T001; Zm00001d039859_T002	GRMZM2G161154_T01; GRMZM2G099340_T01	Bradi2g03241.1; Bradi2g03280.1	NA	Seita.5G103100.1
Sevir.5G105000	15.7964	5.61691	-1.49175	-3.81165	5e-05	0.00259596	NA	NA	uncharacterized LOC101763293	Protein of unknown function DUF674	AT5G01150.1		Protein of unknown function (DUF674)	LOC_Os01g06030.1	expressed protein	Zm00001d039805_T001; Zm00001d039817_T001	GRMZM2G101646_T01; GRMZM2G387828_T01	Bradi2g00470.2; Bradi2g00461.1	Sobic.003G066900.1; Sobic.003G066600.2	Seita.5G108200.1; Seita.5G107900.1
Sevir.5G116100	23.9929	10.1006	-1.24817	-5.18896	5e-05	0.00259596	ra2	ramosa2	LOB domain-containing protein 6-like	Lateral organ boundaries, LOB	AT5G63090.1; AT5G63090.4	LOB; LOB	Lateral organ boundaries (LOB) domain family protein; Lateral organ boundaries (LOB) domain family protein	LOC_Os01g07480.1; LOC_Os01g07480.2	DUF260 domain containing protein, putative, expressed; DUF260 domain containing protein, putative, expressed	Zm00001d039694_T001; Zm00001d042560_T001	AC233943.1_FGT002; GRMZM2G118250_T03	Bradi2g04270.7; Bradi2g57380.2	Sobic.003G052900.1; Sobic.009G138500.1	Seita.5G119400.1; Seita.5G408700.1
Sevir.5G116300	32.8301	18.5333	-0.824898	-3.41405	5e-05	0.00259596	NA	NA	tryptophan aminotransferase-related protein 2-like	Pyridoxal phosphate-dependent transferase;EGF-like, alliinase;Allinase, C-terminal;Pyridoxal phosphate-dependent transferase, major region, subdomain 2;Pyridoxal phosphate-dependent transferase, major region, subdomain 1	AT4G24670.2	TAR2	tryptophan aminotransferase related 2	LOC_Os01g07500.1	alliin lyase precursor, putative, expressed	Zm00001d008700_T002; Zm00001d039691_T001	GRMZM2G127308_T01; GRMZM2G066345_T01	Bradi2g04290.1	Sobic.003G052700.1	Seita.5G119600.1; Seita.3G100500.1
Sevir.5G118700	18.3562	33.0358	0.847761	2.76259	5e-05	0.00259596	NA	NA	uncharacterized LOC101772974	Embryo-specific 3;Lipoxygenase, LH2	AT2G41475.1		Embryo-specific protein 3, (ATS3)	LOC_Os01g07780.1	embryo-specific 3, putative, expressed	Zm00001d008730_T001	GRMZM2G061932_T01	Bradi2g04510.1	Sobic.003G050200.1	Seita.5G122100.1; Seita.3G102200.1
Sevir.5G120400	10.1472	6.90521	-0.555328	-2.03723	0.00025	0.00986783	NA	NA	cytochrome P450 734A6-like	Cytochrome P450, conserved site;Cytochrome P450, E-class, group I;Cytochrome P450	AT2G26710.1	BAS1,CYP72B1,CYP734A1	Cytochrome P450 superfamily protein	LOC_Os01g29150.1	cytochrome P450 72A1, putative, expressed	Zm00001d039650_T002; Zm00001d039650_T001	GRMZM2G138750_T01; GRMZM2G045319_T01	Bradi2g04660.1; Bradi3g07690.1	Sobic.003G048200.1; Sobic.004G086400.1	Seita.5G123900.1
Sevir.5G122200	12.9575	8.73773	-0.568457	-2.61919	5e-05	0.00259596	NA	NA	transcriptional corepressor LEUNIG-like	G-protein beta WD-40 repeat;WD40 repeat, conserved site;WD40-repeat-containing domain;LisH dimerisation motif;WD40 repeat;WD40/YVTN repeat-like-containing domain	AT4G32551.2	LUG,RON2	LisH dimerisation motif;WD40/YVTN repeat-like-containing domain	LOC_Os01g08190.2	transcriptional corepressor LEUNIG, putative, expressed	Zm00001d008742_T010; Zm00001d008742_T002	GRMZM5G883768_T01; GRMZM2G086401_T01	Bradi2g04820.1	Sobic.003G046400.5	Seita.5G125300.1
Sevir.5G125200	41.4481	54.2893	0.389363	1.88739	0.001	0.0285363	NA	NA	uncharacterized LOC101762187	Protein of unknown function DUF581	AT3G63210.1	MARD1	Protein of unknown function (DUF581)	LOC_Os01g08520.1	DUF581 domain containing protein, expressed	Zm00001d039597_T001; Zm00001d008782_T001	GRMZM2G125020_T01	Bradi2g05140.1	Sobic.003G041900.2	Seita.5G128100.1
Sevir.5G126000	22.3232	16.7225	-0.416754	-2.02521	0.00055	0.0181406	NA	NA	NA	NA	AT1G18950.1		DDT domain superfamily	LOC_Os01g08550.1	aminoacyl-tRNA synthetase, putative, expressed	Zm00001d039595_T001; Zm00001d039595_T002	GRMZM5G871126_T01	NA	Sobic.003G041400.2	Seita.5G128700.1
Sevir.5G127000	16.6745	9.67489	-0.785329	-3.65488	5e-05	0.00259596	NA	NA	protein GIGANTEA-like	GIGANTEA	AT1G22770.1	FB,GI	gigantea protein (GI)	LOC_Os01g08700.1	GIGANTEA, putative, expressed	Zm00001d008826_T031; Zm00001d008826_T137	GRMZM2G107101_T03; GRMZM5G844173_T01	Bradi2g05226.1	Sobic.003G040900.3	Seita.5G129500.1
Sevir.5G127400	14.3533	22.2183	0.630372	2.41858	5e-05	0.00259596	NA	NA	probable WRKY transcription factor 13-like	DNA-binding WRKY	AT4G39410.1	ATWRKY13,WRKY13	WRKY DNA-binding protein 13	LOC_Os01g08710.2	WRKY102, expressed	Zm00001d039584_T001	GRMZM2G151444_T01; AC204707.4_FGT003	Bradi2g05234.2; Bradi5g17395.2	Sobic.003G040800.1; Sobic.006G166300.1	Seita.5G129700.1; Seita.2G157800.1
Sevir.5G129200	6.92783	13.0457	0.913103	2.24968	0.0002	0.00826695	hsp18c;hsp18f	heat shock protein18c;heat shock protein18f	17.5 kDa class II heat shock protein-like	HSP20-like chaperone;Alpha crystallin/Hsp20 domain;Small heat shock protein HSP20	AT5G12020.1	HSP17.6II	17.6 kDa class II heat shock protein	LOC_Os01g08860.1	hsp20/alpha crystallin family protein, putative, expressed	Zm00001d039566_T001; Zm00001d008841_T001	GRMZM2G083810_T01; GRMZM2G034157_T01	Bradi2g05374.1	Sobic.003G039400.1	Seita.5G131400.1; Seita.5G131300.1
Sevir.5G133600	3.03387	4.57606	0.592945	1.90374	0.00055	0.0181406	NA	NA	uncharacterized LOC101755562	No apical meristem (NAM) protein	AT4G29230.1	anac075,NAC075	NAC domain containing protein 75	LOC_Os01g09550.1	no apical meristem protein, putative, expressed	Zm00001d039506_T001; Zm00001d039506_T002	GRMZM2G166721_T03; GRMZM2G112681_T01	Bradi2g05700.3; Bradi2g46197.2	Sobic.003G035100.1; Sobic.009G231600.1	Seita.5G135300.1; Seita.3G111000.1
Sevir.5G134600	3.53699	1.31159	-1.4312	-2.93525	5e-05	0.00259596	NA	NA		Zinc finger, Dof-type	AT1G51700.1	ADOF1,DOF1	DOF zinc finger protein 1	LOC_Os01g09720.1	dof zinc finger domain containing protein, putative, expressed	Zm00001d039482_T001; Zm00001d035651_T001	GRMZM2G378490_T01; GRMZM2G179069_T01	Bradi2g05794.1; Bradi3g56380.1	Sobic.003G033500.1; Sobic.009G014400.1	Seita.5G136300.1; Seita.5G324400.1
Sevir.5G138300	0.800633	2.07052	1.37078	3.01043	5e-05	0.00259596	NA	NA		Cytochrome c oxidase, subunit I domain;Cytochrome c oxidase, subunit I, copper-binding site;Cytochrome c oxidase, subunit I bacterial type;Cytochrome c oxidase, subunit I	ATMG01360.1		cytochrome oxidase	LOC_Os12g33946.1	cytochrome c oxidase subunit 1, putative, expressed	NA	GRMZM2G450825_T01; GRMZM2G016180_T01	NA	Sobic.004G303466.1	Seita.4G217200.1; Seita.J010900.1
Sevir.5G145900	9.54351	4.57147	-1.06186	-4.65946	5e-05	0.00259596	NA	NA	dentin sialophosphoprotein-like	RNA recognition motif domain, eukaryote;RNA recognition motif domain;Nucleotide-binding, alpha-beta plait	AT3G45630.1		RNA binding (RRM/RBD/RNP motifs) family protein	LOC_Os01g11130.1	RNA recognition motif containing protein, putative, expressed	Zm00001d039400_T009; Zm00001d039400_T002	GRMZM2G352891_T02	Bradi2g06660.2	Sobic.003G022900.1	Seita.5G147300.1
Sevir.5G153500	3.11128	1.8069	-0.78399	-1.93974	0.0009	0.0264669	NA	NA	pto-interacting protein 1-like	Protein kinase, ATP binding site;Protein kinase-like domain;Serine/threonine-protein kinase, active site;Serine/threonine- / dual specificity protein kinase, catalytic domain;Serine-threonine/tyrosine-protein kinase catalytic domain;Protein kinase, catalytic domain	AT1G48210.1; AT1G48210.2	;	Protein kinase superfamily protein; Protein kinase superfamily protein	LOC_Os01g21970.1; LOC_Os01g21970.1	protein kinase, putative, expressed; protein kinase, putative, expressed	Zm00001d040695_T001; Zm00001d040695_T002	GRMZM2G378547_T01	Bradi2g12130.1	Sobic.003G151400.1; Sobic.009G033100.2	Seita.5G154400.1
Sevir.5G154000	619.994	827.803	0.417034	1.87328	0.00075	0.0228946	NA	NA	S-adenosylmethionine synthase 1-like	S-adenosylmethionine synthetase superfamily;S-adenosylmethionine synthetase, conserved site;S-adenosylmethionine synthetase, C-terminal;S-adenosylmethionine synthetase, central domain;S-adenosylmethionine synthetase, N-terminal;S-adenosylmethionine synthetase	AT3G17390.1; AT3G17390.1	MAT4,MTO3,SAMS3; MAT4,MTO3,SAMS3	S-adenosylmethionine synthetase family protein; S-adenosylmethionine synthetase family protein	LOC_Os01g22010.1; LOC_Os01g22010.4	S-adenosylmethionine synthetase, putative, expressed; S-adenosylmethionine synthetase, putative, expressed	Zm00001d040697_T001; Zm00001d009146_T002	AC199526.5_FGT002; GRMZM2G054123_T03	Bradi2g12150.2; Bradi2g12160.1	Sobic.003G151600.1; Sobic.009G033600.1	Seita.5G154800.1; Seita.3G053400.1
Sevir.5G154200	112.799	155.228	0.460632	2.17384	0.00025	0.00986783	NA	NA	peroxidase 1-like	Peroxidase, active site;Peroxidases heam-ligand binding site;Haem peroxidase;Haem peroxidase, plant/fungal/bacterial;Plant peroxidase	AT4G11290.1		Peroxidase superfamily protein	LOC_Os01g22336.1	peroxidase precursor, putative, expressed	Zm00001d040702_T001; Zm00001d009140_T001	GRMZM2G104394_T01; GRMZM2G061088_T01	Bradi2g12170.1; Bradi2g12216.1	Sobic.003G151900.1; Sobic.003G152000.1	Seita.5G155100.1; Seita.5G155200.1
Sevir.5G156100	1.95093	3.78406	0.955774	2.74637	5e-05	0.00259596	NA	NA	GDSL esterase/lipase At1g09390-like	Lipase, GDSL;SGNH hydrolase-type esterase domain	AT1G09390.1		GDSL-like Lipase/Acylhydrolase superfamily protein	LOC_Os01g22640.1	GDSL-like lipase/acylhydrolase, putative, expressed	Zm00001d040730_T001; Zm00001d040730_T002	GRMZM2G117030_T01; GRMZM2G174975_T01	Bradi2g12370.1; Bradi2g12340.1	Sobic.003G153400.1; Sobic.003G153500.1	Seita.5G156900.1; Seita.2G371400.1
Sevir.5G161500	83.14	56.4769	-0.557882	-2.79616	5e-05	0.00259596	NA	NA		Peptidoglycan-binding lysin domain						Zm00001d018201_T002; Zm00001d018201_T001	GRMZM2G154301_T01	NA	Sobic.004G311600.1	Seita.1G333700.1; Seita.9G011000.1
Sevir.5G170800	0.635422	4.87666	2.94011	3.70646	5e-05	0.00259596	NA	NA	probable glutathione S-transferase GSTF1-like	Thioredoxin-like fold;Glutathione S-transferase, C-terminal-like;Glutathione S-transferase, C-terminal;Glutathione S-transferase, N-terminal	AT3G62760.1	ATGSTF13	Glutathione S-transferase family protein	LOC_Os01g27360.1	glutathione S-transferase, putative, expressed	Zm00001d043344_T001; Zm00001d043344_T002	GRMZM2G156877_T03	Bradi2g13110.1	Sobic.004G171400.1; Sobic.006G216300.1	Seita.5G171100.1; Seita.5G169900.1
Sevir.5G173700	0.260598	0.700462	1.42648	1.79213	0.0015	0.0386787	NA	NA		Zinc finger, GRF-type				LOC_Os03g61460.1	hypothetical protein	NA	NA	NA	NA	Seita.5G173700.1; Seita.7G062100.1
Sevir.5G177100	2.64697	1.69923	-0.639464	-2.45221	5e-05	0.00259596	NA	NA		Transcription factor Spt20	AT1G72390.1			LOC_Os01g02860.1	expressed protein	NA	NA	NA	NA	Seita.5G176700.1
Sevir.5G194100	27.8057	40.1088	0.528539	2.32312	5e-05	0.00259596	NA	NA	peroxidase 72-like	Peroxidase, active site;Peroxidases heam-ligand binding site;Haem peroxidase;Haem peroxidase, plant/fungal/bacterial;Plant peroxidase	AT5G66390.1		Peroxidase superfamily protein	LOC_Os01g36240.1	peroxidase precursor, putative, expressed	Zm00001d009373_T001; Zm00001d003707_T001	GRMZM2G023840_T01; GRMZM2G069093_T01	Bradi2g40590.1; Bradi5g10070.1	Sobic.003G183300.1; Sobic.006G079300.1	Seita.5G191900.1; Seita.5G053200.1
Sevir.5G198300	0.606711	1.47583	1.28245	2.26181	0.00055	0.0181406	NA	NA	putative protein ABIL2-like	ABI family	AT3G49290.1; AT3G49290.2	ABIL2; ABIL2	ABL interactor-like protein 2; ABL interactor-like protein 2	LOC_Os01g37110.1; LOC_Os01g37110.1	ABIL2, putative, expressed; ABIL2, putative, expressed	Zm00001d044520_T001	GRMZM2G001981_T02; GRMZM5G832362_T01	NA	Sobic.003G186132.1; Sobic.003G186066.1	Seita.5G196000.1
Sevir.5G203200	57.7836	38.4554	-0.587475	-2.79846	5e-05	0.00259596	NA	NA	NA	NA	AT2G25950.1		Protein of unknown function (DUF1000)	LOC_Os01g37832.1	thioredoxin, putative, expressed	Zm00001d044497_T007; Zm00001d044497_T001	GRMZM2G090647_T06	Bradi2g41230.3	Sobic.003G189700.2	Seita.5G201500.1
Sevir.5G205100	6.45477	10.9456	0.761915	2.42002	5e-05	0.00259596	NA	NA	glucan endo-1,3-beta-glucosidase 13-like	Glycoside hydrolase, superfamily;Glycoside hydrolase, family 17;Glycoside hydrolase, catalytic domain	AT5G55180.2		O-Glycosyl hydrolases family 17 protein	LOC_Os07g35350.2	glucan endo-1,3-beta-glucosidase precursor, putative, expressed	Zm00001d006538_T001	NA	NA	Sobic.002G327900.1	Seita.5G203400.1; Seita.5G203600.1
Sevir.5G205600	2.89019	1.03433	-1.48247	-4.00041	5e-05	0.00259596	NA	NA	probable receptor-like protein kinase At1g67000-like	Protein kinase, ATP binding site;Protein kinase-like domain;Serine/threonine-protein kinase, active site;Serine/threonine- / dual specificity protein kinase, catalytic domain;Protein kinase, catalytic domain;Concanavalin A-like lectin/glucanase, subgroup	AT5G38280.1	PR5K	PR5-like receptor kinase	LOC_Os01g02800.1	receptor-like kinase ARK1AS, putative, expressed	Zm00001d024961_T001; Zm00001d008477_T007	GRMZM2G436448_T01; GRMZM2G473511_T01	Bradi2g39720.1	Sobic.003G192600.1; Sobic.003G096500.4	Seita.5G203800.1; Seita.5G078600.1
Sevir.5G220100	6.68	4.11749	-0.698085	-1.92086	0.00105	0.0296122	NA	NA	F-box/LRR-repeat protein At2g42730-like	FBD domain;F-box domain, cyclin-like	AT3G59200.1		F-box/RNI-like superfamily protein	LOC_Os01g41260.1	OsFBD2 - F-box and FBD domain containing protein, expressed	NA	NA	NA	Sobic.003G207200.1	Seita.5G213300.1; Seita.2G049500.1
Sevir.5G223400	1.76755	3.64069	1.04246	2.07875	0.00075	0.0228946	NA	NA	transcription factor MYB1R1-like	Myb domain;Homeodomain-like;Myb domain, plants;Zinc finger, CCHC-type;SANT/Myb domain	AT5G56840.1		myb-like transcription factor family protein	LOC_Os01g41900.1	Myb transcription factor, putative, expressed	Zm00001d044409_T001; Zm00001d011297_T002	GRMZM2G071977_T01; GRMZM2G065829_T03	Bradi2g42870.1	Sobic.003G211200.1	Seita.5G216800.1
Sevir.5G244500	3.33842	2.19376	-0.605759	-1.82895	0.00175	0.043551	NA	NA	aspartic proteinase oryzasin-1-like	Aspartic peptidase;Saposin-like;Saposin B;Saposin-like type B, 2;Saposin-like type B, 1;Peptidase aspartic, active site;Peptidase A1	AT1G11910.1	APA1,ATAPA1	aspartic proteinase A1	LOC_Os01g44130.1	aspartic proteinase oryzasin-1 precursor, putative, expressed	Zm00001d044132_T001; Zm00001d044132_T002	GRMZM2G130333_T01	Bradi2g44420.11; Bradi2g16160.2	Sobic.003G230200.1	Seita.5G236800.1
Sevir.5G244600	63.6395	37.8515	-0.749573	-2.97462	5e-05	0.00259596	NA	NA	uncharacterized LOC101766522					LOC_Os01g44140.1	expressed protein	NA	NA	NA	NA	Seita.5G237000.1
Sevir.5G252900	16.0602	9.89534	-0.698666	-2.29621	0.0001	0.00479154	NA	NA	transcription factor GTE4-like	Bromodomain	AT1G06230.3	GTE4	global transcription factor group E4	LOC_Os01g46040.1	bromodomain domain containing protein, expressed	NA	NA	NA	NA	Seita.5G245000.1
Sevir.5G253300	0.406781	1.07993	1.40862	2.10577	0.00185	0.0449366	NA	NA	GDSL esterase/lipase At1g28600-like	Lipase, GDSL;SGNH hydrolase-type esterase domain	AT1G28600.1		GDSL-like Lipase/Acylhydrolase superfamily protein	LOC_Os01g46080.1	GDSL-like lipase/acylhydrolase, putative, expressed	Zm00001d044043_T001; Zm00001d044045_T001	GRMZM2G166987_T01; GRMZM2G087150_T02	Bradi2g45207.3; Bradi2g45220.1	Sobic.003G238600.1; Sobic.003G238700.3	Seita.5G245500.1; Seita.5G245600.1
Sevir.5G254800	24.5648	38.4789	0.647475	2.56936	5e-05	0.00259596	NA	NA	uncharacterized LOC101767478	PC-Esterase;PMR5 N-terminal domain;Trichome birefringence-like family	AT5G15900.1	TBL19	TRICHOME BIREFRINGENCE-LIKE 19	LOC_Os01g46400.1	expressed protein	Zm00001d044033_T001; Zm00001d044033_T002	GRMZM2G004183_T01; AC216886.3_FGT002	Bradi2g45350.1; Bradi1g43730.1	Sobic.003G240100.1; Sobic.003G240400.1	Seita.5G246900.1; Seita.5G247100.1
Sevir.5G255400	76.724	57.8752	-0.406732	-1.98064	0.0008	0.0240025	NA	NA	CTP synthase-like	Glutamine amidotransferase type 1;CTP synthase, N-terminal;CTP synthase;P-loop containing nucleoside triphosphate hydrolase;Class I glutamine amidotransferase-like	AT1G30820.1		CTP synthase family protein	LOC_Os01g46570.1	CTP synthase, putative, expressed	Zm00001d011486_T002; Zm00001d011486_T003	GRMZM2G132547_T01; GRMZM2G330302_T01	Bradi2g45390.1; Bradi2g14730.1	Sobic.003G241000.1; Sobic.009G239500.1	Seita.5G247700.1; Seita.3G138700.1
Sevir.5G256600	60.5772	22.8228	-1.4083	-5.50556	5e-05	0.00259596	NA	NA	probable protein phosphatase 2C 8-like	Protein phosphatase 2C (PP2C)-like;Protein phosphatase 2C	AT2G29380.1	HAI3	highly ABA-induced PP2C gene 3	LOC_Os01g46760.1	protein phosphatase 2C, putative, expressed	Zm00001d044015_T001	GRMZM2G122228_T01	Bradi2g07145.1	Sobic.009G238600.1	Seita.5G249000.1
Sevir.5G257800	0.569984	1.11019	0.961819	2.72438	5e-05	0.00259596	NA	NA	myosin-10-like					LOC_Os01g46810.1	viral A-type inclusion protein repeat containing protein, expressed	Zm00001d044008_T007; Zm00001d044008_T006	GRMZM2G118403_T01	Bradi2g45490.2	Sobic.003G242900.1	Seita.5G250000.1; Seita.5G250100.1
Sevir.5G257900	4.00918	5.82839	0.539789	2.55548	5e-05	0.00259596	NA	NA	myosin-10-like		AT1G03080.1		kinase interacting (KIP1-like) family protein	LOC_Os01g46810.1	viral A-type inclusion protein repeat containing protein, expressed	Zm00001d044008_T006; Zm00001d044008_T003	GRMZM2G118403_T01	Bradi2g45490.2	Sobic.003G242900.1	Seita.5G250100.1; Seita.5G250000.1
Sevir.5G258700	7.91929	10.6981	0.433914	2.0274	0.0005	0.0167787	NA	NA	NA	NA				LOC_Os02g12480.1	expressed protein	NA	NA	NA	NA	NA
Sevir.5G259200	24.554	34.0305	0.470873	1.96067	0.00125	0.0338167	NA	NA	uncharacterized LOC101773541					LOC_Os02g12480.1	expressed protein	NA	NA	NA	NA	Seita.1G036700.1; Seita.1G036100.1
Sevir.5G266300	13.2595	5.42743	-1.28869	-3.17465	5e-05	0.00259596	NA	NA	WUSCHEL-related homeobox 7-like	Homeodomain-like;Homeobox domain	AT2G33880.1	HB-3,STIP,WOX9	homeobox-3	LOC_Os01g47710.1	homeobox domain containing protein, expressed	Zm00001d043937_T001; Zm00001d039017_T001	GRMZM2G031882_T02; GRMZM2G133972_T01	Bradi2g46055.1; Bradi2g16444.1	Sobic.003G250100.2; Sobic.009G233000.1	Seita.5G263100.1; Seita.3G145800.1
Sevir.5G274800	1.25836	0.496931	-1.34043	-3.07231	5e-05	0.00259596	NA	NA	dynamin-related protein 5A-like	Dynamin superfamily;Dynamin, GTPase region, conserved site;Dynamin, GTPase domain;Dynamin central domain;P-loop containing nucleoside triphosphate hydrolase;Dynamin-type guanine nucleotide-binding (G) domain	AT5G42080.1; AT5G42080.1	ADL1,ADL1A,AG68,DL1,DRP1A,RSW9; ADL1,ADL1A,AG68,DL1,DRP1A,RSW9	dynamin-like protein; dynamin-like protein	LOC_Os05g48240.1; LOC_Os05g48240.4	dynamin family protein, putative, expressed; dynamin family protein, putative, expressed	Zm00001d038955_T002; Zm00001d038955_T001	GRMZM2G149717_T01; GRMZM2G070899_T01	Bradi2g17090.1	Sobic.003G258100.1; Sobic.009G226400.1	Seita.5G271900.1; Seita.3G152400.1
Sevir.5G277100	17.0829	6.11297	-1.48261	-4.20576	5e-05	0.00259596	NA	NA	transcription factor RAX2-like	Myb domain;Homeodomain-like;SANT/Myb domain	AT3G49690.1	ATMYB84,MYB84,RAX3	myb domain protein 84	LOC_Os01g49160.1	MYB family transcription factor, putative, expressed	Zm00001d043837_T001; Zm00001d011614_T001	GRMZM2G006352_T01; GRMZM2G069325_T02	Bradi2g46770.1; Bradi2g17280.1	Sobic.003G260300.2; Sobic.009G224500.1	Seita.5G274200.1; Seita.3G154700.1
Sevir.5G291100	0.471066	1.06197	1.17274	2.97715	5e-05	0.00259596	NA	NA	uncharacterized LOC101770042					LOC_Os05g46470.1	expressed protein	Zm00001d011681_T001	NA	NA	Sobic.003G272000.2	Seita.5G287900.1
Sevir.5G301200	0.487836	1.0694	1.13233	2.10498	0.00075	0.0228946	NA	NA	sulfate transporter 3.1-like	Sulphate anion transporter, conserved site;Sulphate transporter;STAS domain;Sulphate anion transporter;Sulfate transporter 3.5	AT3G51895.1; AT5G19600.1	AST12,SULTR3;1; SULTR3;5	sulfate transporter 3;1; sulfate transporter 3;5	LOC_Os01g52130.1; LOC_Os01g52130.1	sulfate transporter, putative, expressed; sulfate transporter, putative, expressed	Zm00001d043614_T002; Zm00001d043614_T001	GRMZM2G158013_T01; GRMZM2G154211_T01	Bradi2g48350.1; Bradi1g74420.1	Sobic.003G278600.1; Sobic.001G496800.1	Seita.5G298500.1; Seita.9G532700.1
Sevir.5G301800	10.1762	15.0894	0.568333	2.04037	0.00055	0.0181406	NA	NA	uncharacterized LOC101769907	Heavy metal-associated domain, HMA	AT3G24450.1		Heavy metal transport/detoxification superfamily protein	LOC_Os01g52160.1	heavy metal-associated domain containing protein, expressed	Zm00001d043615_T001; Zm00001d011731_T001	GRMZM2G150450_T01; GRMZM5G887216_T01	NA	Sobic.003G278700.1	Seita.5G299000.1
Sevir.5G305800	625.437	343.917	-0.862804	-3.85657	5e-05	0.00259596	NA	NA	MADS-box transcription factor 32-like	Transcription factor, K-box;Transcription factor, MADS-box	AT4G09960.2	AGL11,STK	K-box region and MADS-box transcription factor family protein	LOC_Os01g52680.1	OsMADS32 - MADS-box family gene with MIKCc type-box, expressed	Zm00001d011748_T001; Zm00001d043589_T006	GRMZM2G001139_T01; GRMZM2G079727_T01	Bradi2g48690.1	Sobic.003G282400.1	Seita.5G303200.1
Sevir.5G314400	8.61237	15.7131	0.867487	2.36546	0.00025	0.00986783	NA	NA	profilin-A-like	Profilin	AT2G19770.1	PRF5	profilin 5	LOC_Os10g17660.1	profilin domain containing protein, expressed	Zm00001d043523_T001; Zm00001d012772_T001	GRMZM2G140455_T01; GRMZM5G876285_T01	Bradi2g49340.1; Bradi2g19360.1	Sobic.003G290500.1; Sobic.009G203900.1	Seita.5G311800.1; Seita.3G173500.1
Sevir.5G318700	2.1977	4.02597	0.873341	1.99233	0.0015	0.0386787	NA	NA	carotenoid cleavage dioxygenase 8 homolog B, chloroplastic-like	Carotenoid oxygenase	AT4G32810.1	ATCCD8,CCD8,MAX4	carotenoid cleavage dioxygenase 8	LOC_Os01g54270.1	transposon protein, putative, unclassified, expressed	Zm00001d043442_T001	GRMZM2G446858_T02	Bradi2g49670.1	Sobic.003G293600.1; Sobic.005G002500.1	Seita.5G315800.1; Seita.5G315600.1
Sevir.5G321600	20.4264	15.4408	-0.403691	-2.03367	0.0003	0.0115341	NA	NA	probable alpha,alpha-trehalose-phosphate synthase [UDP-forming] 7-like	HAD-like domain;HAD-superfamily hydrolase, subfamily IIB;Trehalose-phosphatase;Glycosyl transferase, family 20	AT1G06410.1	ATTPS7,ATTPSA,TPS7	trehalose-phosphatase/synthase 7	LOC_Os01g54560.1	trehalose synthase, putative, expressed	Zm00001d043469_T002; Zm00001d043469_T017	GRMZM2G118462_T01; GRMZM2G123277_T01	Bradi2g49870.1; Bradi2g19710.1	Sobic.003G296000.3	Seita.5G318400.1; Seita.5G305600.1
Sevir.5G322300	2.23468	4.05682	0.860284	2.98131	5e-05	0.00259596	NA	NA	cellulose synthase A catalytic subunit 4 [UDP-forming]-like	Cellulose synthase;Zinc finger, RING/FYVE/PHD-type;Nucleotide-diphospho-sugar transferases	AT4G18780.1	ATCESA8,CESA8,IRX1,LEW2	cellulose synthase family protein	LOC_Os01g54620.1	CESA4 - cellulose synthase, expressed	Zm00001d043477_T001; Zm00001d043477_T002	GRMZM2G055795_T03; GRMZM2G037413_T03	Bradi2g49912.1; Bradi3g28350.1	Sobic.003G296400.1; Sobic.009G063400.1	Seita.5G319100.1; Seita.9G227400.1
Sevir.5G323700	0.155344	0.793367	2.35252	4.87201	5e-05	0.00259596	NA	NA		F-box domain, cyclin-like				LOC_Os09g17930.1	transposon protein, putative, CACTA, En/Spm sub-class, expressed	NA	NA	NA	NA	Seita.2G262000.1; Seita.5G203000.1
Sevir.5G325000	3.67954	6.64515	0.852778	2.20314	0.00045	0.0155618	NA	NA	fibroin heavy chain-like					LOC_Os01g55000.1	expressed protein	Zm00001d043430_T001	AC210193.4_FGT002; GRMZM2G167187_T01	NA	Sobic.003G298700.1	Seita.5G321500.1
Sevir.5G326400	10.8489	5.3985	-1.00692	-4.20152	5e-05	0.00259596	NA	NA			AT2G42370.1			LOC_Os01g55120.1	expressed protein	NA	NA	NA	NA	Seita.5G322700.1
Sevir.5G330500	3.36551	2.05359	-0.712677	-1.92898	0.00105	0.0296122	NA	NA	probable peptide transporter At1g52190-like	Major facilitator superfamily domain;Proton-dependent oligopeptide transporter family	AT1G52190.1		Major facilitator superfamily protein	LOC_Os01g55600.1	peptide transporter PTR2, putative, expressed	Zm00001d043375_T002; Zm00001d043375_T001	GRMZM2G158807_T01	Bradi2g50570.1	Sobic.003G304000.1	Seita.5G326800.1
Sevir.5G344600	8.86196	5.67932	-0.641908	-1.99055	0.00065	0.020458	NA	NA	BTB/POZ domain-containing protein At5g03250-like	NPH3 domain;BTB/POZ fold;BTB/POZ domain	AT5G03250.1		Phototropic-responsive NPH3 family protein	LOC_Os01g57230.1	BTBN1 - Bric-a-Brac, Tramtrack, Broad Complex BTB domain with non-phototropic hypocotyl 3 NPH3 and coiled-coil domains, expressed	Zm00001d043271_T001; Zm00001d002146_T001	GRMZM2G169782_T01; GRMZM2G169785_T01	Bradi2g51777.1; Bradi5g23307.2	Sobic.003G317000.1; Sobic.006G232700.1	Seita.5G340300.1; Seita.7G255300.1
Sevir.5G345000	1.24594	0.398664	-1.64399	-2.99042	5e-05	0.00259596	NA	NA	sphingosine kinase 2-like	ATP-NAD kinase-like domain;Diacylglycerol kinase, catalytic domain	AT4G21534.1		Diacylglycerol kinase family protein	LOC_Os01g57350.1	diacylglycerol kinase, putative, expressed	NA	NA	Bradi2g51820.2	Sobic.003G317400.1	Seita.5G340800.1
Sevir.5G368500	47.5799	79.8263	0.746511	3.44344	5e-05	0.00259596	expa1	alpha expansin1	expansin-A2-like	Barwin-related endoglucanase;Expansin/Lol pI;Expansin, cellulose-binding-like domain;Expansin/pollen allergen, DPBB domain;Expansin	AT1G69530.2; AT1G69530.1	AT-EXP1,ATEXP1,ATEXPA1,ATHEXP ALPHA 1.2,EXP1,EXPA1; AT-EXP1,ATEXP1,ATEXPA1,ATHEXP ALPHA 1.2,EXP1,EXPA1	expansin A1; expansin A1	LOC_Os01g60770.1; LOC_Os05g39990.1	expansin precursor, putative, expressed; expansin precursor, putative, expressed	Zm00001d043047_T001; Zm00001d038476_T001	GRMZM2G339122_T01; GRMZM5G892685_T01	Bradi2g53580.1; Bradi2g22290.1	Sobic.003G338801.1; Sobic.009G173700.1	Seita.5G363100.1; Seita.3G204900.1
Sevir.5G368800	14.8542	7.24341	-1.03613	-2.3859	0.00025	0.00986783	NA	NA			AT2G30400.1	ATOFP2,OFP2	ovate family protein 2	LOC_Os01g60810.1	DUF623 domain containing protein, expressed	Zm00001d012498_T001; Zm00001d043046_T001	AC204502.4_FGT006; GRMZM2G330159_T01	Bradi2g53610.1	Sobic.003G339100.2; Sobic.009G173400.1	Seita.5G363400.1; Seita.3G205300.1
Sevir.5G371800	0.981759	2.09363	1.09257	2.0845	0.0007	0.0217826	NA	NA	GDSL esterase/lipase At1g58430-like	Lipase, GDSL, active site;Lipase, GDSL;SGNH hydrolase-type esterase domain	AT1G58430.1	RXF26	GDSL-like Lipase/Acylhydrolase family protein	LOC_Os01g61200.1	GDSL-like lipase/acylhydrolase, putative, expressed	Zm00001d012476_T001	GRMZM2G043632_T01	Bradi2g53830.1	Sobic.003G341900.1	Seita.5G366300.1
Sevir.5G372400	3.38452	7.28309	1.1056	2.9153	5e-05	0.00259596	NA	NA	skin secretory protein xP2-like	Domain of unknown function DUF640	AT1G07090.1	LSH6	Protein of unknown function (DUF640)	LOC_Os01g61310.1	DUF640 domain containing protein, putative, expressed	Zm00001d043011_T001; Zm00001d012473_T001	GRMZM2G034810_T01; GRMZM2G135332_T01	Bradi2g53880.3; Bradi2g22561.2	Sobic.003G342600.2; Sobic.009G170100.1	Seita.5G366900.1; Seita.3G208400.1
Sevir.5G374100	46.7626	16.1129	-1.53714	-3.88422	5e-05	0.00259596	ba1	barren stalk1	transcription factor LAX PANICLE-like	Myc-type, basic helix-loop-helix (bHLH) domain	AT5G01310.1	APTX	APRATAXIN-like	LOC_Os01g61480.1	helix-loop-helix DNA-binding domain containing protein, expressed	Zm00001d042989_T001; Zm00001d042988_T001	GRMZM2G397518_T01; GRMZM2G134735_T01	Bradi2g54030.1; Bradi4g32060.1	Sobic.003G344501.1; Sobic.007G155300.1	Seita.5G368600.1; Seita.6G180200.1
Sevir.5G381300	7.57093	15.3439	1.01912	3.83455	5e-05	0.00259596	hsp1	heat shock protein1	probable mediator of RNA polymerase II transcription subunit 37c-like	Heat shock protein 70, conserved site;Heat shock protein 70 family;Heat shock protein 70kD, peptide-binding domain;Heat shock protein 70kD, C-terminal domain	AT3G12580.1	ATHSP70,HSP70	heat shock protein 70	LOC_Os05g38530.1	DnaK family protein, putative, expressed	Zm00001d012420_T001; Zm00001d012420_T003	GRMZM2G310431_T01; AC209784.3_FGT007	Bradi2g23250.1; Bradi2g54570.1	Sobic.003G350700.1; Sobic.009G163900.1	Seita.5G376100.1; Seita.3G216900.1
Sevir.5G383100	5.70692	3.54032	-0.688834	-2.88016	5e-05	0.00259596	NA	NA	ATP-dependent zinc metalloprotease FTSH 3, mitochondrial-like	Peptidase M41, FtsH extracellular;Peptidase, FtsH;ATPase, AAA-type, conserved site;ATPase, AAA-type, core;AAA+ ATPase domain;Peptidase M41;P-loop containing nucleoside triphosphate hydrolase	AT1G07510.1	ftsh10	FTSH protease 10	LOC_Os01g62500.1	OsFtsH3 FtsH protease, homologue of AtFtsH3/10, expressed	Zm00001d010522_T001; Zm00001d010522_T003	GRMZM2G038401_T01	Bradi2g23357.1; Bradi2g54697.1	Sobic.003G352900.1; Sobic.009G162600.1	Seita.5G377900.1; Seita.3G217900.1
Sevir.5G384900	17.5781	9.73277	-0.85286	-3.93178	5e-05	0.00259596	NA	NA			AT2G39740.1		Nucleotidyltransferase family protein	LOC_Os01g62790.1	expressed protein	NA	NA	Bradi2g54817.1	Sobic.003G354232.1	Seita.5G379800.1
Sevir.5G387100	1.18482	2.32517	0.972672	2.61238	0.0001	0.00479154	NA	NA	non-specific lipid-transfer protein-like	Bifunctional inhibitor/plant lipid transfer protein/seed storage helical domain	AT5G05960.1		Bifunctional inhibitor/lipid-transfer protein/seed storage 2S albumin superfamily protein	LOC_Os01g62980.1	LTPL101 - Protease inhibitor/seed storage/LTP family protein precursor, expressed	Zm00001d042862_T001	GRMZM2G065557_T01; GRMZM2G418119_T01	Bradi2g54970.2	Sobic.003G356500.1; Sobic.006G074200.1	Seita.5G381800.1
Sevir.5G390800	4.49035	8.3571	0.896174	2.30269	0.00025	0.00986783	NA	NA	uncharacterized LOC101756786	Transferase;Chloramphenicol acetyltransferase-like domain	AT2G39980.1		HXXXD-type acyl-transferase family protein	LOC_Os01g63480.1	transferase family protein, putative, expressed	Zm00001d042826_T001; Zm00001d012333_T001	GRMZM2G165192_T01; GRMZM2G115422_T01	Bradi2g55250.1; Bradi2g23740.1	Sobic.003G360000.1	Seita.5G385700.1; Seita.3G223000.1
Sevir.5G392400	30.5551	20.6488	-0.565352	-2.45816	5e-05	0.00259596	NA	NA	auxin transporter-like protein 1-like	Amino acid transporter, transmembrane	AT2G38120.1	AUX1,MAP1,PIR1,WAV5	Transmembrane amino acid transporter family protein	LOC_Os01g63770.1	transmembrane amino acid transporter protein, putative, expressed	Zm00001d042809_T003; Zm00001d042809_T008	GRMZM2G127949_T01; GRMZM2G067022_T02	Bradi2g55340.2; Bradi1g68350.1	Sobic.003G361300.1; Sobic.009G156600.1	Seita.5G387200.1; Seita.3G223500.1
Sevir.5G408600	89.2339	62.7533	-0.507901	-2.07207	0.0002	0.00826695	NA	NA	bidirectional sugar transporter SWEET1a-like	SWEET sugar transporter	AT1G21460.1		Nodulin MtN3 family protein	LOC_Os01g65880.1	nodulin MtN3 family protein, putative, expressed	Zm00001d000222_T001; Zm00001d038226_T001	GRMZM2G039365_T03; GRMZM2G153358_T01	Bradi2g56890.1; Bradi3g41410.1	Sobic.003G377700.1; Sobic.009G143500.1	Seita.5G403300.1; Seita.3G235900.1
Sevir.5G408900	1.90266	0.812606	-1.22739	-2.70302	0.0001	0.00479154	NA	NA	tyrosine--tRNA ligase, cytoplasmic-like	Tyrosine-tRNA ligase, archaeal/eukaryotic-type;Aminoacyl-tRNA synthetase, class Ic;Rossmann-like alpha/beta/alpha sandwich fold	AT2G33840.1		Tyrosyl-tRNA synthetase, class Ib, bacterial/mitochondrial	LOC_Os08g05490.1	tRNA synthetase, putative, expressed	NA	NA	NA	NA	Seita.5G403600.1
Sevir.5G410100	5.5234	3.25851	-0.761344	-2.10642	0.0005	0.0167787	NA	NA	MADS-box transcription factor 2-like	Transcription factor, K-box;Transcription factor, MADS-box	AT5G20240.1	PI	K-box region and MADS-box transcription factor family protein	LOC_Os01g66030.1	OsMADS2 - MADS-box family gene with MIKCc type-box, expressed	Zm00001d042618_T002; Zm00001d042618_T001	GRMZM2G110153_T01; GRMZM2G152862_T01	Bradi2g57000.1; Bradi2g24940.2	Sobic.003G379000.1; Sobic.009G142500.1	Seita.5G404600.1; Seita.3G236800.1
Sevir.5G415200	5.40738	3.13057	-0.788503	-2.1844	0.0001	0.00479154	NA	NA	uncharacterized LOC101765051	Polyketide synthase, enoylreductase;Alcohol dehydrogenase, C-terminal;GroES-like;NAD(P)-binding domain;Alcohol dehydrogenase superfamily, zinc-type	AT1G65560.1		Zinc-binding dehydrogenase family protein	LOC_Os01g66720.1	NADP-dependent oxidoreductase, putative, expressed	Zm00001d042555_T001; Zm00001d042556_T001	GRMZM2G026855_T05; GRMZM2G079263_T01	Bradi2g57440.2; Bradi2g57427.1	Sobic.003G384300.1; Sobic.003G110200.1	Seita.5G409600.1; Seita.5G409500.1
Sevir.5G420800	4.58649	2.40003	-0.934337	-3.14767	5e-05	0.00259596	NA	NA		Putative S-adenosyl-L-methionine-dependent methyltransferase;S-adenosyl-L-methionine-dependent methyltransferase-like	AT2G43200.1		S-adenosyl-L-methionine-dependent methyltransferases superfamily protein	LOC_Os01g67360.1	methyltransferase, putative, expressed	Zm00001d042499_T001	GRMZM2G346138_T01	Bradi2g57710.1	Sobic.003G390100.5	Seita.5G415400.1; Seita.5G415500.1
Sevir.5G423600	18.8349	27.5597	0.549149	2.39647	5e-05	0.00259596	NA	NA	peptide transporter PTR1-like	Major facilitator superfamily domain;PTR2 family proton/oligopeptide symporter, conserved site;Proton-dependent oligopeptide transporter family	AT3G54140.1	ATPTR1,PTR1	peptide transporter 1	LOC_Os01g67630.1	peptide transporter PTR2, putative, expressed	Zm00001d042473_T001; Zm00001d042473_T002	GRMZM2G419328_T03; GRMZM5G840883_T01	Bradi2g57927.1; Bradi2g02822.3	Sobic.003G392700.1; Sobic.002G000800.2	Seita.5G418400.1; Seita.5G282900.1
Sevir.5G429000	15.1774	7.15023	-1.08587	-3.05373	5e-05	0.00259596	NA	NA								NA	NA	NA	NA	Seita.5G423400.1; Seita.9G032100.1
Sevir.5G431200	638.358	875.225	0.455287	2.24745	5e-05	0.00259596	NA	NA	putative lipid-transfer protein DIR1-like	Bifunctional inhibitor/plant lipid transfer protein/seed storage helical domain	AT5G55410.2		Bifunctional inhibitor/lipid-transfer protein/seed storage 2S albumin superfamily protein	LOC_Os01g68589.1	LTPL39 - Protease inhibitor/seed storage/LTP family protein precursor, expressed	NA	NA	NA	Sobic.003G399700.1	Seita.5G425600.1
Sevir.5G441400	463.666	291.646	-0.66887	-3.2594	5e-05	0.00259596	NA	NA	NA	NA	AT3G04070.1	anac047,NAC047	NAC domain containing protein 47	LOC_Os01g70110.1	No apical meristem protein, putative, expressed	Zm00001d042288_T003; Zm00001d042288_T002	AC203535.4_FGT002; GRMZM2G134073_T01	NA	Sobic.003G409800.1	Seita.5G435400.1
Sevir.5G444400	6.22433	9.8272	0.658861	1.86894	0.00205	0.0489914	NA	NA	uncharacterized LOC101757203	Heavy metal-associated domain, HMA	AT2G35730.1; AT2G35730.1	;	Heavy metal transport/detoxification superfamily protein ; Heavy metal transport/detoxification superfamily protein	LOC_Os01g70240.1; LOC_Os01g70240.2	expressed protein; expressed protein	Zm00001d042270_T005; Zm00001d011955_T002	GRMZM2G054341_T01; GRMZM2G031528_T02	NA	Sobic.003G411600.1	Seita.5G437800.1
Sevir.5G448300	31.2854	41.7691	0.416947	1.84667	0.0013	0.034827	NA	NA	pollen-specific leucine-rich repeat extensin-like protein 1-like	Heavy metal-associated domain, HMA	AT5G27690.1		Heavy metal transport/detoxification superfamily protein	LOC_Os01g70710.1	heavy metal-associated domain containing protein, expressed	Zm00001d042225_T003; Zm00001d042225_T002	GRMZM5G822137_T05	Bradi2g59810.1; Bradi2g27652.1	Sobic.003G415900.1	Seita.5G441700.1
Sevir.5G456600	7.52604	4.98342	-0.594755	-2.45036	5e-05	0.00259596	NA	NA	crossover junction endonuclease MUS81-like	Restriction endonuclease type II-like;ERCC4 domain;DNA repair nuclease, XPF-type/Helicase	AT4G30870.1	ATMUS81,MUS81	Restriction endonuclease, type II-like superfamily protein	LOC_Os01g71960.1	endonuclease, putative, expressed	Zm00001d042128_T005; Zm00001d042128_T002	NA	Bradi2g10500.1	Sobic.003G423800.1; Sobic.003G423700.1	Seita.5G450200.1; Seita.5G450100.1
Sevir.5G457400	12.0368	17.3188	0.52489	1.90711	0.00135	0.0357685	NA	NA	CYSTM1 family protein A-like	Cysteine-rich transmembrane CYSTM domain	AT5G04080.1			LOC_Os01g72009.1	expressed protein	Zm00001d042114_T001; Zm00001d042115_T001	GRMZM2G037452_T01; GRMZM5G844545_T01	Bradi2g60705.1	Sobic.003G424500.1	Seita.5G451000.1
Sevir.5G457800	29.7171	40.5483	0.44835	2.18091	0.00015	0.00661167	NA	NA		Single-strand DNA-binding	AT1G31010.1	OSB4	organellar single-stranded DNA binding protein 4	LOC_Os01g72049.1	retrotransposon, putative, centromere-specific, expressed	Zm00001d011877_T005; Zm00001d011877_T001	GRMZM2G102314_T01	Bradi2g60720.3	Sobic.003G425100.1	Seita.5G451200.1
Sevir.5G457900	72.3649	103.056	0.510068	2.34651	5e-05	0.00259596	NA	NA	probable calcium-binding protein CML35-like	EF-Hand 1, calcium-binding site;EF-hand-like domain;Calcium-binding EF-hand	AT1G66400.1	CML23	calmodulin like 23	LOC_Os01g72080.1	calmodulin-like protein 1, putative, expressed	Zm00001d042108_T001	GRMZM2G467184_T01	Bradi2g60680.2	Sobic.003G425200.1; Sobic.008G012900.1	Seita.5G451300.1
Sevir.5G458000	3.24558	4.7103	0.537341	2.08921	0.0005	0.0167787	elm1	elongated mesocotyl1	phytochromobilin:ferredoxin oxidoreductase, chloroplastic-like	Ferredoxin-dependent bilin reductase	AT3G09150.2	ATHY2,GUN3,HY2	phytochromobilin:ferredoxin oxidoreductase, chloroplast / phytochromobilin synthase (HY2)	LOC_Os01g72090.1	phycoerythrobilin ferredoxin oxidoreductase, putative, expressed	Zm00001d011876_T001	GRMZM5G861678_T06	NA	Sobic.003G425300.1	Seita.5G451400.1
Sevir.5G458100	8.43479	17.4042	1.04501	3.84545	5e-05	0.00259596	NA	NA	probable calcium-binding protein CML10-like	EF-Hand 1, calcium-binding site;EF-hand-like domain;Calcium-binding EF-hand	AT1G24620.1		EF hand calcium-binding protein family	LOC_Os01g72100.1	OsCML10 - Calmodulin-related calcium sensor protein, expressed	Zm00001d042107_T001; Zm00001d009985_T001	GRMZM2G106945_T01; GRMZM2G474755_T01	Bradi2g27050.1; Bradi4g26400.1	Sobic.003G425500.1	Seita.5G451500.1; Seita.3G261400.1
Sevir.5G458200	71.3879	100.78	0.497458	2.4437	5e-05	0.00259596	NA	NA		Leucine-rich repeat	AT3G14470.1		NB-ARC domain-containing disease resistance protein	LOC_Os02g05686.1	expressed protein	NA	NA	NA	NA	Seita.5G452700.1; Seita.5G452500.1
Sevir.5G460200	0.97035	0.518787	-0.903364	-1.92834	0.00155	0.0395969	NA	NA	probable ADP-ribosylation factor GTPase-activating protein AGD11-like	Arf GTPase activating protein;C2 calcium-dependent membrane targeting	AT3G07940.1		Calcium-dependent ARF-type GTPase activating protein family	LOC_Os01g72230.1	stromal membrane-associated protein, putative, expressed	Zm00001d011855_T008; Zm00001d011855_T004	GRMZM2G109472_T03	Bradi2g60950.1	Sobic.003G427200.1	Seita.5G454000.1
Sevir.5G464800	49.4236	69.0369	0.482166	2.262	0.0002	0.00826695	NA	NA	probably inactive leucine-rich repeat receptor-like protein kinase At3g28040-like	Protein kinase, ATP binding site;Leucine-rich repeat-containing N-terminal, type 2;Protein kinase-like domain;Serine/threonine-protein kinase, active site;Leucine-rich repeat, typical subtype;Serine/threonine- / dual specificity protein kinase, catalytic domain;Leucine-rich repeat;Protein kinase, catalytic domain	AT3G28040.1		Leucine-rich receptor-like protein kinase family protein	LOC_Os01g72700.1	expressed protein	Zm00001d042051_T001; Zm00001d011834_T001	GRMZM2G138338_T01; GRMZM2G059117_T01	Bradi2g61247.1	Sobic.003G432000.1	Seita.5G458200.1; Seita.1G118600.1
Sevir.5G474500	12.6276	20.4335	0.694354	2.68231	5e-05	0.00259596	NA	NA	RNA-binding protein with serine-rich domain 1-A-like	DVL	AT3G55515.1	DVL8,RTFL7	ROTUNDIFOLIA like 7	LOC_Os05g01960.1	expressed protein	Zm00001d011784_T001	GRMZM2G398017_T01; GRMZM2G098056_T01	Bradi2g62100.2	Sobic.003G443800.1	Seita.5G468300.1
Sevir.6G009700	1.13483	3.5353	1.63936	2.5053	0.00025	0.00986783	NA	NA	4,5-DOPA dioxygenase extradiol-like protein-like	Extradiol aromatic ring-opening dioxygenase, DODA type;Extradiol ring-cleavage dioxygenase, class III enzyme, subunit B	AT4G15093.1		catalytic LigB subunit of aromatic ring-opening dioxygenase family	LOC_Os01g65680.1	4,5-DOPA dioxygenase extradiol, putative, expressed	Zm00001d042634_T001; Zm00001d012228_T002	GRMZM2G078500_T01; GRMZM2G092817_T01	Bradi2g56780.2	Sobic.003G376100.1; Sobic.003G376300.2	Seita.6G011200.1; Seita.5G401100.1
Sevir.6G014600	14.4681	4.18535	-1.78945	-6.783	5e-05	0.00259596	NA	NA	NA	NA				LOC_Os12g07390.1	expressed protein	NA	NA	NA	NA	NA
Sevir.6G018300	22.6146	15.3751	-0.55666	-2.38051	5e-05	0.00259596	NA	NA	F-box/FBD/LRR-repeat protein At1g16930-like	FBD domain;F-box domain, cyclin-like	AT1G13570.1; AT1G13570.1	;	F-box/RNI-like superfamily protein; F-box/RNI-like superfamily protein	LOC_Os04g13150.1; LOC_Os04g13160.1	OsFBX125 - F-box domain containing protein, expressed; OsFBD9 - F-box and FBD domain containing protein, expressed	NA	NA	Bradi1g21087.2; Bradi4g25670.3	Sobic.008G094800.1; Sobic.006G234500.1	Seita.6G019800.1; Seita.7G038800.1
Sevir.6G019400	6.04479	10.3197	0.771634	2.49644	5e-05	0.00259596	NA	NA	probable peptide/nitrate transporter At1g33440-like	Major facilitator superfamily domain;Proton-dependent oligopeptide transporter family	AT1G59740.1		Major facilitator superfamily protein	LOC_Os04g36040.1	peptide transporter PTR2, putative, expressed	Zm00001d049349_T001; Zm00001d003603_T001	GRMZM2G026459_T04; GRMZM2G112039_T01	Bradi5g10920.1	Sobic.007G081300.1; Sobic.006G089300.1	Seita.6G020900.1; Seita.7G107900.1
Sevir.6G026500	11.5596	21.9344	0.924103	3.5633	5e-05	0.00259596	NA	NA	2'-deoxymugineic-acid 2'-dioxygenase-like	Non-haem dioxygenase N-terminal domain;Oxoglutarate/iron-dependent dioxygenase;Isopenicillin N synthase-like	AT5G24530.1	DMR6	2-oxoglutarate (2OG) and Fe(II)-dependent oxygenase superfamily protein	LOC_Os07g07410.2	oxidoreductase, 2OG-Fe oxygenase family protein, putative, expressed	Zm00001d035308_T001	NA	Bradi1g56240.1	Sobic.008G109700.1	Seita.6G028100.1; Seita.3G354100.1
Sevir.6G028100	0.562599	1.13482	1.01229	2.60977	5e-05	0.00259596	NA	NA	probable LRR receptor-like serine/threonine-protein kinase At1g56130-like	Malectin;Protein kinase-like domain;Serine/threonine-protein kinase, active site;Serine/threonine- / dual specificity protein kinase, catalytic domain;Leucine-rich repeat;Serine-threonine/tyrosine-protein kinase catalytic domain;Protein kinase, catalytic domain;Concanavalin A-like lectin/glucanase, subgroup	AT1G56130.1		Leucine-rich repeat transmembrane protein kinase	LOC_Os08g10300.1	SHR5-receptor-like kinase, putative, expressed	Zm00001d024291_T001; Zm00001d024291_T004	GRMZM2G151567_T01; GRMZM2G453524_T01	NA	Sobic.007G073400.1; Sobic.006G215400.1	Seita.6G030000.1; Seita.2G097500.1
Sevir.6G028900	32.5373	41.7985	0.361355	1.835	0.00185	0.0449366	NA	NA	uncharacterized LOC101764920	Pyridine nucleotide-disulphide oxidoreductase, FAD/NAD(P)-binding domain;Mycolic acid cyclopropane synthase;Amine oxidase;S-adenosyl-L-methionine-dependent methyltransferase-like	AT3G23530.1		Cyclopropane-fatty-acyl-phospholipid synthase	LOC_Os12g16650.1	Cyclopropane-fatty-acyl-phospholipid synthase, putative, expressed	Zm00001d048643_T001; Zm00001d048643_T002	NA	NA	Sobic.005G218100.1; Sobic.005G218000.1	Seita.6G031300.1; Seita.2G115200.1
Sevir.6G030300	2.0953	0.572062	-1.87292	-3.81245	5e-05	0.00259596	NA	NA		F-box domain, cyclin-like	AT4G05460.1		RNI-like superfamily protein	LOC_Os08g09450.1	OsFBL41 - F-box domain and LRR containing protein, expressed	NA	NA	Bradi1g61973.1	NA	Seita.6G032800.1
Sevir.6G032100	7.98076	5.4365	-0.553847	-1.98088	0.00095	0.0273936	NA	NA	putative F-box/LRR-repeat protein 23-like	F-box domain, cyclin-like	AT4G05460.1		RNI-like superfamily protein	LOC_Os08g09450.1	OsFBL41 - F-box domain and LRR containing protein, expressed	NA	NA	Bradi3g17410.2; Bradi3g17590.1	Sobic.007G070300.1; Sobic.007G070500.1	Seita.6G033800.1; Seita.8G245800.1
Sevir.6G044700	1.75055	0.774677	-1.17614	-3.75137	5e-05	0.00259596	NA	NA	DNA-directed RNA polymerase D subunit 2a-like	RNA polymerase Rpb2, domain 5;RNA polymerase Rpb2, domain 4;RNA polymerase Rpb2, domain 3;RNA polymerase, beta subunit, protrusion;RNA polymerase Rpb2, domain 2;RNA polymerase Rpb2, domain 7;RNA polymerase, beta subunit, conserved site;DNA-directed RNA polymerase, subunit 2, domain 6;DNA-directed RNA polymerase, subunit 2;RNA polymerase Rpb2, OB-fold	AT3G23780.1; AT3G23780.2	DMS2,DRD2,NRPD2,NRPD2A,NRPE2; DMS2,DRD2,NRPD2,NRPD2A,NRPE2	nuclear RNA polymerase D2A; nuclear RNA polymerase D2A	LOC_Os08g07480.1; LOC_Os08g07480.1	DNA-directed RNA polymerase subunit, putative, expressed; DNA-directed RNA polymerase subunit, putative, expressed	Zm00001d024470_T001; Zm00001d024470_T003	GRMZM2G133512_T01	Bradi3g15852.1	Sobic.007G056900.1	Seita.6G047400.1; Seita.7G258200.1
Sevir.6G046800	2.93738	7.25581	1.30461	3.45451	5e-05	0.00259596	NA	NA	ABC transporter G family member 14-like	ABC transporter, conserved site;ABC-2 type transporter;AAA+ ATPase domain;ABC transporter-like;P-loop containing nucleoside triphosphate hydrolase	AT1G31770.1	ABCG14	ATP-binding cassette 14	LOC_Os08g07010.1	ABC-2 type transporter domain containing protein, expressed	Zm00001d024497_T001	GRMZM2G165757_T01	Bradi3g16130.1; Bradi3g16132.1	Sobic.007G054500.1	Seita.6G049400.1
Sevir.6G050300	38.0771	24.8037	-0.61837	-2.62129	5e-05	0.00259596	NA	NA			AT1G32240.1	KAN2	Homeodomain-like superfamily protein	LOC_Os08g06370.1	MYB family transcription factor, putative, expressed	Zm00001d024532_T001; Zm00001d049511_T001	GRMZM2G123308_T02; GRMZM2G315506_T01	Bradi3g16340.1; Bradi3g00550.2	Sobic.007G050500.1; Sobic.004G273000.1	Seita.6G053400.1; Seita.6G152600.1
Sevir.6G053300	15.6646	24.4639	0.64315	2.36332	5e-05	0.00259596	bm3	brown midrib3	caffeic acid 3-O-methyltransferase-like	Caffeate O-methyltransferase (COMT) family;Plant methyltransferase dimerisation;O-methyltransferase, family 2;Winged helix-turn-helix DNA-binding domain;S-adenosyl-L-methionine-dependent methyltransferase-like	AT5G54160.1	ATOMT1,OMT1	O-methyltransferase 1	LOC_Os08g06100.1	O-methyltransferase, putative, expressed	Zm00001d049541_T001	AC196475.3_FGT004; GRMZM5G814904_T01	Bradi3g16530.1; Bradi2g02380.1	Sobic.007G047300.1	Seita.6G055900.1; Seita.J026500.1
Sevir.6G062400	46.2844	65.565	0.5024	2.32014	0.0001	0.00479154	NA	NA	leucine-rich repeat receptor-like protein kinase TDR-like	Protein kinase, ATP binding site;Leucine-rich repeat-containing N-terminal, type 2;Protein kinase-like domain;Serine/threonine-protein kinase, active site;Leucine-rich repeat, typical subtype;Serine/threonine- / dual specificity protein kinase, catalytic domain;Leucine-rich repeat;Protein kinase, catalytic domain	AT5G61480.1	PXY	Leucine-rich repeat protein kinase family protein	LOC_Os08g05290.1	receptor-like protein kinase 5 precursor, putative, expressed	Zm00001d049588_T001; Zm00001d014971_T001	GRMZM2G039934_T01; GRMZM2G168603_T01	Bradi3g17567.1; Bradi1g30160.1	Sobic.007G038000.1; Sobic.004G008600.1	Seita.6G064400.1; Seita.9G480700.1
Sevir.6G083500	78.0835	44.0142	-0.827048	-3.84383	5e-05	0.00259596	NA	NA	uncharacterized LOC101779388	ACT domain	AT1G12420.1	ACR8	ACT domain repeat 8	LOC_Os03g14370.2	ACT domain containing protein, expressed	Zm00001d049660_T002; Zm00001d035119_T001	GRMZM2G092432_T01; GRMZM2G034404_T01	Bradi3g13880.1	Sobic.007G020700.1; Sobic.004G149000.1	Seita.6G083800.1; Seita.9G469600.1
Sevir.6G090800	4.5094	6.93385	0.620723	2.55386	5e-05	0.00259596	NA	NA	NADPH--cytochrome P450 reductase-like	NADPH-cytochrome P450 reductase;Riboflavin synthase-like beta-barrel;Ferredoxin reductase-type FAD-binding domain;Flavodoxin/nitric oxide synthase;FAD-binding, type 1;Flavoprotein pyridine nucleotide cytochrome reductase;Oxidoreductase FAD/NAD(P)-binding;Flavodoxin;NADPH-cytochrome p450 reductase, FAD-binding, alpha-helical domain-3;Flavoprotein-like	AT4G30210.2	AR2,ATR2	P450 reductase 2	LOC_Os08g14570.1	NADPH reductase, putative, expressed	Zm00001d050218_T001; Zm00001d024412_T003	AC217947.4_FGT002; GRMZM2G144407_T01	Bradi3g18850.1; Bradi4g37770.1	Sobic.007G088000.1; Sobic.002G295100.1	Seita.6G091300.1; Seita.3G033700.1
Sevir.6G111400	22.8669	34.8294	0.607042	2.40454	5e-05	0.00259596	NA	NA	protein ASPARTIC PROTEASE IN GUARD CELL 1-like	Aspartic peptidase;Peptidase aspartic, active site;Peptidase A1	AT1G79720.1		Eukaryotic aspartyl protease family protein	LOC_Os08g16660.1	aspartic proteinase nepenthesin precursor, putative, expressed	Zm00001d050178_T001; Zm00001d020536_T001	GRMZM2G133394_T01; GRMZM2G142918_T01	Bradi3g19360.1	Sobic.007G097100.1; Sobic.002G206100.1	Seita.6G101200.1; Seita.2G209600.1
Sevir.6G117300	2.19842	4.25367	0.952241	2.90418	5e-05	0.00259596	NA	NA	reticulon-like protein B21-like	Reticulon	AT5G58000.1		Reticulon family protein	LOC_Os08g17870.1	reticulon domain containing protein, putative, expressed	Zm00001d050153_T002; Zm00001d050153_T001	GRMZM2G352132_T01	Bradi3g19770.1	Sobic.007G113900.1	Seita.6G107100.1
Sevir.6G118400	11.8976	6.75796	-0.816008	-2.86217	5e-05	0.00259596	NA	NA		Homeodomain-like;Homeobox KN domain;ELK domain;Homeobox domain	AT5G25220.1; AT5G25220.2	KNAT3; KNAT3	KNOTTED1-like homeobox gene 3; KNOTTED1-like homeobox gene 3	LOC_Os08g19650.1; LOC_Os08g19650.2	homeobox protein knotted-1, putative, expressed; homeobox protein knotted-1, putative, expressed	NA	GRMZM2G002225_T01	Bradi3g19927.4	Sobic.003G144200.1	Seita.6G108000.1; Seita.5G027000.1
Sevir.6G128600	3.15479	5.76362	0.86943	2.69595	5e-05	0.00259596	NA	NA	beta-glucosidase 31-like	Glycoside hydrolase, family 1, active site;Glycoside hydrolase, superfamily;Glycoside hydrolase, family 1;Glycoside hydrolase, catalytic domain	AT1G02850.2	BGLU11	beta glucosidase 11	LOC_Os09g33680.1	Os9bglu31 - beta-glucosidase, dhurrinase, similar to G. max hydroxyisourate hydrolase, expressed	NA	NA	Bradi4g34927.2	Sobic.010G170300.1	Seita.6G118900.1
Sevir.6G138000	4.40473	7.36381	0.741399	2.15638	0.0002	0.00826695	NA	NA	uncharacterized LOC101782477	PGG domain	AT5G50140.1		Ankyrin repeat family protein	LOC_Os06g19110.1	cadmium tolerance factor, putative, expressed	Zm00001d028649_T001	GRMZM2G043832_T01	Bradi1g43300.2	Sobic.005G228501.1; Sobic.001G418400.2	Seita.6G126500.1; Seita.6G126000.1
Sevir.6G150200	21.5983	12.6372	-0.773239	-3.79125	5e-05	0.00259596	NA	NA	probable alpha,alpha-trehalose-phosphate synthase [UDP-forming] 9-like	HAD-like domain;HAD-superfamily hydrolase, subfamily IIB;Trehalose-phosphatase;Glycosyl transferase, family 20	AT1G23870.1	ATTPS9,TPS9	trehalose-phosphatase/synthase 9	LOC_Os08g31980.1	trehalose-6-phosphate synthase, putative, expressed	Zm00001d032311_T006; Zm00001d032311_T005	GRMZM2G008226_T01; GRMZM2G366659_T01	Bradi3g35820.1	Sobic.007G126100.1	Seita.6G144600.1
Sevir.6G151500	10.3738	4.13513	-1.32694	-4.99143	5e-05	0.00259596	NA	NA		Ankyrin repeat-containing domain;Tetratricopeptide repeat;Tetratricopeptide repeat-containing domain;Ankyrin repeat;Tetratricopeptide TPR-1;Tetratricopeptide-like helical	AT3G04710.3		ankyrin repeat family protein	LOC_Os01g09384.1	ankyrin repeat domain containing protein, putative, expressed	NA	NA	NA	Sobic.001G288000.1	Seita.6G145700.1; Seita.9G286200.1
Sevir.6G152600	5.44474	2.80413	-0.957307	-1.92991	0.0012	0.0327399	NA	NA	NA	NA						NA	NA	NA	NA	Seita.6G146800.1
Sevir.6G155000	6.37033	2.12263	-1.58551	-3.41636	5e-05	0.00259596	NA	NA								NA	NA	NA	NA	Seita.6G149000.1
Sevir.6G157100	17.6254	11.0453	-0.674224	-2.99773	5e-05	0.00259596	NA	NA	methylcrotonoyl-CoA carboxylase beta chain, mitochondrial-like	Acetyl-coenzyme A carboxyltransferase, C-terminal;Acetyl-coenzyme A carboxyltransferase, N-terminal;Carboxyl transferase;ClpP/crotonase-like domain	AT4G34030.1	MCCB	3-methylcrotonyl-CoA carboxylase	LOC_Os08g32850.1	methylcrotonoyl-CoA carboxylase beta chain, mitochondrial precursor, putative, expressed	Zm00001d050336_T001; Zm00001d050336_T007	GRMZM2G702490_T02	Bradi3g36140.1	Sobic.007G130600.1	Seita.6G151000.1
Sevir.6G161100	3.92076	8.43152	1.10466	2.31956	0.00035	0.0129399	NA	NA		Protein of unknown function DUF4228	AT1G66480.1	PMI2	plastid movement impaired 2	LOC_Os08g33210.1	expressed protein	Zm00001d032233_T001; Zm00001d020417_T001	GRMZM2G056815_T01; GRMZM2G092525_T01	NA	Sobic.007G133400.2; Sobic.002G196900.1	Seita.6G155000.1; Seita.2G200900.1
Sevir.6G161600	2.13441	0.741675	-1.52498	-2.55475	5e-05	0.00259596	NA	NA	NA	NA						NA	NA	NA	NA	Seita.6G155500.1
Sevir.6G166200	8.79059	4.06627	-1.11226	-2.96539	5e-05	0.00259596	NA	NA	myb-related protein 306-like	Myb domain;Homeodomain-like;SANT/Myb domain	AT3G47600.1	ATMYB94,ATMYBCP70,MYB94	myb domain protein 94	LOC_Os08g33940.1	MYB family transcription factor, putative, expressed	Zm00001d032178_T001; Zm00001d032179_T001	GRMZM2G024468_T01; GRMZM2G131937_T01	Bradi3g37047.1; Bradi4g30220.1	Sobic.007G138800.1; Sobic.007G138900.1	Seita.6G160100.1; Seita.2G204300.1
Sevir.6G166400	1.38227	0.407466	-1.76228	-2.31257	0.00085	0.0252665	NA	NA	NA	NA	AT1G74660.1	MIF1	mini zinc finger 1	LOC_Os09g29130.1	ZF-HD protein dimerisation region containing protein, expressed	Zm00001d032177_T001; Zm00001d050452_T001	GRMZM2G370863_T01; GRMZM2G074057_T01	Bradi4g43960.1	Sobic.007G139000.1	Seita.6G160500.1
Sevir.6G172100	2.36274	0.32172	-2.87658	-7.09057	5e-05	0.00259596	NA	NA	eukaryotic translation initiation factor 3 subunit C-like	Eukaryotic translation initiation factor 3 subunit 8, N-terminal;Proteasome component (PCI) domain;Winged helix-turn-helix DNA-binding domain;Eukaryotic translation initiation factor 3 subunit C	AT3G56150.2	ATEIF3C-1,ATTIF3C1,EIF3C,EIF3C-1,TIF3C1	eukaryotic translation initiation factor 3C	LOC_Os07g03230.1	eukaryotic translation initiation factor 3 subunit C, putative, expressed	Zm00001d002169_T004; Zm00001d002169_T008	GRMZM2G084062_T01; GRMZM2G301904_T01	NA	Sobic.007G144100.1; Sobic.002G246700.1	Seita.6G166400.1
Sevir.6G172900	5.20578	8.60333	0.724781	1.99108	0.0007	0.0217826	NA	NA	protein GLUTAMINE DUMPER 3-like		AT5G57685.1	ATGDU3,GDU3,LSB1	glutamine dumper 3	LOC_Os08g34700.1	GDU1, putative, expressed	Zm00001d032115_T001; Zm00001d050079_T001	GRMZM2G373859_T01; GRMZM2G153176_T01	Bradi3g37230.2	Sobic.007G144900.1	Seita.6G167300.1; Seita.6G096500.1
Sevir.6G183800	7.26239	11.1007	0.612136	2.13533	0.00025	0.00986783	NA	NA			AT1G14630.1			LOC_Os08g36380.1	expressed protein	Zm00001d031753_T003; Zm00001d031753_T001	GRMZM2G155340_T03; GRMZM5G898686_T02	Bradi4g31740.1	Sobic.007G153100.1	Seita.6G177400.1
Sevir.6G187100	1.9644	4.72519	1.26629	2.85717	5e-05	0.00259596	pal1	phenylalanine ammonia lyase homolog1	phenylalanine/tyrosine ammonia-lyase-like	Phenylalanine/histidine ammonia-lyases, active site;L-Aspartase-like;Phenylalanine ammonia-lyase;Aromatic amino acid lyase;Phenylalanine ammonia-lyase, shielding domain;Fumarase/histidase, N-terminal	AT2G37040.1	ATPAL1,PAL1	PHE ammonia lyase 1	LOC_Os02g41630.2	phenylalanine ammonia-lyase, putative, expressed	Zm00001d051161_T003; Zm00001d017274_T001	GRMZM2G074604_T01; GRMZM2G441347_T01	Bradi3g49250.2; Bradi3g49260.1	Sobic.004G220300.1; Sobic.006G148800.1	Seita.6G181000.1; Seita.1G240200.1
Sevir.6G192400	10.6491	5.85315	-0.863453	-3.12742	5e-05	0.00259596	NA	NA	protein TRANSPARENT TESTA 12-like	Multi antimicrobial extrusion protein	AT5G65380.1		MATE efflux family protein	LOC_Os08g37432.1	MATE efflux family protein, putative, expressed	Zm00001d050457_T002; Zm00001d050457_T001	GRMZM2G043075_T02; GRMZM2G031177_T01	Bradi3g38450.1; Bradi1g72007.1	Sobic.007G160700.1; Sobic.001G476700.2	Seita.6G186100.1; Seita.6G186200.1
Sevir.6G197100	14.0991	7.59087	-0.893268	-3.17797	5e-05	0.00259596	NA	NA	protein rtoA-like		AT5G38790.1			LOC_Os08g37990.1	expressed protein	NA	GRMZM2G306032_T01	NA	Sobic.007G224700.1	Seita.6G190400.1
Sevir.6G199600	25.2601	37.7399	0.57923	2.12909	0.00015	0.00661167	NA	NA			AT5G55730.1	FLA1	FASCICLIN-like arabinogalactan 1	LOC_Os08g38270.1	fasciclin domain containing protein, expressed	Zm00001d052818_T001; Zm00001d052819_T001	GRMZM5G810646_T01; GRMZM2G301908_T01	NA	Sobic.007G222600.1; Sobic.002G237000.1	Seita.6G192600.1
Sevir.6G202600	3.67136	2.16681	-0.760745	-2.47973	5e-05	0.00259596	NA	NA	NA	NA	AT1G55740.1	AtSIP1,SIP1	seed imbibition 1	LOC_Os08g38710.1	uncharacterized glycosyltransferase, putative, expressed	Zm00001d031303_T002; Zm00001d031300_T003	GRMZM2G037265_T01; GRMZM2G050177_T01	Bradi3g39220.1	Sobic.007G219900.1	Seita.6G195300.1
Sevir.6G204900	7.62742	12.8003	0.746917	2.11012	0.00045	0.0155618	NA	NA	tricin synthase 1-like	O-methyltransferase, family 3;S-adenosyl-L-methionine-dependent methyltransferase-like	AT4G34050.1	CCoAOMT1	S-adenosyl-L-methionine-dependent methyltransferases superfamily protein	LOC_Os08g38900.1	caffeoyl-CoA O-methyltransferase, putative, expressed	Zm00001d052842_T001; Zm00001d052840_T020	GRMZM2G033952_T01; GRMZM2G332522_T02	Bradi3g39420.1	Sobic.007G218800.1; Sobic.007G218700.1	Seita.6G197500.1; Seita.6G197600.1
Sevir.6G208800	8.99044	5.67393	-0.664043	-3.00856	5e-05	0.00259596	NA	NA	uncharacterized LOC101764647	Zinc finger, RING/FYVE/PHD-type;S-adenosyl-L-methionine-dependent methyltransferase-like	AT5G55390.1	EDM2	ENHANCED DOWNY MILDEW 2	LOC_Os08g39250.1	EDM2, putative, expressed	Zm00001d052859_T002; Zm00001d052859_T001	GRMZM2G083411_T01	Bradi3g39730.2	Sobic.007G214900.3	Seita.6G201500.1
Sevir.6G212600	65.0457	49.7592	-0.386488	-1.87848	0.00115	0.0315996	NA	NA	squamosa promoter-binding-like protein 14-like	Transcription factor, SBP-box	AT2G42200.1	SPL9	squamosa promoter binding protein-like 9	LOC_Os08g39890.1	OsSPL14 - SBP-box gene family member, expressed	Zm00001d052890_T001; Zm00001d031451_T001	GRMZM2G460544_T01; GRMZM2G160917_T02	Bradi3g40030.2; Bradi2g59110.1	Sobic.007G210200.1; Sobic.002G247800.1	Seita.6G205500.1; Seita.2G254300.1
Sevir.6G213600	91.1413	49.3225	-0.885858	-4.0005	5e-05	0.00259596	NA	NA	NAC domain-containing protein 77-like	No apical meristem (NAM) protein	AT1G76420.1	ANAC031,CUC3,NAC368	NAC (No Apical Meristem) domain transcriptional regulator superfamily protein	LOC_Os08g40030.1	CUP-SHAPED COTYLEDON3, putative, expressed	Zm00001d031463_T001; Zm00001d031463_T002	GRMZM2G430522_T01; GRMZM2G393433_T02	Bradi3g40085.1; Bradi1g41712.2	Sobic.007G209200.1; Sobic.008G071400.1	Seita.6G206400.1; Seita.4G157500.1
Sevir.6G226800	36.985	55.1142	0.575486	1.96858	0.00095	0.0273936	NA	NA	UDP-glucuronate 4-epimerase 6-like	Nucleotide sugar epimerase;NAD-dependent epimerase/dehydratase;NAD(P)-binding domain	AT3G23820.1	GAE6	UDP-D-glucuronate 4-epimerase 6	LOC_Os08g41440.1	UDP-glucuronate 4-epimerase, putative, expressed	Zm00001d049804_T001; Zm00001d031577_T001	GRMZM2G052357_T01; GRMZM2G161233_T01	Bradi4g34430.1; Bradi3g53830.1	Sobic.007G196800.1; Sobic.002G256100.1	Seita.6G219700.1; Seita.2G263800.1
Sevir.6G230800	22.9434	10.7182	-1.09802	-4.11385	5e-05	0.00259596	NA	NA	MADS-box transcription factor 56-like	Transcription factor, MADS-box	AT4G11880.1	AGL14	AGAMOUS-like 14	LOC_Os08g41960.1	OsMADS37 - MADS-box family gene with MIKC* type-box, expressed	Zm00001d031625_T001; Zm00001d051465_T001	GRMZM2G003514_T01; GRMZM2G160565_T01	Bradi2g59191.1; Bradi2g59119.1	Sobic.007G192900.1; Sobic.001G314400.1	Seita.6G223600.1; Seita.6G223700.1
Sevir.6G231400	5.5679	8.8044	0.661091	1.83824	0.00185	0.0449366	NA	NA	peroxidase 51-like	Peroxidases heam-ligand binding site;Haem peroxidase;Haem peroxidase, plant/fungal/bacterial;Plant peroxidase	AT4G37530.1		Peroxidase superfamily protein	LOC_Os08g42030.1	peroxidase precursor, putative, expressed	Zm00001d031635_T001; Zm00001d029279_T001	GRMZM2G136534_T01; GRMZM2G004984_T01	NA	Sobic.007G192300.1; Sobic.002G258300.2	Seita.6G224300.1; Seita.2G266900.1
Sevir.6G241800	4.7627	8.75932	0.87904	2.90655	5e-05	0.00259596	NA	NA	BAG family molecular chaperone regulator 1-like	BAG domain;Ubiquitin domain;Ubiquitin-related domain	AT5G52060.1	ATBAG1,BAG1	BCL-2-associated athanogene 1	LOC_Os08g43270.1	BAG domain-containing protein, putative, expressed	Zm00001d031732_T001; Zm00001d052733_T001	GRMZM2G079956_T04; GRMZM2G035170_T01	Bradi4g35680.1; Bradi1g49537.1	Sobic.007G180900.1; Sobic.002G270000.1	Seita.6G235500.1; Seita.2G281300.1
Sevir.6G243400	13.0311	25.2451	0.954041	3.371	5e-05	0.00259596	NA	NA	cytochrome P450 78A3-like	Cytochrome P450, conserved site;Cytochrome P450, E-class, group I;Cytochrome P450	AT2G46660.1	CYP78A6	cytochrome P450, family 78, subfamily A, polypeptide 6	LOC_Os08g43390.1	cytochrome P450, putative, expressed	Zm00001d053202_T001; Zm00001d032042_T001	GRMZM2G104783_T01; GRMZM2G092823_T01	Bradi4g35890.1; Bradi3g42180.1	Sobic.007G179750.1; Sobic.002G272700.1	Seita.6G237000.1; Seita.2G283800.1
Sevir.6G248700	1.67066	3.29351	0.979206	2.06037	0.00135	0.0357685	NA	NA		Protein of unknown function DUF241, plant	AT2G17080.1		Arabidopsis protein of unknown function (DUF241)	LOC_Os08g43770.1	carrier, putative, expressed	NA	NA	Bradi3g42532.1; Bradi3g42518.1	Sobic.007G175200.1; Sobic.007G174800.2	Seita.6G242800.1; Seita.6G242000.1
Sevir.6G250800	13.1934	8.42847	-0.646472	-2.52594	5e-05	0.00259596	NA	NA	uncharacterized LOC101770755	Domain of unknown function DUF1618				LOC_Os01g38880.1	expressed protein	NA	NA	NA	NA	Seita.6G245100.1; Seita.6G245500.1
Sevir.6G252200	27.6615	13.5305	-1.03166	-1.9588	0.00195	0.0469511	NA	NA		Zinc finger, C2H2	AT5G57520.1	ATZFP2,ZFP2	zinc finger protein 2	LOC_Os08g44190.1	ZOS8-13 - C2H2 zinc finger protein, expressed	Zm00001d031985_T001	GRMZM2G104516_T01	Bradi3g42633.1	Sobic.007G172800.1	Seita.6G246800.1
Sevir.6G255800	172.933	238.65	0.464683	2.25964	0.0001	0.00479154	NA	NA	protein WALLS ARE THIN 1-like	Drug/metabolite transporter;WAT1-related protein	AT1G75500.2	WAT1	Walls Are Thin 1	LOC_Os08g44750.1	auxin-induced protein 5NG4, putative, expressed	Zm00001d049916_T005; Zm00001d049916_T001	GRMZM2G007953_T01; GRMZM5G804575_T01	Bradi4g21220.1	Sobic.007G166900.1; Sobic.004G009900.1	Seita.6G251100.1; Seita.1G116500.1
Sevir.6G256900	62.0451	89.9519	0.535837	2.63086	5e-05	0.00259596	NA	NA	transcriptional repressor scratch 1-like	C2 calcium-dependent membrane targeting	AT5G23950.1		Calcium-dependent lipid-binding (CaLB domain) family protein	LOC_Os08g44850.1	C2 domain containing protein, putative, expressed	Zm00001d031892_T001; Zm00001d005315_T001	GRMZM2G090177_T01; AC210204.3_FGT002	Bradi4g38860.1; Bradi3g12510.1	Sobic.002G138700.1; Sobic.007G165701.1	Seita.6G252500.1; Seita.5G049200.1
Sevir.7G000800	16.0803	30.8538	0.940152	3.35741	5e-05	0.00259596	NA	NA		Protein of unknown function DUF1635	AT5G22930.1		Protein of unknown function (DUF1635)	LOC_Os04g05070.1	expressed protein	Zm00001d004446_T001	GRMZM2G392106_T01	NA	Sobic.006G014500.1	Seita.7G018000.1
Sevir.7G028000	3.56574	1.7931	-0.991745	-2.23304	0.0004	0.0143212	NA	NA	NA	NA	AT5G27260.1			LOC_Os11g33260.1	retrotransposon protein, putative, unclassified, expressed	NA	NA	NA	NA	Seita.4G188700.1; Seita.2G124800.1
Sevir.7G032300	24.0337	38.7152	0.687839	2.36774	0.0002	0.00826695	NA	NA	NA	NA	AT1G63310.1			LOC_Os04g01500.1	expressed protein	Zm00001d024926_T001; Zm00001d004539_T001	GRMZM2G401883_T01; GRMZM2G147659_T01	Bradi5g02280.1	Sobic.006G003000.1	Seita.7G006300.1
Sevir.7G043800	0.429311	1.11141	1.37229	2.09247	0.0018	0.0443939	NA	NA		Ribosomal protein S2, flavodoxin-like domain;Ribosomal protein S2, bacteria/mitochondria/plastid;Ribosomal protein S2	AT3G03600.1	RPS2	ribosomal protein S2	LOC_Os12g34092.1	ribosomal protein S2, putative, expressed	GRMZM5G851130_T01	GRMZM2G106039_T01; GRMZM5G851130_T01	NA	NA	Seita.J007100.1; Seita.7G012000.1
Sevir.7G049300	2.48546	1.24421	-0.99828	-2.01609	0.0006	0.0192942	NA	NA	DNA-directed RNA polymerase II subunit RPB9-like	DNA-directed RNA polymerase M, 15kDa subunit, conserved site;DNA-directed RNA polymerase, subunit C11/M/9;DNA-directed RNA polymerase, M/15kDa subunit;Zinc finger, TFIIS-type	AT4G16265.1	NRPB9B,NRPD9B,NRPE9B	RNA polymerases M/15 Kd subunit	LOC_Os12g37370.1	DNA-directed RNA polymerase II subunit RPB9, putative, expressed	Zm00001d004409_T002; Zm00001d004409_T003	GRMZM2G023028_T01; GRMZM2G445961_T01	Bradi1g78509.1	Sobic.006G017600.2; Sobic.009G165600.1	Seita.7G044300.1
Sevir.7G065700	12.9221	18.809	0.54158	1.84598	0.00125	0.0338167	NA	NA	transcription factor bHLH78-like	Myc-type, basic helix-loop-helix (bHLH) domain	AT3G07340.1		basic helix-loop-helix (bHLH) DNA-binding superfamily protein	LOC_Os04g28280.1	BEE 3, putative, expressed	Zm00001d006110_T002; Zm00001d006110_T004	GRMZM2G178182_T02	Bradi5g06620.1	NA	Seita.7G058600.1
Sevir.7G066700	1.9219	4.76016	1.30848	4.26819	5e-05	0.00259596	NA	NA	70 kDa peptidyl-prolyl isomerase-like	Tetratricopeptide repeat;Tetratricopeptide repeat-containing domain;Tetratricopeptide TPR-1;Peptidyl-prolyl cis-trans isomerase, FKBP-type, domain;Tetratricopeptide-like helical;Peptidyl-prolyl cis-trans isomerase, FKBP-type	AT3G25230.2	ATFKBP62,FKBP62,ROF1	rotamase FKBP 1	LOC_Os04g28420.1	peptidyl-prolyl isomerase, putative, expressed	Zm00001d004243_T001	GRMZM2G154685_T01	Bradi5g06390.1; Bradi3g40890.3	Sobic.010G134700.1	Seita.7G060200.1; Seita.6G218800.1
Sevir.7G068200	657.286	929.3	0.499622	2.27771	5e-05	0.00259596	NA	NA	NA	NA						NA	NA	NA	NA	Seita.7G061800.1
Sevir.7G078500	16.8412	43.4865	1.36857	6.0229	5e-05	0.00259596	NA	NA	NA	NA	AT2G43180.4		Phosphoenolpyruvate carboxylase family protein	LOC_Os04g31700.1	methylisocitrate lyase 2, putative, expressed	NA	GRMZM2G112176_T01	Bradi5g07880.1	NA	Seita.7G072700.1; Seita.7G073000.1
Sevir.7G092300	9.20155	15.2058	0.724677	2.4369	5e-05	0.00259596	NA	NA	protein doublesex-like		AT3G56500.1		serine-rich protein-related	LOC_Os02g32469.1	expressed protein	Zm00001d000126_T002; Zm00001d000126_T001	GRMZM2G154223_T01	NA	Sobic.006G064200.1	Seita.7G085100.1
Sevir.7G097600	1.07993	0.623465	-0.792552	-1.93199	0.0021	0.0499385	NA	NA	NA	NA						NA	NA	NA	NA	Seita.7G089800.1
Sevir.7G101100	41.0074	61.3521	0.58123	2.27169	0.0002	0.00826695	NA	NA	non-specific lipid-transfer protein-like	Bifunctional inhibitor/plant lipid transfer protein/seed storage helical domain	AT5G05960.1		Bifunctional inhibitor/lipid-transfer protein/seed storage 2S albumin superfamily protein	LOC_Os04g33920.1	LTPL102 - Protease inhibitor/seed storage/LTP family protein precursor, expressed	Zm00001d003757_T001; Zm00001d003760_T001	GRMZM2G136364_T01; GRMZM2G031102_T01	Bradi5g09610.1; Bradi5g09617.1	Sobic.006G074200.1; Sobic.006G074300.1	Seita.7G093500.1; Seita.7G093400.1
Sevir.7G101800	3.01881	5.89834	0.966328	1.91591	0.0013	0.034827	NA	NA	uncharacterized LOC101776142	Late embryogenesis abundant protein, LEA-14	AT3G44220.1		Late embryogenesis abundant (LEA) hydroxyproline-rich glycoprotein family	LOC_Os04g33990.1	harpin-induced protein 1 domain containing protein, expressed	Zm00001d003751_T001; Zm00001d025371_T001	GRMZM5G800014_T01; GRMZM2G045844_T01	Bradi5g09670.1; Bradi3g45160.1	Sobic.006G075000.1	Seita.7G094000.1
Sevir.7G102400	1.52085	0.714049	-1.09078	-2.91619	5e-05	0.00259596	NA	NA	WD repeat-containing protein 44-like	G-protein beta WD-40 repeat;WD40 repeat, conserved site;WD40-repeat-containing domain;WD40 repeat;WD40/YVTN repeat-like-containing domain	AT5G54200.1		Transducin/WD40 repeat-like superfamily protein	LOC_Os04g34080.1	WD-40 repeat family protein, putative, expressed	Zm00001d025375_T006; Zm00001d025375_T008	GRMZM2G055437_T01; GRMZM2G079323_T01	Bradi5g09737.1	Sobic.006G075600.1	Seita.7G094600.1
Sevir.7G102500	3.6936	1.11683	-1.72562	-2.80737	0.00015	0.00661167	NA	NA			AT5G64667.1	IDL2	inflorescence deficient in abscission (IDA)-like 2			Zm00001d050671_T001; Zm00001d050672_T001	GRMZM5G830457_T01	Bradi5g09757.1	Sobic.006G075700.1	Seita.7G094800.1; Seita.1G186000.1
Sevir.7G109800	11.6218	6.25486	-0.893787	-2.74466	5e-05	0.00259596	NA	NA		Domain of unknown function DUF4149	AT1G72100.1		late embryogenesis abundant domain-containing protein / LEA domain-containing protein	LOC_Os04g35490.1	expressed protein	Zm00001d025434_T001	GRMZM2G072322_T01	Bradi5g10460.2	Sobic.006G084100.1	Seita.7G101900.1
Sevir.7G109900	282.78	204.101	-0.470396	-2.26268	0.00015	0.00661167	NA	NA	NA	NA	AT4G24660.1	ATHB22,HB22,MEE68	homeobox protein 22	LOC_Os04g35500.1	ZF-HD protein dimerisation region containing protein, expressed	Zm00001d003645_T001; Zm00001d049000_T001	GRMZM2G089619_T01; GRMZM2G068330_T02	Bradi5g10470.1; Bradi4g21160.1	Sobic.006G084201.1; Sobic.005G086700.4	Seita.7G102000.1; Seita.8G080800.1
Sevir.7G113400	3.22249	2.08994	-0.624712	-2.24149	0.0001	0.00479154	NA	NA	DDT domain-containing protein DDB_G0282237-like	DDT domain superfamily;DDT domain, subgroup;DDT domain;WHIM2 domain;WHIM3 domain	AT5G08630.1		DDT domain-containing protein	LOC_Os02g35100.1	DDT domain containing protein, putative, expressed	Zm00001d050753_T001	GRMZM2G064145_T03	Bradi5g10777.1	Sobic.006G087800.1; Sobic.004G177600.1	Seita.7G105900.1; Seita.1G194200.1
Sevir.7G118700	0.523329	1.12223	1.10058	2.57095	0.0002	0.00826695	NA	NA	NA	NA						Zm00001d025490_T001	GRMZM2G446201_T02	NA	Sobic.006G092500.1	Seita.7G110900.1
Sevir.7G129800	370.882	486.884	0.39262	1.91692	0.0011	0.0306188	NA	NA	uncharacterized LOC101766164	Lipoxygenase, LH2	AT4G39730.1		Lipase/lipooxygenase, PLAT/LH2 family protein	LOC_Os04g38390.1	wound/stress protein, putative, expressed	Zm00001d003457_T001; Zm00001d052224_T001	GRMZM5G812811_T01; GRMZM2G018275_T01	Bradi5g12120.1; Bradi3g58920.1	Sobic.006G103900.1; Sobic.004G232700.1	Seita.7G121500.1; Seita.7G121400.1
Sevir.7G131700	109.262	141.17	0.369638	1.76495	0.00195	0.0469511	NA	NA	glyceraldehyde-3-phosphate dehydrogenase A, chloroplastic-like	Glyceraldehyde/Erythrose phosphate dehydrogenase family;Glyceraldehyde 3-phosphate dehydrogenase, active site;Glyceraldehyde 3-phosphate dehydrogenase, catalytic domain;Glyceraldehyde 3-phosphate dehydrogenase, NAD(P) binding domain;Glyceraldehyde-3-phosphate dehydrogenase, type I;NAD(P)-binding domain	AT1G12900.1	GAPA-2	glyceraldehyde 3-phosphate dehydrogenase A subunit 2	LOC_Os04g38600.3	glyceraldehyde-3-phosphate dehydrogenase, putative, expressed	Zm00001d003429_T001; Zm00001d025593_T001	GRMZM2G337113_T03; GRMZM2G162845_T01	Bradi5g12330.2; Bradi1g76470.1	Sobic.006G105900.1; Sobic.001G519800.1	Seita.7G123400.1; Seita.9G554700.1
Sevir.7G132500	28.6708	20.6361	-0.474417	-2.18939	0.00015	0.00661167	NA	NA		Anion-transporting ATPase-like domain;Arsenical pump ATPase, ArsA/Get3;P-loop containing nucleoside triphosphate hydrolase	AT3G10350.1		P-loop containing nucleoside triphosphate hydrolases superfamily protein	LOC_Os02g51100.1	arsenical pump-driving ATPase, putative, expressed	Zm00001d003423_T001; Zm00001d003423_T002	GRMZM2G065480_T01; GRMZM2G139472_T01	NA	Sobic.006G106600.1	Seita.7G124200.1
Sevir.7G134400	5.91506	2.23131	-1.4065	-2.99824	5e-05	0.00259596	NA	NA	probable inactive receptor kinase RLK902-like	Protein kinase, ATP binding site;Leucine-rich repeat-containing N-terminal, type 2;Protein kinase-like domain;Protein kinase, catalytic domain	AT1G48480.1	RKL1	receptor-like kinase 1	LOC_Os04g38910.1	atypical receptor-like kinase MARK, putative, expressed	Zm00001d003399_T001; Zm00001d025621_T001	GRMZM2G394321_T01; GRMZM5G895834_T01	Bradi5g12540.1; Bradi1g69550.1	Sobic.006G108700.1; Sobic.002G195800.3	Seita.7G126400.1; Seita.9G486000.1
Sevir.7G137000	22.2971	34.2079	0.617477	2.13309	0.00015	0.00661167	prp2	pathogenesis-related protein2	MLP-like protein 423-like	Bet v I type allergen;Bet v I domain;START-like domain;Major latex protein domain	AT1G24020.2	MLP423	MLP-like protein 423	LOC_Os04g39150.1	pathogenesis-related Bet v I family protein, putative, expressed	Zm00001d003379_T001	GRMZM2G102356_T01; GRMZM5G809105_T01	Bradi5g12740.1	Sobic.006G111100.1	Seita.7G128600.1
Sevir.7G143000	0.942523	1.9036	1.01413	2.28906	0.00025	0.00986783	NA	NA	beta-glucosidase 12-like	Glycoside hydrolase, family 1, active site;Glycoside hydrolase, superfamily;Glycoside hydrolase, family 1;Glycoside hydrolase, catalytic domain	AT5G44640.1	BGLU13	beta glucosidase 13	LOC_Os04g39880.1	Os4bglu12 - beta-glucosidase, exo-beta-glucanase, expressed	Zm00001d003316_T001; Zm00001d014571_T001	GRMZM2G362362_T01; GRMZM2G112704_T01	Bradi5g13265.1	Sobic.006G117000.1; Sobic.006G117300.2	Seita.7G134800.1; Seita.7G134900.1
Sevir.7G144000	4.6411	7.33232	0.659804	1.97418	0.0009	0.0264669	NA	NA	gibberellin 20 oxidase 2-like	Non-haem dioxygenase N-terminal domain;Oxoglutarate/iron-dependent dioxygenase;Isopenicillin N synthase-like	AT1G14130.1		2-oxoglutarate (2OG) and Fe(II)-dependent oxygenase superfamily protein	LOC_Os04g39980.1	gibberellin 20 oxidase 2, putative, expressed	Zm00001d003311_T001; Zm00001d032223_T001	GRMZM2G121700_T01; GRMZM2G127232_T01	Bradi5g13320.1; Bradi2g24715.1	Sobic.006G118400.1; Sobic.004G149100.1	Seita.7G135700.1; Seita.J029400.1
Sevir.7G145400	23.7031	17.8789	-0.406817	-1.95638	0.00095	0.0273936	NA	NA	uncharacterized LOC101786257	Zinc finger, ZZ-type;Phox/Bem1p;Next to BRCA1, central domain	AT4G24690.1; AT4G24690.1	;	ubiquitin-associated (UBA)/TS-N domain-containing protein / octicosapeptide/Phox/Bemp1 (PB1) domain-containing protein; ubiquitin-associated (UBA)/TS-N domain-containing protein / octicosapeptide/Phox/Bemp1 (PB1) domain-containing protein	LOC_Os02g38050.4; LOC_Os02g38050.2	joka2, putative, expressed; joka2, putative, expressed	Zm00001d003300_T001	GRMZM2G139846_T01	NA	Sobic.006G119900.1	Seita.7G137000.1
Sevir.7G148900	16.8588	11.3722	-0.567983	-2.48348	5e-05	0.00259596	NA	NA	probable galactinol--sucrose galactosyltransferase 2-like	Glycoside hydrolase, superfamily;Raffinose synthase;Aldolase-type TIM barrel	AT3G57520.1	AtSIP2,SIP2	seed imbibition 2	LOC_Os04g40520.1	uncharacterized glycosyltransferase, putative, expressed	Zm00001d003277_T001; Zm00001d003277_T004	GRMZM2G047292_T01; GRMZM2G311756_T02	Bradi5g13570.1	Sobic.006G122400.1	Seita.7G139800.1; Seita.4G158200.1
Sevir.7G165000	39.3936	26.0183	-0.598437	-3.02757	5e-05	0.00259596	NA	NA	neurofilament heavy polypeptide-like	Armadillo-type fold	AT5G47690.2; AT4G31880.1	;	binding;	LOC_Os04g42320.1; LOC_Os04g42320.1	AT hook motif family protein, expressed; AT hook motif family protein, expressed	Zm00001d025789_T003; Zm00001d003123_T008	GRMZM2G041876_T01; GRMZM2G000245_T01	Bradi5g14790.1; Bradi2g57070.5	Sobic.008G024100.1; Sobic.006G137600.1	Seita.7G156600.1
Sevir.7G167500	14.1316	29.6615	1.06967	4.3379	5e-05	0.00259596	NA	NA	uncharacterized LOC101757501		AT4G06744.1		Leucine-rich repeat (LRR) family protein	LOC_Os04g42620.1	uncharacterized protein At4g06744 precursor, putative, expressed	Zm00001d003104_T001; Zm00001d025804_T001	GRMZM2G342509_T01; AC226227.2_FGT003	Bradi5g15010.1	Sobic.006G139501.1	Seita.7G158900.1
Sevir.7G173400	4.39858	8.99224	1.03164	3.46587	5e-05	0.00259596	NA	NA	beta-glucosidase 18-like	Glycoside hydrolase, family 1, active site;Glycoside hydrolase, superfamily;Glycoside hydrolase, family 1;Glycoside hydrolase, catalytic domain	AT1G61820.1	BGLU46	beta glucosidase 46	LOC_Os04g43410.1	Os4bglu18 - monolignol beta-glucoside homologue, expressed	Zm00001d025847_T001; Zm00001d025847_T004	GRMZM2G031660_T01	NA	Sobic.006G146200.1; Sobic.006G146100.1	Seita.7G164400.1; Seita.7G164500.1
Sevir.7G174800	4.12666	1.78268	-1.21092	-2.88573	5e-05	0.00259596	NA	NA	NA	NA						NA	NA	NA	NA	Seita.7G165700.1
Sevir.7G176000	139.186	242.275	0.799629	3.93678	5e-05	0.00259596	NA	NA	uncharacterized LOC101784114	Domain of unknown function DUF640	AT1G07090.1	LSH6	Protein of unknown function (DUF640)	LOC_Os02g41460.1	DUF640 domain containing protein, putative, expressed	Zm00001d003057_T001; Zm00001d025863_T001	GRMZM2G147241_T02; GRMZM2G061499_T03	Bradi5g15700.1; Bradi3g49140.3	Sobic.006G147500.1; Sobic.004G219600.1	Seita.7G166800.1; Seita.1G239200.1
Sevir.7G178200	4.56903	8.52673	0.900105	2.58851	5e-05	0.00259596	NA	NA	phenylalanine ammonia-lyase-like	Phenylalanine/histidine ammonia-lyases, active site;L-Aspartase-like;Phenylalanine ammonia-lyase;Aromatic amino acid lyase;Phenylalanine ammonia-lyase, shielding domain;Fumarase/histidase, N-terminal	AT3G53260.1	ATPAL2,PAL2	phenylalanine ammonia-lyase 2	LOC_Os02g41630.2	phenylalanine ammonia-lyase, putative, expressed	Zm00001d051161_T003; Zm00001d017274_T001	GRMZM2G074604_T01; GRMZM2G441347_T01	Bradi3g49250.2; Bradi5g15830.1	Sobic.004G220300.1; Sobic.006G148800.1	Seita.7G168700.1; Seita.1G240200.1
Sevir.7G180200	5.65463	11.4988	1.02397	2.02293	0.0016	0.0406586	NA	NA	NA	NA				LOC_Os04g44100.1	expressed protein	NA	NA	NA	Sobic.006G150400.1	Seita.7G170500.1
Sevir.7G180700	9.18517	3.46972	-1.40449	-2.65208	5e-05	0.00259596	NA	NA	gibberellin 2-beta-dioxygenase 8-like	Non-haem dioxygenase N-terminal domain;Oxoglutarate/iron-dependent dioxygenase;Isopenicillin N synthase-like	AT4G21200.1	ATGA2OX8,GA2OX8	gibberellin 2-oxidase 8	LOC_Os04g44150.1	gibberellin 2-beta-dioxygenase 7, putative, expressed	Zm00001d002999_T001; Zm00001d017294_T001	GRMZM2G006964_T01; GRMZM2G153359_T01	Bradi5g16040.1; Bradi3g49390.1	Sobic.006G150800.1; Sobic.004G222500.1	Seita.7G171000.1
Sevir.7G181000	7.85376	3.80508	-1.04546	-2.61936	5e-05	0.00259596	NA	NA	NA	NA	AT3G01440.1	PQL1,PQL2	PsbQ-like 1	LOC_Os04g44190.1	expressed protein	Zm00001d025874_T001; Zm00001d002996_T001	NA	NA	Sobic.006G151001.1	Seita.7G171300.1
Sevir.7G182100	15.5815	26.0772	0.742955	2.37137	5e-05	0.00259596	abph1	aberrant phyllotaxy1	two-component response regulator ARR4-like	CheY-like superfamily;Signal transduction response regulator, receiver domain	AT1G59940.1	ARR3	response regulator 3	LOC_Os04g44280.1	OsRR5 type-A response regulator, expressed	Zm00001d002982_T001; Zm00001d017307_T002	GRMZM2G035688_T02; GRMZM2G098474_T01	Bradi5g16127.1; Bradi5g25860.1	Sobic.006G151800.1; Sobic.004G223100.1	Seita.7G172500.1; Seita.2G122100.1
Sevir.7G183100	2.13801	3.54321	0.728789	1.86048	0.0015	0.0386787	NA	NA	UDP-glycosyltransferase 82A1-like	UDP-glucuronosyl/UDP-glucosyltransferase	AT3G22250.1		UDP-Glycosyltransferase superfamily protein	LOC_Os04g44354.1	UDP-glucoronosyl and UDP-glucosyl transferase domain containing protein, expressed	Zm00001d002970_T001; Zm00001d017329_T001	GRMZM2G021786_T01; GRMZM2G432291_T01	Bradi5g16210.1; Bradi1g11940.1	Sobic.006G153100.1; Sobic.006G242200.1	Seita.7G173500.1; Seita.2G394900.1
Sevir.7G193400	3.42516	2.33157	-0.554868	-1.91555	0.00085	0.0252665	NA	NA	NA	NA	AT1G77270.1			LOC_Os04g14410.1	expressed protein	Zm00001d002814_T002; Zm00001d002814_T003	GRMZM2G109217_T01	NA	Sobic.006G162300.3	Seita.7G183300.1
Sevir.7G196400	68.8203	34.1	-1.01306	-5.04261	5e-05	0.00259596	NA	NA	glutamate dehydrogenase 2-like	Glutamate/phenylalanine/leucine/valine dehydrogenase, dimerisation domain;Glutamate/phenylalanine/leucine/valine dehydrogenase, C-terminal;Glutamate/phenylalanine/leucine/valine dehydrogenase;NAD(P)-binding domain;Glutamate dehydrogenase	AT5G07440.2	GDH2	glutamate dehydrogenase 2	LOC_Os02g43470.1	glutamate dehydrogenase protein, putative, expressed	Zm00001d025984_T003; Zm00001d025984_T001	GRMZM2G427097_T01	Bradi5g17330.1	Sobic.006G165400.1	Seita.7G186100.1
Sevir.7G198400	10.0066	5.82725	-0.780065	-1.96232	0.00115	0.0315996	NA	NA	uncharacterized LOC101785585					LOC_Os04g46160.1	expressed protein	NA	NA	NA	Sobic.006G167100.1; Sobic.006G167000.1	Seita.2G156700.1; Seita.2G156800.1
Sevir.7G199600	12.564	23.6251	0.911021	3.30769	5e-05	0.00259596	NA	NA	ent-kaurenoic acid oxidase 1-like	Cytochrome P450, conserved site;Cytochrome P450, E-class, group I;Cytochrome P450	AT2G32440.2	ATKAO2,CYP88A4,KAO2	ent-kaurenoic acid hydroxylase 2	LOC_Os10g23180.1	cytochrome P450, putative, expressed	NA	NA	NA	NA	Seita.7G186700.1
Sevir.7G205100	28.6636	47.5697	0.730826	2.71579	5e-05	0.00259596	NA	NA			AT4G12510.1		Bifunctional inhibitor/lipid-transfer protein/seed storage 2S albumin superfamily protein	LOC_Os04g46830.1	LTPL122 - Protease inhibitor/seed storage/LTP family protein precursor, expressed	Zm00001d026160_T001; Zm00001d002721_T001	GRMZM2G429000_T01; GRMZM5G805132_T01	Bradi3g50900.1	Sobic.006G172700.1; Sobic.001G302600.1	Seita.7G193100.1
Sevir.7G205300	1.12821	2.15366	0.932756	2.08569	0.00065	0.020458	NA	NA	putative glycerol-3-phosphate transporter 1-like	Major facilitator superfamily domain;Major facilitator superfamily;Sugar phosphate transporter	AT3G47420.1	ATPS3,PS3	phosphate starvation-induced gene 3	LOC_Os04g46880.1	transporter, major facilitator family, putative, expressed	Zm00001d026156_T002; Zm00001d026156_T001	GRMZM5G843302_T02; GRMZM2G104942_T03	Bradi5g17940.1	Sobic.006G173000.2	Seita.7G193300.1
Sevir.7G205900	0.664548	0.325167	-1.03119	-2.18385	0.00035	0.0129399	NA	NA	putative copper-transporting ATPase HMA5-like	Cation-transporting P-type ATPase, subfamily IB;P-type ATPase, cytoplasmic domain N;HAD-like domain;P-type ATPase, phosphorylation site;Heavy-metal-associated, conserved site;P-type ATPase, A domain;Heavy metal-associated domain, copper ion-binding;Heavy metal-associated domain, HMA;Cation-transporting P-type ATPase	AT1G63440.1	HMA5	heavy metal atpase 5	LOC_Os04g46940.1	copper-transporting ATPase 3, putative, expressed	Zm00001d002708_T001; Zm00001d002705_T002	GRMZM2G143512_T01; GRMZM2G144083_T01	Bradi5g17990.1	Sobic.006G173700.1; Sobic.006G173800.1	Seita.7G193900.1; Seita.7G194000.1
Sevir.7G210400	9.89809	14.7786	0.57829	1.95122	0.0015	0.0386787	NA	NA	lysine histidine transporter-like 8-like	Amino acid transporter, transmembrane	AT1G47670.1		Transmembrane amino acid transporter family protein	LOC_Os04g47420.1	transmembrane amino acid transporter protein, putative, expressed	Zm00001d002673_T001; Zm00001d026131_T001	GRMZM2G109865_T01; GRMZM2G360519_T01	Bradi5g18340.1	Sobic.006G178500.1	Seita.7G198600.1
Sevir.7G210600	20.7637	15.5512	-0.417038	-2.00166	0.00065	0.020458	NA	NA	uncharacterized LOC101768479	Domain of unknown function DUF630;Domain of unknown function DUF632	AT2G17110.1		Protein of unknown function (DUF630 and DUF632)	LOC_Os04g47480.1	DUF630/DUF632 domains containing protein, putative, expressed	Zm00001d026130_T001; Zm00001d026130_T002	GRMZM2G061398_T01; GRMZM2G041506_T01	Bradi5g18360.1	Sobic.006G178800.1	Seita.7G198800.1; Seita.1G267500.1
Sevir.7G215400	5.11793	1.97917	-1.37067	-4.29802	5e-05	0.00259596	ocl2	outer cell layer2	homeobox-leucine zipper protein ROC4-like	Homeobox, conserved site;Homeodomain-like;START domain;Homeobox domain;Helix-turn-helix motif	AT3G61150.1	HD-GL2-1,HDG1	homeodomain GLABROUS 1	LOC_Os04g48070.2	homeobox and START domains containing protein, putative, expressed	Zm00001d026088_T002; Zm00001d026088_T001	AC235534.1_FGT007; GRMZM2G026643_T02	Bradi3g51540.1; Bradi2g31276.1	Sobic.006G183200.1; Sobic.003G096300.1	Seita.7G203300.1; Seita.5G079000.1
Sevir.7G216000	456.173	350.359	-0.380748	-1.86014	0.00115	0.0315996	NA	NA	protein IQ-DOMAIN 1-like	Domain of unknown function DUF4005;IQ motif, EF-hand binding site	AT4G23060.1	IQD22	IQ-domain 22	LOC_Os04g48160.1	IQ calmodulin-binding motif family protein, putative, expressed	Zm00001d002630_T002; Zm00001d026084_T001	GRMZM2G095892_T02; GRMZM5G845601_T03	Bradi5g18767.2	Sobic.006G183600.1; Sobic.001G244400.2	Seita.7G204000.1; Seita.9G266100.1
Sevir.7G217700	13.8685	8.72008	-0.669401	-3.10147	5e-05	0.00259596	NA	NA	NA	NA	AT4G22990.1		Major Facilitator Superfamily with SPX (SYG1/Pho81/XPR1) domain-containing protein	LOC_Os04g48390.1	uncharacterized membrane protein, putative, expressed	Zm00001d002614_T005; Zm00001d002614_T006	GRMZM2G086430_T01; GRMZM2G018018_T02	Bradi5g18880.2	Sobic.006G185500.3; Sobic.004G282900.1	Seita.7G205800.1; Seita.1G271500.1
Sevir.7G220800	18.8221	26.252	0.48	1.78845	0.0017	0.0425818	NA	NA	beta-carotene hydroxylase 2, chloroplastic-like	Fatty acid hydroxylase	AT4G25700.1	B1,BCH1,BETA-OHASE 1,chy1	beta-hydroxylase 1	LOC_Os04g48880.1	fatty acid hydroxylase, putative, expressed	Zm00001d002589_T001; Zm00001d026056_T002	GRMZM2G164318_T01; GRMZM2G152135_T06	Bradi5g19130.1; Bradi1g76870.1	Sobic.006G188200.2	Seita.7G209000.1; Seita.9G559200.1
Sevir.7G225600	3.77535	6.46828	0.77677	2.00629	0.00105	0.0296122	NA	NA	RING-H2 finger protein ATL8-like	Zinc finger, RING-type;Zinc finger, RING/FYVE/PHD-type	AT2G17450.1	RHA3A	RING-H2 finger A3A	LOC_Os04g49550.1	RING-H2 finger protein ATL2A, putative, expressed	Zm00001d026021_T001; Zm00001d002535_T001	GRMZM2G031280_T01; GRMZM2G146847_T01	Bradi5g19490.1	Sobic.006G193000.1	Seita.7G213800.1
Sevir.7G228700	3.38762	2.09335	-0.69446	-2.16563	0.0005	0.0167787	NA	NA	NA	NA	;	;	;	; LOC_Os10g04980.1	; OsFBX365 - F-box domain containing protein, expressed	NA	NA	NA	NA	Seita.7G217100.1
Sevir.7G228900	81.957	54.2073	-0.59638	-1.82928	0.00125	0.0338167	NA	NA	uncharacterized LOC101784116					LOC_Os04g49954.1	expressed protein	Zm00001d002500_T001	GRMZM2G031904_T01	NA	Sobic.006G196200.1	Seita.7G217300.1
Sevir.7G233300	3.04346	1.78705	-0.768129	-1.93295	0.00115	0.0315996	NA	NA		DNA-binding WRKY	AT2G34830.1	AtWRKY35,MEE24,WRKY35	WRKY DNA-binding protein 35	LOC_Os04g50920.1	WRKY37, expressed	Zm00001d002452_T001; Zm00001d026218_T001	GRMZM2G024898_T01; AC208110.2_FGT001	Bradi5g20290.2; Bradi1g01058.2	Sobic.006G201000.1	Seita.7G221700.1; Seita.1G284000.1
Sevir.7G233400	13.1376	20.6094	0.649598	2.60857	5e-05	0.00259596	NA	NA	peptide transporter PTR2-like	Major facilitator superfamily domain;Proton-dependent oligopeptide transporter family	AT1G62200.1		Major facilitator superfamily protein	LOC_Os04g50930.1	peptide transporter PTR2, putative, expressed	Zm00001d026220_T001; Zm00001d027593_T001	AC208110.2_FGT005; GRMZM2G472167_T01	Bradi5g20270.1; Bradi5g20300.7	Sobic.006G201100.1; Sobic.003G076200.2	Seita.7G221800.1; Seita.5G098500.1
Sevir.7G234100	0.714897	1.30175	0.86464	2.19344	0.0002	0.00826695	NA	NA	wall-associated receptor kinase 3-like	Wall-associated receptor kinase galacturonan-binding domain;EGF-like calcium-binding, conserved site;Protein kinase, ATP binding site;Wall-associated kinase;Protein kinase-like domain;Serine/threonine-protein kinase, active site;Serine/threonine- / dual specificity protein kinase, catalytic domain;EGF-like calcium-binding;Epidermal growth factor-like domain;Protein kinase, catalytic domain;EGF-ty…	AT1G21270.1	WAK2	wall-associated kinase 2	LOC_Os04g51050.1	OsWAK53b - OsWAK receptor-like protein kinase, expressed	Zm00001d002446_T001	GRMZM2G176225_T01	Bradi5g20380.1	Sobic.001G150200.1	Seita.7G222400.1
Sevir.7G234500	4.65954	2.41531	-0.947981	-1.93298	0.00155	0.0395969	NA	NA								NA	NA	NA	NA	Seita.7G222800.1
Sevir.7G237400	16.9897	23.9027	0.492513	2.268	0.00035	0.0129399	NA	NA		Pectinacetylesterase	AT4G19410.1		Pectinacetylesterase family protein	LOC_Os04g51340.1	pectinacetylesterase domain containing protein, expressed	Zm00001d002422_T004; Zm00001d002422_T005	GRMZM2G156365_T04; GRMZM2G160569_T02	Bradi5g20827.1	Sobic.006G204500.1	Seita.7G225900.1
Sevir.7G238100	0.521	1.17738	1.17623	2.26492	0.00055	0.0181406	NA	NA	E3 ubiquitin-protein ligase Praja-1-like	Zinc finger, RING-type;Zinc finger, RING/FYVE/PHD-type	AT5G10650.1		RING/U-box superfamily protein	LOC_Os04g51400.3	zinc finger, C3HC4 type domain containing protein, expressed	Zm00001d002416_T001; Zm00001d026248_T001	GRMZM2G140924_T02; GRMZM2G053909_T02	Bradi5g20760.1	Sobic.006G205100.1	Seita.7G226600.1
Sevir.7G239700	16.4913	11.831	-0.479136	-2.4017	0.00015	0.00661167	NA	NA	calcium-transporting ATPase 8, plasma membrane-type-like	Calcium-transporting P-type ATPase, N-terminal autoinhibitory domain;P-type ATPase, cytoplasmic domain N;HAD-like domain;P-type ATPase, phosphorylation site;P-type ATPase, A domain;Calcium-transporting P-type ATPase, subfamily IIB;Cation-transporting P-type ATPase, C-terminal;Cation-transporting P-type ATPase, N-terminal;Cation-transporting P-type ATPase;P-type ATPase, transmembrane domain	AT5G57110.2	ACA8,AT-ACA8	autoinhibited Ca2+ -ATPase, isoform 8	LOC_Os04g51610.1	calcium-transporting ATPase, plasma membrane-type, putative, expressed	Zm00001d002396_T001; Zm00001d002396_T014	GRMZM2G140328_T03; GRMZM2G391042_T01	Bradi5g20890.1	Sobic.006G206800.1	Seita.7G228200.1
Sevir.7G252400	10.6138	20.5433	0.952733	3.36536	5e-05	0.00259596	NA	NA	uncharacterized LOC101763596					LOC_Os04g52880.1	expressed protein	Zm00001d026329_T001	GRMZM2G030009_T02	NA	Sobic.006G219100.2	Seita.7G240700.1
Sevir.7G254500	23.4975	37.8079	0.686183	3.26838	5e-05	0.00259596	NA	NA	peroxisomal (S)-2-hydroxy-acid oxidase GLO3-like	Alpha-hydroxy acid dehydrogenase, FMN-dependent;FMN-dependent alpha-hydroxy acid dehydrogenase, active site;FMN-dependent dehydrogenase;Aldolase-type TIM barrel	AT4G18360.1		Aldolase-type TIM barrel family protein	LOC_Os04g53210.1	hydroxyacid oxidase 1, putative, expressed	Zm00001d002261_T003; Zm00001d002261_T001	GRMZM5G853854_T04; GRMZM5G861035_T01	Bradi5g22250.1; Bradi1g58480.2	Sobic.006G220500.1; Sobic.002G036000.4	Seita.7G242800.1; Seita.2G034400.1
Sevir.7G260400	1.51203	1.01014	-0.581932	-2.01143	0.00095	0.0273936	NA	NA	uncharacterized LOC101755212	Zinc finger, C3HC4 RING-type;Zinc finger, RING-type, conserved site;Helicase, superfamily 1/2, ATP-binding domain;Zinc finger, RING-type;Helicase, C-terminal;SNF2-related;Zinc finger, RING/FYVE/PHD-type;P-loop containing nucleoside triphosphate hydrolase	AT1G50410.1		SNF2 domain-containing protein / helicase domain-containing protein / zinc finger protein-related	LOC_Os04g53720.1	SNF2 family N-terminal domain containing protein, expressed	Zm00001d026366_T002; Zm00001d026366_T003	GRMZM2G324781_T01; GRMZM2G157670_T01	Bradi5g22745.5; Bradi3g15380.1	Sobic.006G225900.2; Sobic.006G225700.1	Seita.7G248400.1; Seita.3G197600.1
Sevir.7G261400	101.745	136.715	0.426208	2.04153	0.0003	0.0115341	NA	NA	anthocyanidin reductase-like	NAD-dependent epimerase/dehydratase;NAD(P)-binding domain	AT1G61720.1	BAN	NAD(P)-binding Rossmann-fold superfamily protein	LOC_Os04g53920.1	leucoanthocyanidin reductase, putative, expressed	Zm00001d026371_T001; Zm00001d026370_T002	GRMZM2G431504_T01; GRMZM2G097841_T01	Bradi5g22820.1	Sobic.006G227100.1; Sobic.006G227200.1	Seita.7G249700.1; Seita.7G249600.1
Sevir.7G261500	5.59396	12.1198	1.11542	3.17452	5e-05	0.00259596	NA	NA	anthocyanidin reductase-like	NAD-dependent epimerase/dehydratase;NAD(P)-binding domain	AT1G61720.1	BAN	NAD(P)-binding Rossmann-fold superfamily protein	LOC_Os04g53920.1	leucoanthocyanidin reductase, putative, expressed	Zm00001d026370_T002; Zm00001d026370_T001	GRMZM2G097841_T01; GRMZM2G097854_T01	Bradi5g22800.1; Bradi5g22820.1	Sobic.006G227800.2; Sobic.006G227100.1	Seita.7G249800.1; Seita.7G249100.1
Sevir.7G268600	2.71808	8.06519	1.56912	3.40558	5e-05	0.00259596	NA	NA						LOC_Os04g54620.1	expressed protein	NA	NA	NA	NA	Seita.7G257300.1
Sevir.7G274100	43.9289	30.5471	-0.524133	-2.59899	5e-05	0.00259596	NA	NA	uncharacterized LOC101771165	Zinc finger, RING-type;Zinc finger, RING/FYVE/PHD-type	AT5G42940.1		RING/U-box superfamily protein	LOC_Os04g55510.1	zinc finger, C3HC4 type domain containing protein, expressed	Zm00001d002080_T002; Zm00001d002080_T003	GRMZM2G174926_T01; GRMZM2G120136_T01	NA	Sobic.006G240400.1	Seita.7G262700.1
Sevir.7G276000	164.93	226.043	0.454741	2.1996	0.00015	0.00661167	NA	NA	probable isoaspartyl peptidase/L-asparaginase 2-like	Peptidase T2, asparaginase 2;Nucleophile aminohydrolases, N-terminal	AT3G16150.1		N-terminal nucleophile aminohydrolases (Ntn hydrolases) superfamily protein	LOC_Os04g55710.1	transposon protein, putative, unclassified, expressed	Zm00001d002052_T001; Zm00001d002052_T003	GRMZM2G082032_T01	NA	Sobic.006G243200.1	Seita.7G264800.1
Sevir.7G276700	4.06005	6.10526	0.588556	2.41512	0.0002	0.00826695	NA	NA	probable sulfate transporter 3.3-like	Sulphate transporter;STAS domain;Sulphate anion transporter	AT1G23090.1	AST91,SULTR3;3	sulfate transporter 91	LOC_Os04g55800.1	sulfate transporter, putative, expressed	Zm00001d002038_T003; Zm00001d002038_T001	GRMZM2G395114_T01; GRMZM2G444801_T01	Bradi5g24170.1; Bradi1g51200.1	Sobic.006G244000.1; Sobic.010G033800.1	Seita.7G265500.1; Seita.4G032500.1
Sevir.7G277300	9.50414	3.81953	-1.31516	-5.48738	5e-05	0.00259596	NA	NA	myosin heavy chain, clone 203-like	Zinc finger-XS domain;XS domain;Uncharacterised domain XH	AT1G15910.1		XH/XS domain-containing protein	LOC_Os05g06130.1	transcription factor X1, putative, expressed	Zm00001d010841_T001	NA	NA	Sobic.009G048300.2	Seita.7G266100.1
Sevir.7G277500	19.04	27.9358	0.553081	2.14021	0.00065	0.020458	NA	NA	uncharacterized LOC101781825	Lipase, class 3;Alpha/Beta hydrolase fold	AT3G14360.1		alpha/beta-Hydrolases superfamily protein	LOC_Os05g06140.1	lipase, putative, expressed	Zm00001d010840_T001	GRMZM2G059693_T01; GRMZM5G859271_T01	Bradi2g35440.1	Sobic.009G048100.1	Seita.7G266300.1
Sevir.7G282200	0.662006	2.10349	1.66787	2.67524	0.0001	0.00479154	NA	NA	peroxidase 1-like	Peroxidase, active site;Peroxidases heam-ligand binding site;Haem peroxidase;Haem peroxidase, plant/fungal/bacterial;Plant peroxidase	AT1G05260.1	RCI3,RCI3A	Peroxidase superfamily protein	LOC_Os05g06970.1	peroxidase precursor, putative, expressed	Zm00001d037550_T001; Zm00001d037547_T001	GRMZM2G450233_T01; GRMZM2G135108_T01	Bradi2g34717.1; Bradi2g37020.1	Sobic.009G055300.1; Sobic.009G055100.1	Seita.7G271000.1; Seita.7G271100.1
Sevir.7G283100	2.15228	0.784233	-1.45651	-3.07517	5e-05	0.00259596	NA	NA		Zinc finger, CCHC-type;RNA recognition motif domain;Nucleotide-binding, alpha-beta plait	AT2G37340.1	ATRSZ33,RSZ33	arginine/serine-rich zinc knuckle-containing protein 33	LOC_Os01g06290.1	splicing factor, arginine/serine-rich, putative, expressed	Zm00001d037543_T001; Zm00001d025682_T001	GRMZM2G083975_T01; GRMZM2G065284_T01	Bradi2g34687.1	Sobic.009G055700.1	Seita.7G272100.1
Sevir.7G284400	10.8882	6.72155	-0.695898	-3.17549	5e-05	0.00259596	NA	NA		Development/cell death domain;Kelch repeat type 1;Galactose oxidase, beta-propeller	AT5G01660.1			LOC_Os05g07220.1	kelch repeat-containing protein, putative, expressed	Zm00001d037519_T009; Zm00001d037519_T005	GRMZM2G061492_T01; GRMZM2G126484_T01	Bradi2g34547.2	Sobic.009G057800.1; Sobic.009G057900.1	Seita.7G273500.1; Seita.7G273600.1
Sevir.7G284500	10.6906	4.72281	-1.17862	-5.24256	5e-05	0.00259596	NA	NA	gigaxonin-like	Development/cell death domain	AT5G01660.1; AT5G01660.1	;	;	LOC_Os01g07140.2; LOC_Os05g07220.1	kelch repeat-containing protein, putative, expressed; kelch repeat-containing protein, putative, expressed	Zm00001d037518_T008; Zm00001d037518_T005	GRMZM2G126484_T01; GRMZM2G061492_T01	Bradi2g34547.2	Sobic.009G057900.1; Sobic.009G057800.1	Seita.7G273600.1; Seita.7G273500.1
Sevir.7G287800	19.0639	35.8772	0.912224	3.28509	5e-05	0.00259596	NA	NA	amino acid permease 6-like	Amino acid transporter, transmembrane	AT5G49630.1	AAP6	amino acid permease 6	LOC_Os12g09300.1	amino acid transporter, putative, expressed	Zm00001d035243_T001; Zm00001d041836_T001	AC205362.4_FGT002; GRMZM2G032304_T01	Bradi4g40570.1; Bradi2g56760.1	Sobic.008G068200.1; Sobic.010G166800.1	Seita.7G276700.1; Seita.7G284100.1
Sevir.7G288900	8.89698	14.567	0.711321	1.8922	0.00185	0.0449366	NA	NA	peroxidase 43-like	Peroxidases heam-ligand binding site;Haem peroxidase;Haem peroxidase, plant/fungal/bacterial;Plant peroxidase	AT4G25980.1		Peroxidase superfamily protein	LOC_Os12g08920.1	peroxidase precursor, putative, expressed	Zm00001d035336_T002; Zm00001d041827_T001	GRMZM2G081928_T01; GRMZM2G101221_T01	Bradi4g22660.1; Bradi4g40680.1	Sobic.008G066700.1; Sobic.005G104100.1	Seita.7G277800.1; Seita.8G100100.1
Sevir.7G291700	5.10115	2.89948	-0.815026	-2.64152	5e-05	0.00259596	NA	NA	2-oxoisovalerate dehydrogenase subunit alpha 2, mitochondrial-like	Dehydrogenase, E1 component;Thiamin diphosphate-binding fold	AT5G09300.1; AT5G09300.1	;	Thiamin diphosphate-binding fold (THDP-binding) superfamily protein; Thiamin diphosphate-binding fold (THDP-binding) superfamily protein	LOC_Os12g08260.3; LOC_Os12g08260.2	dehydrogenase E1 component domain containing protein, expressed; dehydrogenase E1 component domain containing protein, expressed	Zm00001d023694_T001; Zm00001d023694_T002	GRMZM2G088689_T01	Bradi4g40870.2	Sobic.008G062200.1	Seita.7G280800.1
Sevir.7G295800	8.77284	15.2949	0.801939	2.23182	5e-05	0.00259596	NA	NA			AT1G58170.1		Disease resistance-responsive (dirigent-like protein) family protein	LOC_Os12g07580.1	dirigent, putative, expressed	Zm00001d023570_T001; Zm00001d023575_T001	GRMZM2G132273_T01; GRMZM2G320023_T01	NA	Sobic.008G055100.1; Sobic.008G055200.1	Seita.7G285300.1; Seita.7G285400.1
Sevir.7G299200	14.3838	6.28933	-1.19347	-3.4342	5e-05	0.00259596	NA	NA		Wall-associated receptor kinase galacturonan-binding domain;Protein kinase-like domain;Serine/threonine-protein kinase, active site;Serine/threonine- / dual specificity protein kinase, catalytic domain;Protein kinase, catalytic domain;Concanavalin A-like lectin/glucanase, subgroup	AT1G21240.1	WAK3	wall associated kinase 3	LOC_Os02g56630.1	OsWAK24 - OsWAK receptor-like protein kinase, expressed	Zm00001d023563_T001; Zm00001d018431_T001	GRMZM2G475197_T01; GRMZM2G080247_T01	Bradi3g04567.1	Sobic.008G053800.1; Sobic.004G338200.1	Seita.7G287200.1; Seita.5G292600.1
Sevir.7G307600	35.6918	23.2511	-0.618295	-2.18736	0.0002	0.00826695	NA	NA						LOC_Os12g06290.1	expressed protein	NA	NA	NA	Sobic.008G043800.1	Seita.7G295700.1
Sevir.7G309900	22.5835	13.5473	-0.737266	-2.73689	5e-05	0.00259596	NA	NA	B3 domain-containing protein Os11g0156000-like	DNA-binding pseudobarrel domain;B3 DNA binding domain	AT5G06250.2		AP2/B3-like transcriptional factor family protein	LOC_Os12g06080.1	expressed protein	Zm00001d023446_T001; Zm00001d052591_T002	GRMZM5G805685_T02; GRMZM2G328742_T01	Bradi4g42167.1; Bradi4g25170.1	Sobic.008G041100.1; Sobic.005G041400.2	Seita.7G298100.1; Seita.8G036800.1
Sevir.7G311000	15.3407	2.90294	-2.40178	-8.95402	5e-05	0.00259596	NA	NA	uncharacterized LOC101764952	Trypsin-like cysteine/serine peptidase domain;PDZ domain	AT5G27660.1		Trypsin family protein with PDZ domain	LOC_Os09g26540.2	expressed protein	NA	NA	NA	NA	Seita.7G299400.1; Seita.3G013600.1
Sevir.7G322300	0.28253	0.717193	1.34396	2.41615	5e-05	0.00259596	NA	NA	probable peptide/nitrate transporter At3g43790-like	Major facilitator superfamily domain;Major facilitator superfamily;Tetracycline resistance protein, TetA/multidrug resistance protein MdtG	AT3G43790.1	ZIFL2	zinc induced facilitator-like 2	LOC_Os12g03870.1	major facilitator superfamily antiporter, putative, expressed	Zm00001d044640_T002; Zm00001d044640_T004	GRMZM2G075594_T01	Bradi4g43590.2	Sobic.008G016000.1	Seita.7G312200.1; Seita.8G020700.1
Sevir.7G326100	7.89332	5.0866	-0.63393	-1.85112	0.00175	0.043551	NA	NA	probable calcium-binding protein CML50-like	EF-Hand 1, calcium-binding site;EF-hand-like domain;Calcium-binding EF-hand	AT3G10300.3		Calcium-binding EF-hand family protein	LOC_Os12g04240.1	peflin, putative, expressed	Zm00001d052458_T001	GRMZM2G357595_T01	Bradi4g43290.1; Bradi4g26500.1	Sobic.005G028700.1	Seita.7G316300.1; Seita.8G025700.1
Sevir.7G327300	8.71932	12.6898	0.541378	1.92489	0.00105	0.0296122	NA	NA	regulatory protein NPR5-like	Domain of unknown function DUF3420;Ankyrin repeat-containing domain;BTB/POZ fold;Ankyrin repeat;BTB/POZ domain	AT2G41370.1	BOP2	Ankyrin repeat family protein / BTB/POZ domain-containing protein	LOC_Os12g04410.1	BTBA6 - Bric-a-Brac,Tramtrack, Broad Complex BTB domain with Ankyrin repeat region, expressed	Zm00001d023246_T001; Zm00001d052468_T002	GRMZM2G022606_T02; GRMZM2G026556_T02	Bradi4g43150.1; Bradi2g60710.1	Sobic.005G029700.1; Sobic.008G012600.1	Seita.7G317200.1; Seita.8G026700.1
Sevir.7G327900	2.31666	4.86896	1.07157	2.69308	5e-05	0.00259596	NA	NA	two-component response regulator ARR9-like	CheY-like superfamily;Signal transduction response regulator, receiver domain	AT2G41310.1	ARR8,ATRR3,RR3	response regulator 3	LOC_Os11g04720.2	OsRR10 type-A response regulator, expressed	Zm00001d023242_T001	GRMZM2G129954_T01	Bradi4g43090.1; Bradi2g61000.1	Sobic.008G012300.1; Sobic.005G030500.1	Seita.7G318100.1; Seita.8G027100.1
Sevir.7G331600	13.5383	20.1456	0.573412	2.15734	0.00025	0.00986783	NA	NA	uncharacterized LOC101768471	Stress responsive alpha-beta barrel;Dimeric alpha-beta barrel	AT5G22580.1		Stress responsive A/B Barrel Domain	LOC_Os11g05290.1	stress responsive A/B Barrel domain containing protein, expressed	Zm00001d023395_T001	GRMZM2G050730_T01	NA	Sobic.008G035400.1	Seita.7G321300.1; Seita.8G032000.1
Sevir.7G333300	18.2039	24.4496	0.425561	1.83603	0.00155	0.0395969	NA	NA	NA	NA	AT3G06130.1; AT3G06130.1	;	Heavy metal transport/detoxification superfamily protein ; Heavy metal transport/detoxification superfamily protein	LOC_Os11g05010.2; LOC_Os11g05010.3	heavy-metal-associated domain-containing protein, putative, expressed; heavy-metal-associated domain-containing protein, putative, expressed	Zm00001d023372_T001; Zm00001d023372_T003	GRMZM2G022318_T01; GRMZM2G092581_T02	Bradi4g42910.2	Sobic.008G032800.1; Sobic.004G108400.1	Seita.7G323200.1; Seita.8G028400.1
Sevir.7G334900	2.16056	3.41364	0.659907	2.25688	0.00015	0.00661167	NA	NA	uncharacterized LOC101780875	Alpha/beta hydrolase fold-1;Alpha/Beta hydrolase fold	AT5G22460.1		alpha/beta-Hydrolases superfamily protein	LOC_Os12g05600.1	hydrolase, alpha/beta fold family protein, putative, expressed	Zm00001d044704_T019; Zm00001d044704_T018	GRMZM2G092021_T01	Bradi4g42337.2	Sobic.008G037500.1	Seita.7G324900.1
Sevir.8G002400	0.835512	0.234022	-1.83601	-2.80836	0.00035	0.0129399	NA	NA		Cytochrome P450, E-class, group I;Cytochrome P450	AT5G24910.1	CYP714A1	cytochrome P450, family 714, subfamily A, polypeptide 1	LOC_Os12g02640.1	cytochrome P450 72A1, putative, expressed	Zm00001d052367_T003; Zm00001d052367_T004	GRMZM5G836610_T01	Bradi4g25950.2	Sobic.005G015450.1	Seita.8G002800.1; Seita.4G000300.1
Sevir.8G005600	6.23526	9.95104	0.674398	2.37328	0.0001	0.00479154	NA	NA		Multi antimicrobial extrusion protein	AT1G33110.1		MATE efflux family protein	LOC_Os11g03240.1	MATE efflux family protein, putative, expressed	Zm00001d023277_T001; Zm00001d005018_T001	GRMZM2G151903_T02; GRMZM2G079127_T01	Bradi4g12390.1; Bradi4g43900.1	Sobic.008G019400.1; Sobic.005G020700.1	Seita.8G006000.1; Seita.7G308000.1
Sevir.8G007900	12.2345	20.3149	0.731575	3.62878	5e-05	0.00259596	NA	NA	probable galacturonosyltransferase 7-like	Glycosyl transferase, family 8;Nucleotide-diphospho-sugar transferases;Plant galacturonosyltransferase GAUT	AT2G38650.2	GAUT7,LGT7	galacturonosyltransferase 7	LOC_Os12g02910.1	glycosyl transferase, family 8, putative, expressed	Zm00001d023301_T002; Zm00001d023301_T003	GRMZM2G036918_T01; GRMZM2G028885_T04	Bradi3g61120.1; Bradi4g44070.1	Sobic.008G022500.1	Seita.8G008500.1; Seita.7G305700.1
Sevir.8G012600	281.771	415.47	0.56022	2.7082	5e-05	0.00259596	plt1;plt2	phospholipid transfer protein homolog1;phospholipid transfer protein homolog2	non-specific lipid-transfer protein-like	Bifunctional inhibitor/plant lipid transfer protein/seed storage helical domain;Plant lipid transfer protein/Par allergen	AT3G51590.1	LTP12	lipid transfer protein 12	LOC_Os11g24070.1	LTPL10 - Protease inhibitor/seed storage/LTP family protein precursor, expressed	Zm00001d044686_T001; Zm00001d023343_T001	GRMZM2G010868_T01; GRMZM2G101958_T01	NA	Sobic.008G030801.1; Sobic.008G030900.1	Seita.8G013600.1; Seita.7G301100.1
Sevir.8G012700	18.7922	31.5645	0.74817	2.45087	5e-05	0.00259596	NA	NA	NA	NA	AT5G01870.1		Bifunctional inhibitor/lipid-transfer protein/seed storage 2S albumin superfamily protein	LOC_Os11g02369.1	LTPL7 - Protease inhibitor/seed storage/LTP family protein precursor, expressed	NA	NA	NA	NA	Seita.8G013700.1; Seita.7G301000.1
Sevir.8G023000	6.61266	1.54709	-2.09567	-3.33316	5e-05	0.00259596	NA	NA	NA	NA						NA	NA	NA	NA	NA
Sevir.8G023100	2.05038	0.907189	-1.17641	-2.49246	5e-05	0.00259596	NA	NA		Major facilitator superfamily domain;Major facilitator superfamily;Sugar transporter, conserved site	AT5G13750.2	ZIFL1	zinc induced facilitator-like 1	LOC_Os12g03830.1	major facilitator superfamily antiporter, putative, expressed	NA	NA	Bradi4g43580.2	NA	Seita.8G020500.1; Seita.7G312000.1
Sevir.8G027300	19.4819	13.7277	-0.505045	-2.14178	0.00015	0.00661167	NA	NA	putative DNA-binding protein ESCAROLA-like	Domain of unknown function DUF296	AT4G12080.1	AHL1,ATAHL1	AT-hook motif nuclear-localized protein 1	LOC_Os11g05160.1	DNA binding protein, putative, expressed	Zm00001d052495_T001; Zm00001d004924_T001	GRMZM2G006252_T01	NA	Sobic.008G034200.1; Sobic.005G035000.1	Seita.8G030500.1; Seita.7G320100.1
Sevir.8G031600	10.2429	19.5418	0.931947	2.81471	5e-05	0.00259596	NA	NA	uncharacterized LOC101783995	Stress responsive alpha-beta barrel;Dimeric alpha-beta barrel	AT5G22580.1		Stress responsive A/B Barrel Domain	LOC_Os11g05290.1	stress responsive A/B Barrel domain containing protein, expressed	Zm00001d023395_T001	GRMZM2G050730_T01	Bradi4g42625.1	Sobic.008G035400.1	Seita.8G032000.1; Seita.7G321300.1
Sevir.8G031800	6.97503	11.0877	0.66869	1.92443	0.0011	0.0306188	NA	NA	protein kinase G11A-like;protein kinase PVPK-1-like	Protein kinase-like domain;Serine/threonine-protein kinase, active site;Serine/threonine- / dual specificity protein kinase, catalytic domain;Protein kinase, catalytic domain	AT3G44610.1		Protein kinase superfamily protein	LOC_Os11g05320.1	AGC_PVPK_like_kin82y.1 - ACG kinases include homologs to PKA, PKG and PKC, expressed	Zm00001d052523_T001; Zm00001d035378_T001	GRMZM2G137710_T03; GRMZM5G877866_T01	Bradi4g42600.3; Bradi3g33460.1	Sobic.005G036500.1; Sobic.008G170500.1	Seita.8G032200.1; Seita.7G321500.1
Sevir.8G033100	0.541031	1.48137	1.45315	2.90626	5e-05	0.00259596	NA	NA	hippocampus abundant transcript-like protein 1-like	Major facilitator superfamily domain;Major facilitator superfamily;Sugar transporter, conserved site	AT2G16980.2		Major facilitator superfamily protein	LOC_Os11g05390.1	transporter, major facilitator family, putative, expressed	Zm00001d052532_T001; Zm00001d032330_T001	GRMZM6G654251_T01; GRMZM2G331581_T01	NA	Sobic.005G037300.1	Seita.8G033300.1
Sevir.8G042500	7.82282	12.8592	0.717042	2.93858	5e-05	0.00259596	NA	NA	cycloartenol-C-24-methyltransferase 1-like	Sterol methyltransferase C-terminal;Methyltransferase type 11;S-adenosyl-L-methionine-dependent methyltransferase-like;SAM-dependent methyltransferase SMT-type	AT5G13710.2	CPH,SMT1	sterol methyltransferase 1	LOC_Os03g59290.1	C-methyltransferase, putative, expressed	NA	NA	NA	Sobic.001G046500.1; Sobic.001G046600.1	Seita.8G043300.1
Sevir.8G051700	10.4992	15.4734	0.559507	2.44727	0.0001	0.00479154	NA	NA	fructose-bisphosphate aldolase, chloroplastic-like	Fructose-bisphosphate aldolase, class-I;Aldolase-type TIM barrel;Fructose-bisphosphate aldolase class-I active site	AT4G38970.1	FBA2	fructose-bisphosphate aldolase 2	LOC_Os11g07020.1	fructose-bisphospate aldolase isozyme, putative, expressed	Zm00001d053015_T001; Zm00001d023559_T001	GRMZM2G155253_T02; GRMZM2G046284_T01	Bradi4g24367.1	Sobic.005G056400.1; Sobic.008G053200.1	Seita.8G050800.1; Seita.7G286800.1
Sevir.8G058200	4.54896	8.92151	0.971752	2.81331	5e-05	0.00259596	NA	NA	disease resistance response protein 206-like	Plant disease resistance response protein	AT1G65870.1		Disease resistance-responsive (dirigent-like protein) family protein	LOC_Os11g07830.1	dirigent, putative, expressed	Zm00001d004753_T001	GRMZM2G319842_T01	Bradi3g10430.1	Sobic.005G061700.1	Seita.8G056700.1
Sevir.8G078700	44.7128	58.3061	0.382959	1.76247	0.00165	0.0415455	NA	NA	uncharacterized LOC101766323					LOC_Os11g14190.1	ARGOS, putative, expressed	Zm00001d007280_T001	AC201894.4_FGT007; GRMZM2G137546_T01	NA	NA	Seita.8G077300.1
Sevir.8G080100	3.57985	6.39572	0.837206	3.37608	5e-05	0.00259596	NA	NA	probable apyrase 3-like	Nucleoside phosphatase GDA1/CD39	AT5G18280.2	APY2,ATAPY2	apyrase 2	LOC_Os12g02980.1	nucleoside-triphosphatase, putative, expressed	Zm00001d049008_T002; Zm00001d049008_T001	GRMZM2G085711_T02; GRMZM2G006762_T01	NA	Sobic.005G086000.1; Sobic.008G021900.1	Seita.8G078900.1; Seita.8G079000.1
Sevir.8G085900	8.89319	13.8612	0.640274	2.18373	0.00035	0.0129399	NA	NA	probable peptide/nitrate transporter At1g59740-like	Major facilitator superfamily domain;Proton-dependent oligopeptide transporter family	AT1G59740.1; AT1G33440.1	;	Major facilitator superfamily protein; Major facilitator superfamily protein	LOC_Os11g12740.1; LOC_Os11g12740.1	peptide transporter PTR2, putative, expressed; peptide transporter PTR2, putative, expressed	Zm00001d007255_T001; Zm00001d003603_T001	GRMZM2G127134_T01; GRMZM2G112039_T01	Bradi4g21790.1; Bradi5g10920.1	Sobic.006G089300.1; Sobic.005G090600.1	Seita.8G084200.1; Seita.7G107900.1
Sevir.8G090200	2.47132	3.69259	0.579352	2.13429	0.00055	0.0181406	NA	NA	probable disease resistance protein RF45-like	NB-ARC;P-loop containing nucleoside triphosphate hydrolase	AT5G43470.2; AT5G43470.1; AT5G35450.1	HRT,RCY1,RPP8; HRT,RCY1,RPP8;	Disease resistance protein (CC-NBS-LRR class) family; Disease resistance protein (CC-NBS-LRR class) family; Disease resistance protein (CC-NBS-LRR class) family	LOC_Os11g11940.1; LOC_Os11g11940.1; LOC_Os11g11940.1	MLA10, putative, expressed; MLA10, putative, expressed; MLA10, putative, expressed	NA	NA	Bradi4g16492.3	Sobic.005G094001.1	Seita.8G089000.1; Seita.8G050000.1
Sevir.8G091200	8.93332	11.7136	0.390918	1.79592	0.0016	0.0406586	NA	NA	cysteine-rich receptor-like protein kinase 40-like	Protein kinase-like domain;Serine-threonine/tyrosine-protein kinase catalytic domain;Protein kinase, catalytic domain	AT4G23140.1	CRK6	cysteine-rich RLK (RECEPTOR-like protein kinase) 6	LOC_Os11g11890.1	protein kinase domain containing protein, expressed	NA	NA	Bradi4g21990.2	Sobic.005G094800.3	Seita.8G089700.1; Seita.8G089400.1
Sevir.8G091300	3.74517	5.21638	0.478019	1.94843	0.00115	0.0315996	NA	NA		Protein kinase, ATP binding site;Protein kinase-like domain;PapD-like;Serine/threonine-protein kinase, active site;Tyrosine-protein kinase, active site;Serine/threonine- / dual specificity protein kinase, catalytic domain;Protein kinase, catalytic domain;Major sperm protein	AT1G11300.1		protein serine/threonine kinases;protein kinases;ATP binding;sugar binding;kinases;carbohydrate binding	LOC_Os09g37840.1	carbohydrate binding protein, putative, expressed	Zm00001d052584_T023; Zm00001d052584_T010	NA	NA	NA	Seita.8G089800.1; Seita.8G086000.1
Sevir.8G094800	1.52046	5.46158	1.84481	5.00751	5e-05	0.00259596	NA	NA	probable O-methyltransferase 2-like	Caffeate O-methyltransferase (COMT) family;Plant methyltransferase dimerisation;O-methyltransferase, family 2;Winged helix-turn-helix DNA-binding domain;S-adenosyl-L-methionine-dependent methyltransferase-like	AT4G35150.1		O-methyltransferase family protein	LOC_Os11g20090.1	O-methyltransferase, putative, expressed	NA	NA	Bradi4g20127.1	Sobic.005G224400.1; Sobic.005G224300.1	Seita.8G093000.1; Seita.8G093100.1
Sevir.8G101800	6.79436	10.8871	0.680211	2.45342	5e-05	0.00259596	adh2	alcohol dehydrogenase2	alcohol dehydrogenase 2-like	Alcohol dehydrogenase GroES-like;Alcohol dehydrogenase, C-terminal;GroES-like;Alcohol dehydrogenase, zinc-type, conserved site;NAD(P)-binding domain;Alcohol dehydrogenase superfamily, zinc-type	AT1G77120.1	ADH,ADH1,ATADH,ATADH1	alcohol dehydrogenase 1	LOC_Os11g10510.1	dehydrogenase, putative, expressed	Zm00001d049059_T001; Zm00001d033931_T002	GRMZM2G098346_T01; GRMZM2G442658_T06	Bradi4g22620.1; Bradi4g22610.1	Sobic.005G103300.1; Sobic.001G097600.1	Seita.8G099000.1; Seita.8G099100.1
Sevir.8G101900	34.2152	45.5283	0.412124	2.02728	0.00045	0.0155618	adh1	alcohol dehydrogenase1	alcohol dehydrogenase 1-like	Alcohol dehydrogenase GroES-like;Alcohol dehydrogenase, C-terminal;GroES-like;Alcohol dehydrogenase, zinc-type, conserved site;NAD(P)-binding domain;Alcohol dehydrogenase superfamily, zinc-type	AT1G77120.1	ADH,ADH1,ATADH,ATADH1	alcohol dehydrogenase 1	LOC_Os11g10480.1	dehydrogenase, putative, expressed	Zm00001d033931_T002; Zm00001d033931_T001	GRMZM2G442658_T06; GRMZM2G098346_T01	Bradi4g22630.2; Bradi4g22620.1	Sobic.001G097600.1; Sobic.005G103500.1	Seita.8G099100.1; Seita.8G099000.1
Sevir.8G102800	2.24225	3.19606	0.511351	2.35858	0.0001	0.00479154	NA	NA		Protein kinase, ATP binding site;Protein kinase-like domain;Serine/threonine-protein kinase, active site;Leucine-rich repeat, cysteine-containing subtype;Leucine-rich repeat, typical subtype;Serine/threonine- / dual specificity protein kinase, catalytic domain;NB-ARC;Leucine-rich repeat;Protein kinase, catalytic domain;P-loop containing nucleoside triphosphate hydrolase	AT4G23150.1	CRK7	cysteine-rich RLK (RECEPTOR-like protein kinase) 7	LOC_Os11g10610.1	NBS-LRR disease resistance protein, putative, expressed	Zm00001d007776_T016; Zm00001d007776_T010	NA	NA	Sobic.005G102900.1	Seita.8G100000.1; Seita.4G035100.1
Sevir.8G104700	18.2641	26.4709	0.5354	2.18245	0.00045	0.0155618	NA	NA								NA	NA	NA	NA	Seita.8G068500.1
Sevir.8G108600	3.12934	4.99078	0.673406	2.06658	0.00065	0.020458	NA	NA	probable O-methyltransferase 2-like	Caffeate O-methyltransferase (COMT) family;Plant methyltransferase dimerisation;O-methyltransferase, family 2;Winged helix-turn-helix DNA-binding domain;S-adenosyl-L-methionine-dependent methyltransferase-like	AT4G35150.1		O-methyltransferase family protein	LOC_Os11g20090.1	O-methyltransferase, putative, expressed	Zm00001d004624_T001	GRMZM2G147491_T01	NA	Sobic.005G107900.1; Sobic.K022300.1	Seita.8G105700.1; Seita.8G105800.1
Sevir.8G120900	3.99005	7.27057	0.865662	2.22961	0.00025	0.00986783	NA	NA	uncharacterized LOC101758470					LOC_Os11g26190.1	RALFL23 - Rapid ALkalinization Factor RALF family protein precursor, expressed	NA	NA	NA	Sobic.008G027700.1	Seita.8G115000.1
Sevir.8G140700	2.13666	3.31444	0.633408	1.8399	0.00155	0.0395969	NA	NA	uncharacterized LOC101774826	BRO1 domain	AT5G14020.1; AT5G14020.1	;	Endosomal targeting BRO1-like domain-containing protein; Endosomal targeting BRO1-like domain-containing protein	LOC_Os11g31570.1; LOC_Os11g31570.2	expressed protein; expressed protein	Zm00001d000299_T002; Zm00001d000299_T003	GRMZM2G122954_T01	Bradi4g18270.1	Sobic.005G126300.1	Seita.8G132000.1
Sevir.8G142500	0.461388	1.08177	1.22934	2.52155	0.0004	0.0143212	NA	NA	NA	NA						NA	NA	NA	NA	Seita.8G070000.1; Seita.J000800.1
Sevir.8G142700	1.6437	2.93678	0.837292	2.24661	0.0004	0.0143212	NA	NA		Lipase, class 3;Alpha/Beta hydrolase fold	AT5G18630.2		alpha/beta-Hydrolases superfamily protein	LOC_Os07g47250.2	lipase precursor, putative, expressed	NA	NA	NA	NA	Seita.9G326400.1; Seita.8G155800.1
Sevir.8G143700	20.7738	12.5193	-0.73061	-2.47253	5e-05	0.00259596	NA	NA	sex determination protein tasselseed-2-like	Short-chain dehydrogenase/reductase, conserved site;Glucose/ribitol dehydrogenase;Short-chain dehydrogenase/reductase SDR;NAD(P)-binding domain	AT3G26760.1		NAD(P)-binding Rossmann-fold superfamily protein	LOC_Os11g32030.1	sex determination protein tasselseed-2, putative, expressed	Zm00001d049277_T001	GRMZM2G047800_T01	NA	Sobic.005G129700.1	Seita.8G134500.1
Sevir.8G148200	3.18921	4.80841	0.59236	2.15493	0.00035	0.0129399	NA	NA	uncharacterized LOC101755097	;F-box domain, cyclin-like	AT3G58940.1		F-box/RNI-like superfamily protein	LOC_Os11g32360.1	expressed protein	NA	NA	NA	Sobic.005G133500.1	Seita.8G138500.1; Seita.8G137300.1
Sevir.8G149000	7.20944	12.4341	0.786344	2.24619	0.0004	0.0143212	NA	NA		Thiolase-like;Chalcone/stilbene synthase, C-terminal;Chalcone/stilbene synthase, N-terminal	AT5G13930.1	ATCHS,CHS,TT4	Chalcone and stilbene synthase family protein	LOC_Os07g34190.1	chalcone and stilbene synthases, putative, expressed	Zm00001d007717_T001	AC148152.3_FGT006; GRMZM5G862605_T01	NA	Sobic.005G134301.1; Sobic.005G134400.2	Seita.8G139300.1
Sevir.8G150200	29.3545	21.6797	-0.437239	-2.03721	0.00045	0.0155618	NA	NA			AT2G37340.1;	ATRSZ33,RSZ33;	arginine/serine-rich zinc knuckle-containing protein 33;	LOC_Os11g32720.1; LOC_Os11g32720.1	zinc knuckle domain containing protein, expressed; zinc knuckle domain containing protein, expressed	NA	NA	NA	Sobic.005G137900.1; Sobic.005G138000.1	Seita.8G140400.1
Sevir.8G170600	5.04612	2.97241	-0.763544	-3.31271	5e-05	0.00259596	NA	NA		Domain of unknown function DUF3444;DnaJ domain	AT5G18750.1		DNAJ heat shock N-terminal domain-containing protein	LOC_Os11g36960.1	dnaJ domain containing protein, expressed	Zm00001d052947_T001	GRMZM2G017411_T01	NA	Sobic.005G162900.2; Sobic.005G163500.2	Seita.8G159800.1; Seita.7G282100.1
Sevir.8G171300	2.22131	1.18296	-0.909011	-3.09925	5e-05	0.00259596	NA	NA	uncharacterized LOC101766063	Domain of unknown function DUF3444;DnaJ domain	AT5G18750.1		DNAJ heat shock N-terminal domain-containing protein	LOC_Os01g27740.2	dnaJ domain containing protein, expressed	NA	NA	NA	Sobic.005G163500.2; Sobic.005G163400.3	Seita.8G160300.1; Seita.7G282100.1
Sevir.8G172600	2.18692	1.18896	-0.879194	-2.65524	5e-05	0.00259596	NA	NA	pumilio homolog 3-like	Armadillo-type fold;Pumilio RNA-binding repeat;Armadillo-like helical	AT5G56510.1	APUM12,PUM12	pumilio 12	LOC_Os11g37090.1	pumilio-family RNA binding repeat domain containing protein, expressed	Zm00001d052953_T002; Zm00001d052953_T001	GRMZM2G049623_T01	NA	Sobic.005G164800.1	Seita.8G161800.1
Sevir.8G178200	5.35908	2.22209	-1.27007	-2.1363	0.0015	0.0386787	NA	NA	probable histone H2A variant 3-like	Histone-fold;Histone core;Histone H2A;Histone H2A conserved site;Histone H2A, C-terminal domain	AT3G54560.1	HTA11	histone H2A 11	LOC_Os03g53190.2	Core histone H2A/H2B/H3/H4 domain containing protein, putative, expressed	Zm00001d007567_T001; Zm00001d007553_T001	GRMZM2G097511_T01; GRMZM2G008865_T01	Bradi4g14957.1	Sobic.005G168500.1; Sobic.004G205300.1	Seita.8G168700.1
Sevir.8G180000	11.5732	16.6249	0.522558	2.29805	0.00015	0.00661167	NA	NA	protein WVD2-like 1-like	TPX2, C-terminal domain	AT2G35880.1		TPX2 (targeting protein for Xklp2) protein family	LOC_Os11g38010.1	targeting protein for Xklp2, putative, expressed	Zm00001d048945_T001	GRMZM2G039983_T01	Bradi4g14870.3	Sobic.005G169700.1	Seita.8G170400.1
Sevir.8G184500	11.4004	19.6645	0.786505	2.59781	5e-05	0.00259596	NA	NA	UDP-glycosyltransferase 72B3-like	UDP-glucuronosyl/UDP-glucosyltransferase	AT1G01420.1	UGT72B3	UDP-glucosyl transferase 72B3	LOC_Os11g38650.1	UDP-glucoronosyl/UDP-glucosyl transferase, putative, expressed	Zm00001d048925_T001; Zm00001d048711_T001	GRMZM2G426415_T01; GRMZM2G085854_T01	Bradi4g14500.1; Bradi2g49120.1	Sobic.005G172900.1; Sobic.005G173200.1	Seita.8G175200.1; Seita.1G089800.1
Sevir.8G188400	107.735	159.947	0.570101	2.78052	5e-05	0.00259596	NA	NA		Plant antimicrobial peptide				LOC_Os11g37270.1	AMBP1 - Antimicrobial peptide MBP-1 family protein precursor, expressed	NA	NA	NA	NA	Seita.8G179400.1; Seita.8G162300.1
Sevir.8G210100	354.258	482.109	0.444557	2.17018	0.00025	0.00986783	NA	NA	uncharacterized LOC101755295;uncharacterized LOC101782921	Plant disease resistance response protein	AT5G42510.1		Disease resistance-responsive (dirigent-like protein) family protein	LOC_Os01g25030.1	dirigent, putative	NA	NA	NA	NA	Seita.8G201700.1; Seita.J027000.1
Sevir.8G211300	21.9227	31.5162	0.523671	1.91964	0.00075	0.0228946	NA	NA	NA	NA	AT1G26355.1	SP1L1	SPIRAL1-like1	LOC_Os12g31780.2	nitrilase-associated protein, putative, expressed	Zm00001d048795_T001	GRMZM2G165461_T02	NA	Sobic.005G194800.1	Seita.8G202100.1; Seita.4G065800.1
Sevir.8G211600	42.0331	62.0476	0.561849	2.59465	5e-05	0.00259596	NA	NA	probable inactive methyltransferase Os04g0175900-like	Caffeate O-methyltransferase (COMT) family;Plant methyltransferase dimerisation;O-methyltransferase, family 2;Winged helix-turn-helix DNA-binding domain;S-adenosyl-L-methionine-dependent methyltransferase-like	AT5G54160.1	ATOMT1,OMT1	O-methyltransferase 1	LOC_Os04g09654.1	O-methyltransferase, putative, expressed	NA	NA	NA	NA	Seita.8G210100.1; Seita.8G203300.1
Sevir.8G211700	4.14733	7.16288	0.788356	2.72614	5e-05	0.00259596	NA	NA	laccase-15-like	Multicopper oxidase, type 3;Multicopper oxidase, type 2;Cupredoxin;Multicopper oxidase, copper-binding site;Multicopper oxidase, type 1;Laccase	AT5G01050.1		Laccase/Diphenol oxidase family protein	LOC_Os10g20610.1	laccase-15 precursor, putative, expressed	NA	NA	NA	Sobic.005G215300.1	Seita.8G211600.1; Seita.8G212000.1
Sevir.8G211900	38.8221	52.2357	0.428161	2.00896	0.0005	0.0167787	NA	NA	probable inactive methyltransferase Os04g0175900-like	Caffeate O-methyltransferase (COMT) family;Plant methyltransferase dimerisation;O-methyltransferase, family 2;Winged helix-turn-helix DNA-binding domain;S-adenosyl-L-methionine-dependent methyltransferase-like	AT5G54160.1	ATOMT1,OMT1	O-methyltransferase 1	LOC_Os04g09654.1	O-methyltransferase, putative, expressed	NA	NA	NA	NA	Seita.8G210100.1; Seita.8G203300.1
Sevir.8G218700	9.45959	16.4261	0.79614	2.84964	5e-05	0.00259596	NA	NA	NA	NA	AT5G53390.1		O-acyltransferase (WSD1-like) family protein	LOC_Os01g56360.1	wax synthase, putative, expressed	NA	NA	NA	NA	Seita.8G209100.1; Seita.8G209200.1
Sevir.8G221200	22.4678	30.3952	0.435985	1.84638	0.0011	0.0306188	NA	NA	uncharacterized LOC101774023					LOC_Os11g42170.1	expressed protein	Zm00001d048760_T001	GRMZM2G542227_T01	NA	Sobic.005G198300.1	Seita.8G210500.1
Sevir.8G222700	92.1868	119.023	0.368602	1.83249	0.00165	0.0415455	NA	NA	laccase-15-like	Multicopper oxidase, type 3;Multicopper oxidase, type 2;Cupredoxin;Multicopper oxidase, copper-binding site;Multicopper oxidase, type 1	AT5G01050.1		Laccase/Diphenol oxidase family protein	LOC_Os10g20610.1	laccase-15 precursor, putative, expressed	NA	NA	NA	NA	Seita.8G211800.1; Seita.8G211100.1
Sevir.8G224800	5.19037	7.43201	0.517916	1.88486	0.0015	0.0386787	NA	NA	laccase-15-like	Multicopper oxidase, type 3;Multicopper oxidase, type 2;Cupredoxin;Multicopper oxidase, copper-binding site;Multicopper oxidase, type 1	AT3G09220.1; AT5G01040.1	LAC7; LAC8	laccase 7; laccase 8	LOC_Os10g20610.1; LOC_Os10g20610.1	laccase-15 precursor, putative, expressed; laccase-15 precursor, putative, expressed	Zm00001d048759_T001	GRMZM2G140527_T01	NA	NA	Seita.8G213900.1; Seita.8G212400.1
Sevir.8G224900	0.59216	1.3367	1.17461	2.30919	0.00015	0.00661167	NA	NA	laccase-15-like	Multicopper oxidase, type 3;Multicopper oxidase, type 2;Cupredoxin;Multicopper oxidase, copper-binding site;Multicopper oxidase, type 1	AT3G09220.1	LAC7	laccase 7	LOC_Os10g20610.1	laccase-15 precursor, putative, expressed	NA	NA	Bradi2g54690.1	NA	Seita.8G214000.1; Seita.8G210700.1
Sevir.8G232900	0.576336	1.44627	1.32736	2.26285	0.0009	0.0264669	NA	NA	NA	NA						NA	NA	NA	NA	NA
Sevir.8G238800	1.12056	2.11301	0.915078	2.88186	5e-05	0.00259596	NA	NA		NB-ARC;P-loop containing nucleoside triphosphate hydrolase	AT3G46530.1	RPP13	NB-ARC domain-containing disease resistance protein	LOC_Os08g07330.2	RGH1A, putative, expressed	NA	NA	NA	NA	Seita.8G228400.1; Seita.8G228500.1
Sevir.8G247300	1.40588	2.07396	0.560917	2.14391	0.00065	0.020458	NA	NA		NB-ARC;P-loop containing nucleoside triphosphate hydrolase	AT3G14470.1		NB-ARC domain-containing disease resistance protein	LOC_Os10g04120.1	powdery mildew resistance protein PM3b, putative, expressed	NA	NA	NA	Sobic.005G212100.1	Seita.8G234200.1; Seita.8G236600.1
Sevir.8G253400	2.16238	3.15827	0.54651	2.23623	5e-05	0.00259596	NA	NA	putative disease resistance protein RGA1-like	FNIP;NB-ARC;P-loop containing nucleoside triphosphate hydrolase	AT3G14460.1		LRR and NB-ARC domains-containing disease resistance protein	LOC_Os03g63150.1	powdery mildew resistance protein PM3b, putative, expressed	Zm00001d007016_T001; Zm00001d048613_T001	GRMZM2G354013_T01; GRMZM2G164217_T01	NA	Sobic.003G161400.1; Sobic.008G101500.1	Seita.8G242600.1; Seita.8G243800.1
Sevir.8G255800	9.67907	5.9245	-0.708176	-2.91413	5e-05	0.00259596	NA	NA	NA	NA				LOC_Os12g38460.1	RNA recognition motif family protein, expressed	NA	NA	NA	NA	Seita.8G245200.1
Sevir.8G261500	16.6879	27.0877	0.698841	2.49044	5e-05	0.00259596	NA	NA	ribulose bisphosphate carboxylase/oxygenase activase, chloroplastic-like	ATPase, AAA-type, core;P-loop containing nucleoside triphosphate hydrolase	AT2G39730.3	RCA	rubisco activase	LOC_Os11g47970.1	AAA-type ATPase family protein, putative, expressed	Zm00001d048593_T001; Zm00001d048592_T001	GRMZM2G162200_T02; GRMZM2G162282_T01	Bradi4g09125.2	Sobic.005G231500.1; Sobic.005G231600.1	Seita.8G251200.1; Seita.8G251300.1
Sevir.9G005800	4.41116	6.88263	0.641803	2.17902	5e-05	0.00259596	NA	NA	probable WRKY transcription factor 14-like	DNA-binding WRKY	AT2G34830.1	AtWRKY35,MEE24,WRKY35	WRKY DNA-binding protein 35	LOC_Os03g63810.1	WRKY80, expressed	NA	NA	NA	Sobic.001G006600.1	Seita.9G005600.1
Sevir.9G023300	25.4294	35.9503	0.499506	2.40271	5e-05	0.00259596	NA	NA	calreticulin-like	Calreticulin/calnexin, conserved site;Calreticulin;Calreticulin/calnexin, P domain;Calreticulin/calnexin;Concanavalin A-like lectin/glucanase, subgroup	AT1G56340.2	AtCRT1a,CRT1,CRT1a	calreticulin 1a	LOC_Os03g61670.1	calreticulin precursor, putative, expressed	Zm00001d005460_T003; Zm00001d005460_T002	GRMZM2G074687_T01; GRMZM2G358059_T01	Bradi1g02940.3	Sobic.001G025500.1; Sobic.002G090500.1	Seita.9G023700.1; Seita.J030900.1
Sevir.9G025400	9.3942	18.9542	1.01268	3.65922	5e-05	0.00259596	NA	NA	NA	NA				LOC_Os03g61900.1	expressed protein	Zm00001d034756_T001	GRMZM2G366681_T01; GRMZM2G326235_T01	NA	Sobic.001G023300.1	Seita.9G025900.1
Sevir.9G034000	159.475	211.735	0.408926	1.99222	0.00075	0.0228946	NA	NA	uncharacterized LOC101769589	Heavy metal-associated domain, HMA	AT2G37390.1		Chloroplast-targeted copper chaperone protein	LOC_Os03g60480.1	heavy metal-associated domain containing protein, expressed	Zm00001d034634_T001; Zm00001d012973_T001	GRMZM2G155525_T01; GRMZM2G087101_T01	Bradi1g03850.1	Sobic.001G035800.1	Seita.9G034900.1
Sevir.9G037600	19.5326	14.6946	-0.410596	-1.84686	0.0015	0.0386787	NA	NA	serine/threonine-protein kinase HT1-like	Protein kinase, ATP binding site;Protein kinase-like domain;Serine/threonine-protein kinase, active site;Serine/threonine- / dual specificity protein kinase, catalytic domain;Serine-threonine/tyrosine-protein kinase catalytic domain;Protein kinase, catalytic domain	AT5G01850.1		Protein kinase superfamily protein	LOC_Os03g60150.1	protein kinase domain containing protein, expressed	Zm00001d034608_T003; Zm00001d034608_T004	GRMZM2G072584_T01; AC234193.1_FGT001	Bradi1g04080.1	Sobic.001G039500.2	Seita.9G038400.1
Sevir.9G044500	9.96715	17.0509	0.774592	2.15064	0.0004	0.0143212	NA	NA	mavicyanin-like	Cupredoxin;Plastocyanin-like	AT5G26330.1		Cupredoxin superfamily protein	LOC_Os03g59280.1	plastocyanin-like domain containing protein, putative, expressed	Zm00001d013038_T001; Zm00001d013038_T002	AC210013.4_FGT002; GRMZM2G013206_T01	NA	Sobic.001G046800.2	Seita.9G045000.1
Sevir.9G053500	2.43951	1.06191	-1.19993	-4.52897	5e-05	0.00259596	NA	NA	DNA (cytosine-5)-methyltransferase 1A-like	DNA (cytosine-5)-methyltransferase 1, replication foci domain;DNA methylase, C-5 cytosine-specific, active site;C-5 cytosine methyltransferase;Bromo adjacent homology (BAH) domain;S-adenosyl-L-methionine-dependent methyltransferase-like;DNA methylase, C-5 cytosine-specific, conserved site	AT5G49160.1	DDM2,DMT01,DMT1,MET1,MET2,METI	methyltransferase 1	LOC_Os03g58400.1	C-5 cytosine-specific DNA methylase, putative, expressed	Zm00001d018976_T071; Zm00001d018976_T055	GRMZM2G334041_T01; GRMZM2G333916_T01	Bradi1g05380.1; Bradi1g55287.4	Sobic.001G055700.1; Sobic.002G056000.1	Seita.9G054000.1; Seita.2G059200.1
Sevir.9G060400	0.758421	1.2477	0.718197	2.01882	0.00155	0.0395969	NA	NA	indole-3-acetaldehyde oxidase-like	Aldehyde oxidase/xanthine dehydrogenase;FAD-binding, type 2;Aldehyde oxidase/xanthine dehydrogenase, molybdopterin binding;2Fe-2S ferredoxin, iron-sulphur binding site;CO dehydrogenase flavoprotein, C-terminal;[2Fe-2S]-binding;Molybdopterin dehydrogenase, FAD-binding;2Fe-2S ferredoxin-type domain;Aldehyde oxidase/xanthine dehydrogenase, a/b hammerhead;CO dehydrogenase flavoprotein-like, FAD-bindi…	AT3G43600.1	AAO2,AO3,AOgamma,atAO-2,AtAO3	aldehyde oxidase 2	LOC_Os03g57690.1	aldehyde oxidase, putative, expressed	Zm00001d034388_T003; Zm00001d034388_T002	GRMZM2G141473_T01; GRMZM2G141535_T01	Bradi1g06200.1; Bradi1g06160.1	Sobic.001G062300.1; Sobic.001G062500.1	Seita.9G061200.1; Seita.9G061300.1
Sevir.9G070100	1.70951	0.268073	-2.67288	-6.79299	5e-05	0.00259596	NA	NA		GYF domain	AT5G42950.1		GYF domain-containing protein	LOC_Os07g04530.1	GYF domain containing protein, putative, expressed	Zm00001d034263_T004; Zm00001d034263_T006	GRMZM2G472827_T01	NA	Sobic.001G071600.2	Seita.9G071000.1
Sevir.9G073300	9.88327	14.9879	0.600739	2.18532	0.00015	0.00661167	knox3	knotted related homeobox3	homeobox protein knotted-1-like 12-like	KNOX2;KNOX1	AT4G08150.1	BP,BP1,KNAT1	KNOTTED-like from Arabidopsis thaliana	LOC_Os07g03770.1	Homeobox domain containing protein, expressed	Zm00001d034212_T001; Zm00001d007842_T006	GRMZM2G135447_T01; GRMZM2G452178_T01	Bradi1g07247.4; Bradi1g57607.1	Sobic.001G075101.1; Sobic.002G023900.1	Seita.9G074700.1; Seita.2G025300.1
Sevir.9G074600	0.498976	1.24483	1.31891	2.8197	0.0001	0.00479154	NA	NA	uncharacterized LOC101784772		AT3G49055.1			LOC_Os08g44550.1	expressed protein	NA	NA	NA	Sobic.007G167600.1	Seita.9G076200.1; Seita.6G250300.1
Sevir.9G081000	34.836	59.1832	0.764608	2.90149	5e-05	0.00259596	NA	NA			AT2G39540.1		Gibberellin-regulated family protein	LOC_Os03g55290.1	GASR3 - Gibberellin-regulated GASA/GAST/Snakin family protein precursor, expressed	Zm00001d013222_T001	GRMZM2G077034_T01	Bradi1g07900.1; Bradi1g07890.2	Sobic.001G081800.1	Seita.9G082500.1
Sevir.9G087100	72.9181	51.7278	-0.495337	-2.30468	5e-05	0.00259596	zmm24;zmm31	Zea mays MADS24;Zea mays MADS31	MADS-box transcription factor 34-like	Transcription factor, K-box;Transcription factor, MADS-box	AT3G02310.1; AT5G15800.2	AGL4,SEP2; AGL2,SEP1	K-box region and MADS-box transcription factor family protein ; K-box region and MADS-box transcription factor family protein	LOC_Os03g54170.1; LOC_Os03g54170.1	OsMADS34 - MADS-box family gene with MIKCc type-box, expressed; OsMADS34 - MADS-box family gene with MIKCc type-box, expressed	Zm00001d034047_T007; Zm00001d034047_T006	GRMZM2G087095_T01; GRMZM2G071620_T01	Bradi1g08326.1; Bradi1g69890.2	Sobic.001G086400.1; Sobic.001G455900.1	Seita.9G088700.1; Seita.4G062600.1
Sevir.9G087300	141.427	99.4551	-0.507938	-1.9463	0.0009	0.0264669	NA	NA	NA	NA	AT1G69120.1	AGL7,AP1	K-box region and MADS-box transcription factor family protein	LOC_Os03g54160.2	OsMADS14 - MADS-box family gene with MIKCc type-box, expressed	Zm00001d034045_T004; Zm00001d013259_T003	GRMZM2G032339_T02; GRMZM2G553379_T07	Bradi1g08340.1; Bradi1g21980.2	Sobic.001G086500.1; Sobic.002G010100.1	Seita.9G088900.1; Seita.2G002300.1
Sevir.9G098200	0	6.21201	Inf	NA	0.00145	0.0378967	NA	NA	NA	NA						Zm00001d003278_T001	GRMZM2G540129_T01; GRMZM2G107544_T01	Bradi2g09995.1; Bradi3g53743.1	Sobic.004G332200.1; Sobic.004G337132.1	Seita.1G352700.1; Seita.9G030700.1
Sevir.9G099800	12.9352	19.2274	0.57186	2.49119	5e-05	0.00259596	NA	NA	endoglucanase 10-like	Glycoside hydrolase, family 9, active site;Six-hairpin glycosidase-like;Glycoside hydrolase, family 9;Six-hairpin glycosidase	AT5G49720.1	ATGH9A1,DEC,GH9A1,IRX2,KOR,KOR1,RSW2,TSD1	glycosyl hydrolase 9A1	LOC_Os03g52630.1	endoglucanase, putative, expressed	Zm00001d013319_T001; Zm00001d033917_T001	GRMZM2G110735_T01; GRMZM2G147849_T01	Bradi1g09460.1; Bradi1g63560.1	Sobic.001G099100.1; Sobic.001G384600.1	Seita.9G101500.1; Seita.9G416600.1
Sevir.9G104600	7.98184	12.0884	0.598829	2.46721	5e-05	0.00259596	NA	NA		Peptidase S10, serine carboxypeptidase;Alpha/Beta hydrolase fold	AT5G09640.1	SCPL19,SNG2	serine carboxypeptidase-like 19	LOC_Os02g46260.1	OsSCP9 - Putative Serine Carboxypeptidase homologue, expressed	NA	NA	NA	Sobic.008G163200.1	Seita.9G106700.1; Seita.9G106500.1
Sevir.9G107000	1.23774	0.331006	-1.90278	-3.54944	5e-05	0.00259596	NA	NA	1-aminocyclopropane-1-carboxylate synthase 1-like	Pyridoxal phosphate-dependent transferase;Aminotransferase, class I/classII;Aminotransferases, class-I, pyridoxal-phosphate-binding site;Pyridoxal phosphate-dependent transferase, major region, subdomain 2;Pyridoxal phosphate-dependent transferase, major region, subdomain 1	AT4G37770.1	ACS8	1-amino-cyclopropane-1-carboxylate synthase 8	LOC_Os03g51740.1	aminotransferase, classes I and II, domain containing protein, expressed	Zm00001d033862_T001; Zm00001d039487_T001	GRMZM2G054361_T01; GRMZM2G163015_T01	Bradi1g10030.1; Bradi5g19100.1	Sobic.001G105900.1; Sobic.003G033900.1	Seita.9G109200.1; Seita.5G136200.1
Sevir.9G107200	63.2572	43.7125	-0.533183	-2.44016	5e-05	0.00259596	NA	NA	homeobox protein knotted-1-like 7-like	Homeobox, conserved site;Homeodomain-like;Homeobox KN domain;KNOX2;KNOX1;ELK domain;Homeobox domain	AT4G08150.1	BP,BP1,KNAT1	KNOTTED-like from Arabidopsis thaliana	LOC_Os03g51710.2	homeobox protein knotted-1, putative, expressed	Zm00001d033861_T001; Zm00001d033861_T002	GRMZM2G000743_T01; GRMZM2G452178_T01	Bradi1g57607.1; Bradi1g07247.4	Sobic.001G106000.2; Sobic.002G023900.1	Seita.9G109300.1; Seita.9G074700.1
Sevir.9G108000	53.919	70.4143	0.385075	1.89539	0.001	0.0285363	NA	NA	NA	NA	AT2G36630.1		Sulfite exporter TauE/SafE family protein	LOC_Os03g51650.1	membrane protein, putative, expressed	Zm00001d033855_T004; Zm00001d033855_T002	GRMZM2G149576_T01; GRMZM2G076086_T01	Bradi1g10110.1	Sobic.001G106600.1	Seita.9G109900.1
Sevir.9G111900	12.7958	17.6331	0.462624	1.83831	0.00205	0.0489914	NA	NA		Pyridoxal phosphate-dependent transferase;Glutamate decarboxylase;Pyridoxal phosphate-dependent decarboxylase;Pyridoxal phosphate-dependent transferase, major region, subdomain 1	AT5G17330.1	GAD,GAD1	glutamate decarboxylase	LOC_Os03g51080.1	glutamate decarboxylase, putative, expressed	Zm00001d033805_T001; Zm00001d047981_T001	GRMZM5G826838_T01; GRMZM2G098875_T01	Bradi1g10480.1; Bradi1g68807.2	Sobic.001G111000.1; Sobic.001G443800.1	Seita.9G113300.1; Seita.9G476700.1
Sevir.9G122200	29.893	15.6333	-0.935189	-3.81588	5e-05	0.00259596	tb1	teosinte branched1	transcription factor TEOSINTE BRANCHED 1-like	CYC/TB1, R domain;Transcription factor TCP subgroup;Transcription factor, TCP	AT3G18550.2	ATTCP18,BRC1,TCP18	TCP family transcription factor	LOC_Os03g49880.1	TCP family transcription factor, putative, expressed	Zm00001d033673_T001; Zm00001d013467_T001	AC233950.1_FGT002; AC190734.2_FGT003	Bradi1g11060.1	Sobic.001G121600.1	Seita.9G123400.1; Seita.2G202000.1
Sevir.9G122300	47.8182	70.3362	0.556707	2.53725	5e-05	0.00259596	NA	NA	protein FAF-like, chloroplastic-like	Protein of unknown function DUF3049	AT5G22090.2		Protein of unknown function (DUF3049)	LOC_Os03g49830.1	expressed protein	Zm00001d013468_T002; Zm00001d013468_T001	GRMZM2G090435_T01; GRMZM2G469224_T01	Bradi1g11050.1	Sobic.001G121700.1	Seita.9G123500.1
Sevir.9G132800	16.2649	7.83833	-1.05314	-5.12076	5e-05	0.00259596	NA	NA		Zinc finger, CCCH-type	AT3G12680.1	HUA1	floral homeotic protein (HUA1)	LOC_Os01g42970.1	zinc finger C-x8-C-x5-C-x3-H type family protein, expressed	Zm00001d033553_T030; Zm00001d033553_T039	GRMZM2G068476_T01; GRMZM2G469024_T01	NA	Sobic.001G132200.1	Seita.9G134000.1
Sevir.9G137300	4.25208	2.96808	-0.51864	-1.92951	0.0008	0.0240025	NA	NA	protein argonaute 12-like	Domain of unknown function DUF1785;Ribonuclease H-like domain;Stem cell self-renewal protein Piwi;Argonaute/Dicer protein, PAZ;Argonaute linker 2 domain;Protein argonaute, Mid domain;Protein argonaute, N-terminal	AT1G48410.1	AGO1	Stabilizer of iron transporter SufD / Polynucleotidyl transferase	LOC_Os03g47820.1	PINHEAD, putative, expressed	Zm00001d033518_T001	NA	Bradi1g12431.2	Sobic.001G136000.4	Seita.9G138800.1
Sevir.9G138300	14.2465	3.6473	-1.96571	-7.50472	5e-05	0.00259596	NA	NA		Ankyrin repeat-containing domain;Tetratricopeptide repeat;Tetratricopeptide repeat-containing domain;Ankyrin repeat;Tetratricopeptide TPR-1;Tetratricopeptide-like helical	AT3G04710.2		ankyrin repeat family protein	LOC_Os03g47650.1	ankyrin, putative, expressed	Zm00001d033380_T001	GRMZM2G163796_T01	NA	Sobic.001G137800.1	Seita.9G139900.1
Sevir.9G138400	33.4861	16.3182	-1.03708	-5.03301	5e-05	0.00259596	NA	NA	tankyrase-1-like	Ankyrin repeat-containing domain;Tetratricopeptide repeat;Tetratricopeptide TPR2;Tetratricopeptide repeat-containing domain;Ankyrin repeat;Tetratricopeptide-like helical	AT3G04710.2		ankyrin repeat family protein	LOC_Os03g47650.1	ankyrin, putative, expressed	NA	NA	NA	NA	Seita.9G140000.1
Sevir.9G138500	1.81884	1.25397	-0.536514	-1.9963	0.0012	0.0327399	NA	NA	NA	NA	AT2G29630.1	PY,THIC	thiaminC	LOC_Os03g47610.1	thiamine biosynthesis protein thiC, putative, expressed	Zm00001d033383_T002; Zm00001d033383_T001	GRMZM2G027663_T01	Bradi1g12550.3	Sobic.001G138000.1	Seita.9G140100.1
Sevir.9G147300	1.15619	2.77982	1.26561	2.366	0.0004	0.0143212	tub3;tub4	beta tubulin3;beta tubulin4	tubulin beta-3 chain-like	Tubulin/FtsZ, 2-layer sandwich domain;Tubulin, conserved site;Beta tubulin, autoregulation binding site;Tubulin/FtsZ, C-terminal;Tubulin/FtsZ, GTPase domain;Beta tubulin;Tubulin;Tubulin, C-terminal	AT5G23860.2	TUB8	tubulin beta 8	LOC_Os03g45920.1	tubulin/FtsZ domain containing protein, putative, expressed	Zm00001d033457_T001; Zm00001d013612_T002	GRMZM2G108766_T03; GRMZM2G066191_T03	Bradi1g13090.1; Bradi1g78210.1	Sobic.001G146000.1; Sobic.001G540900.1	Seita.9G148700.1; Seita.9G576600.1
Sevir.9G152200	28.9336	40.3959	0.481464	2.15446	0.0002	0.00826695	NA	NA	glutamyl-tRNA(Gln) amidotransferase subunit C, chloroplastic/mitochondrial-like	Aspartyl/glutamyl-tRNA(Asn/Gln) amidotransferase, C subunit	AT4G32915.1			LOC_Os03g44820.1	glutamyl-tRNA, putative, expressed	Zm00001d013656_T001	GRMZM2G136889_T01	NA	Sobic.001G151700.1	Seita.9G153300.1; Seita.9G153400.1
Sevir.9G154800	22.3607	12.983	-0.784343	-2.90055	5e-05	0.00259596	NA	NA	E3 ubiquitin-protein ligase SINA-like 2-like	Seven-in-absentia protein, TRAF-like domain;Zinc finger, SIAH-type;TRAF-like;Zinc finger, RING-type;Zinc finger, RING/FYVE/PHD-type;SIAH-type domain;E3 ubiquitin-protein ligase SINA like	AT5G37870.1		Protein with RING/U-box and TRAF-like domains	LOC_Os01g03410.1	ubiquitin, putative, expressed	NA	NA	NA	Sobic.001G154800.1; Sobic.001G154700.1	Seita.9G155900.1
Sevir.9G157800	4.62122	2.8406	-0.702077	-2.11171	0.00035	0.0129399	NA	NA	26S protease regulatory subunit 6B homolog	26S proteasome subunit P45;ATPase, AAA-type, conserved site;ATPase, AAA-type, core;AAA+ ATPase domain;P-loop containing nucleoside triphosphate hydrolase	AT5G58290.1	RPT3	regulatory particle triple-A ATPase 3	LOC_Os02g21970.1	26S protease regulatory subunit 6B, putative, expressed	Zm00001d015886_T001; Zm00001d015886_T003	GRMZM2G038126_T01; GRMZM2G090904_T01	Bradi3g10720.1	Sobic.001G157800.1; Sobic.001G458700.1	Seita.9G159400.1; Seita.1G146700.1
Sevir.9G159400	1.45076	0.703636	-1.04391	-2.61474	5e-05	0.00259596	NA	NA		CRC domain;Lin-54 family	AT3G22780.1; AT3G22780.1; AT4G14770.1; AT4G14770.1; AT3G22780.1	ATTSO1,TSO1; ATTSO1,TSO1; ATTCX2,TCX2; ATTCX2,TCX2; ATTSO1,TSO1	Tesmin/TSO1-like CXC domain-containing protein; Tesmin/TSO1-like CXC domain-containing protein; TESMIN/TSO1-like CXC 2; TESMIN/TSO1-like CXC 2; Tesmin/TSO1-like CXC domain-containing protein	LOC_Os12g41230.3; LOC_Os12g41230.1; LOC_Os12g41230.2; LOC_Os03g43730.1; LOC_Os03g43730.1	tesmin/TSO1-like CXC domain containing protein, expressed; tesmin/TSO1-like CXC domain containing protein, expressed; tesmin/TSO1-like CXC domain containing protein, expressed; tesmin/TSO1-like CXC domain containing protein, expressed; tesmin/TSO1-like CXC domain containing protein, expressed	Zm00001d033274_T005; Zm00001d033274_T004	GRMZM2G366584_T01	NA	Sobic.001G159500.1	Seita.9G161100.1
Sevir.9G161000	30.0717	22.7803	-0.400617	-1.85997	0.00175	0.043551	NA	NA	protein OSB2, chloroplastic-like	Nucleic acid-binding, OB-fold;Single-strand DNA-binding;Primosome PriB/single-strand DNA-binding	AT1G47720.1	OSB1	Primosome PriB/single-strand DNA-binding	LOC_Os03g43420.1	single-stranded DNA-binding protein, putative, expressed	Zm00001d013706_T003; Zm00001d013706_T004	GRMZM2G128432_T01; GRMZM2G066234_T02	NA	Sobic.001G161400.1	Seita.9G162700.1
Sevir.9G161200	38.6097	53.576	0.472626	1.97316	0.00065	0.020458	NA	NA	auxin-responsive protein IAA30-like	AUX/IAA protein;Phox/Bem1p	AT3G04730.1	IAA16	indoleacetic acid-induced protein 16	LOC_Os12g40890.1	OsIAA30 - Auxin-responsive Aux/IAA gene family member, expressed	Zm00001d036918_T001; Zm00001d021279_T002	GRMZM2G079200_T02; GRMZM2G048131_T01	Bradi4g02600.1; Bradi1g14240.2	Sobic.001G161601.1; Sobic.008G156900.1	Seita.9G162900.1; Seita.3G379400.1
Sevir.9G163100	9.33108	3.40553	-1.45417	-4.57683	5e-05	0.00259596	NA	NA	probable E3 ubiquitin-protein ligase ARI1-like	Zinc finger, C6HC-type;Zinc finger, RING-type;Zinc finger, RING/FYVE/PHD-type;E3 ubiquitin ligase RBR family	AT4G34370.1	ARI1,ATARI1	RING/U-box superfamily protein	LOC_Os03g42760.1	zinc finger protein-related, putative, expressed	Zm00001d013716_T002; Zm00001d013716_T007	GRMZM2G110423_T01	Bradi1g14430.1	Sobic.001G163300.1	Seita.9G165200.1
Sevir.9G166300	13.6889	9.44123	-0.535956	-2.02726	0.00035	0.0129399	NA	NA	cyclin-D5-1-like	Cyclin-like;Cyclin, N-terminal;Cyclin, C-terminal domain	AT4G37630.2	CYCD5;1	cyclin d5;1	LOC_Os03g42070.1	cyclin, putative, expressed	Zm00001d013728_T001; Zm00001d033330_T001	GRMZM2G056303_T01; GRMZM2G377194_T01	Bradi1g14606.1	Sobic.001G166800.1	Seita.9G168100.1
Sevir.9G170200	8.5547	16.0728	0.909831	2.34807	5e-05	0.00259596	NA	NA	subtilisin-like protease-like	Peptidase S8, subtilisin, Ser-active site;Peptidase S8, subtilisin-related;Proteinase inhibitor I9;Protease-associated domain, PA;Peptidase S8/S53 domain	AT5G67360.1	ARA12	Subtilase family protein	LOC_Os03g40830.1	OsSub30 - Putative Subtilisin homologue, expressed	Zm00001d033194_T001; Zm00001d034112_T001	GRMZM2G121293_T01; GRMZM2G091578_T01	Bradi1g14860.1; Bradi3g07280.1	Sobic.001G170700.1; Sobic.001G081100.1	Seita.9G171900.1; Seita.1G340000.1
Sevir.9G170400	11.2936	18.3516	0.700406	2.47436	5e-05	0.00259596	NA	NA	uncharacterized LOC101764994		AT5G67390.2			LOC_Os12g39100.1	expressed protein	Zm00001d033192_T001	GRMZM2G165005_T01	NA	Sobic.001G170900.2; Sobic.008G142900.1	Seita.9G172100.1; Seita.3G366000.1
Sevir.9G171300	12.6576	7.35489	-0.783231	-3.60687	5e-05	0.00259596	NA	NA		Zinc-finger domain of monoamine-oxidase A repressor R1;JmjC domain	AT3G07610.1; AT3G07610.1	IBM1; IBM1	Transcription factor jumonji (jmjC) domain-containing protein; Transcription factor jumonji (jmjC) domain-containing protein	LOC_Os03g31594.2; LOC_Os03g31594.1	jmjC domain containing protein, expressed; jmjC domain containing protein, expressed	Zm00001d054070_T002; Zm00001d054070_T012	GRMZM2G054162_T01	Bradi4g11441.1	Sobic.004G006600.7	Seita.9G173000.1; Seita.1G005800.1
Sevir.9G171400	4.29583	6.56726	0.612353	2.29059	0.00025	0.00986783	NA	NA	probable glycerophosphoryl diester phosphodiesterase 3-like	PLC-like phosphodiesterase, TIM beta/alpha-barrel domain;Glycerophosphoryl diester phosphodiesterase;Glycerophosphodiester phosphodiesterase domain	AT5G08030.1		PLC-like phosphodiesterases superfamily protein	LOC_Os03g40670.1	glycerophosphoryl diester phosphodiesterase family protein, putative, expressed	NA	NA	Bradi1g14983.2; Bradi1g14980.2	Sobic.001G171900.2	Seita.9G173100.1
Sevir.9G174500	1.45981	0.440308	-1.7292	-2.64556	0.0001	0.00479154	NA	NA		Uncharacterised domain XH	AT4G00380.1		XH/XS domain-containing protein	LOC_Os01g03570.1	transcription factor X1, putative, expressed	NA	NA	NA	NA	Seita.9G176000.1
Sevir.9G178900	12.29	9.18089	-0.420776	-1.73952	0.0021	0.0499385	NA	NA	formimidoyltransferase-cyclodeaminase-like	Formiminotransferas, N- and C-terminal subdomains;Formiminotransferase, N-terminal subdomain	AT2G20830.2		transferases;folic acid binding	LOC_Os03g38540.1	folic acid binding protein, putative, expressed	NA	NA	Bradi1g15507.1	Sobic.001G181300.1	Seita.9G180100.1; Seita.9G180000.1
Sevir.9G182800	3.1743	1.67156	-0.925243	-3.62763	5e-05	0.00259596	NA	NA			AT2G33835.1	FES1	Zinc finger C-x8-C-x5-C-x3-H type family protein	LOC_Os03g37140.1	expressed protein	Zm00001d033057_T001; Zm00001d033057_T002	AC210202.3_FGT008; GRMZM5G885282_T01	NA	Sobic.001G186700.1	Seita.9G183800.1
Sevir.9G193400	53.0711	94.0193	0.825032	3.97491	5e-05	0.00259596	NA	NA	aquaporin NIP3-1-like	Aquaporin-like;Major intrinsic protein, conserved site;Major intrinsic protein	AT4G10380.1	NIP5;1,NLM6,NLM8	NOD26-like intrinsic protein 5;1	LOC_Os10g36924.1	aquaporin protein, putative, expressed	Zm00001d032461_T001; Zm00001d032461_T002	GRMZM2G176209_T01; GRMZM5G861292_T01	Bradi3g30540.1	Sobic.001G195800.1	Seita.9G193500.1
Sevir.9G196900	9.88727	15.0974	0.610655	2.16473	0.0002	0.00826695	NA	NA	monocopper oxidase-like protein SKU5-like	Multicopper oxidase, type 3;Multicopper oxidase, type 2;Cupredoxin;Multicopper oxidase, type 1	AT4G12420.2	SKU5	Cupredoxin superfamily protein	LOC_Os10g36390.1	monocopper oxidase, putative, expressed	Zm00001d032504_T001; Zm00001d024595_T002	GRMZM2G438386_T01; GRMZM2G077317_T01	Bradi2g03777.1; Bradi1g52200.1	Sobic.001G199400.1; Sobic.001G369800.1	Seita.9G197500.1; Seita.9G401300.1
Sevir.9G198000	5.90806	3.02478	-0.965854	-4.12228	5e-05	0.00259596	NA	NA	valine--tRNA ligase-like	Valyl/Leucyl/Isoleucyl-tRNA synthetase, class I, anticodon-binding;Aminoacyl-tRNA synthetase, class 1a, anticodon-binding;Valyl/Leucyl/Isoleucyl-tRNA synthetase, class Ia, editing domain;Valine-tRNA ligase;Aminoacyl-tRNA synthetase, class Ia;Aminoacyl-tRNA synthetase, class I, conserved site;Rossmann-like alpha/beta/alpha sandwich fold	AT1G14610.1	TWN2,VALRS	valyl-tRNA synthetase / valine--tRNA ligase (VALRS)	LOC_Os10g36210.1	valyl-tRNA synthetase, putative, expressed	Zm00001d006296_T003; Zm00001d006296_T004	GRMZM2G117870_T01; GRMZM2G106974_T01	Bradi2g04960.1; Bradi3g30350.1	Sobic.007G054800.1	Seita.9G198500.1; Seita.3G012400.1
Sevir.9G199900	5.87187	9.9092	0.754947	2.01089	0.0005	0.0167787	NA	NA	benzyl alcohol O-benzoyltransferase-like	Transferase;Chloramphenicol acetyltransferase-like domain	AT5G17540.1		HXXXD-type acyl-transferase family protein	LOC_Os10g35950.1	transferase family protein, putative, expressed	Zm00001d032527_T001; Zm00001d049989_T001	GRMZM2G129266_T01; GRMZM2G005046_T01	Bradi3g30220.1; Bradi4g37830.2	Sobic.001G201800.1; Sobic.007G203600.1	Seita.9G200700.1; Seita.9G270400.1
Sevir.9G207800	0	0.83996	Inf	NA	0.00145	0.0378967	NA	NA	uncharacterized LOC101755530	Uncharacterised protein family, basic secretory protein	AT2G15220.1		Plant basic secretory protein (BSP) family protein	LOC_Os10g34910.1	secretory protein, putative, expressed	Zm00001d032618_T001; Zm00001d013950_T001	GRMZM2G153208_T01; GRMZM2G039370_T01	Bradi3g29722.1	Sobic.001G209300.1; Sobic.001G209200.1	Seita.9G209100.1; Seita.9G208800.1
Sevir.9G208200	2.69676	0.540399	-2.31913	-5.34932	5e-05	0.00259596	NA	NA		Replication factor A, C-terminal;Nucleic acid-binding, OB-fold;Domain of unknown function DUF223	AT2G05642.1		Nucleic acid-binding, OB-fold-like protein	LOC_Os07g45750.1	retrotransposon protein, putative, unclassified, expressed	NA	NA	NA	Sobic.001G208000.1	Seita.9G209500.1
Sevir.9G213000	46.4928	33.1032	-0.490037	-2.15743	0.0004	0.0143212	NA	NA	thioredoxin-like protein 4A-like	Thioredoxin-like fold;mRNA splicing factor, thioredoxin-like U5 snRNP	AT5G08290.1	YLS8	mRNA splicing factor, thioredoxin-like U5 snRNP	LOC_Os07g10256.1	mitosis protein dim1, putative, expressed	Zm00001d032313_T001	GRMZM2G108277_T01	Bradi2g20240.1; Bradi5g26987.1	Sobic.010G088600.1; Sobic.007G126200.1	Seita.9G214100.1; Seita.6G144700.1
Sevir.9G221800	49.9176	74.6693	0.580967	2.88587	5e-05	0.00259596	NA	NA		Domain of unknown function DUF640	AT1G07090.1	LSH6	Protein of unknown function (DUF640)	LOC_Os10g33780.1	DUF640 domain containing protein, putative, expressed	Zm00001d014032_T001; Zm00001d032696_T001	GRMZM2G034385_T02; GRMZM2G081515_T01	Bradi3g28800.1; Bradi5g15700.1	Sobic.001G219400.1; Sobic.004G219600.1	Seita.9G222400.1; Seita.1G239200.1
Sevir.9G227500	6.79744	3.74189	-0.861223	-2.09862	0.0003	0.0115341	NA	NA						LOC_Os10g32930.1	expressed protein	NA	NA	Bradi3g28306.1; Bradi3g28304.1	NA	Seita.9G227900.1; Seita.9G228200.1
Sevir.9G235400	1.45811	2.98324	1.03278	2.48937	0.00015	0.00661167	NA	NA	putative transporter arsB-like	Citrate transporter-like domain	AT1G02260.1		Divalent ion symporter	LOC_Os03g05390.5	Citrate transporter protein, putative, expressed	Zm00001d032828_T001; Zm00001d032828_T002	GRMZM2G060742_T01; GRMZM2G347174_T02	Bradi3g27800.3; Bradi1g75220.2	Sobic.001G233400.2; Sobic.001G504000.9	Seita.9G235900.1; Seita.1G371200.1
Sevir.9G238700	3.74063	1.65372	-1.17757	-3.23624	5e-05	0.00259596	NA	NA	telomere repeat-binding protein 2-like	Myb domain;Homeodomain-like;SANT/Myb domain	AT1G72650.2	TRFL6	TRF-like 6	LOC_Os10g30719.1	MYB family transcription factor, putative, expressed	NA	NA	NA	NA	Seita.9G238700.1
Sevir.9G240600	10.8199	7.74608	-0.482154	-2.03726	0.0004	0.0143212	NA	NA	organic cation/carnitine transporter 7-like	Major facilitator superfamily domain;Sugar transporter, conserved site;General substrate transporter	AT3G13050.1; AT3G13050.1	;	Major facilitator superfamily protein; Major facilitator superfamily protein	LOC_Os09g38690.1; LOC_Os04g51970.1	transporter family protein, putative, expressed; synaptic vesicle 2-related protein, putative, expressed	Zm00001d014129_T008; Zm00001d014129_T006	GRMZM2G381453_T06	NA	Sobic.001G237500.1	Seita.9G240600.1
Sevir.9G243700	30.9711	50.6643	0.710048	2.69182	5e-05	0.00259596	NA	NA	universal stress protein A-like protein-like	UspA;Universal stress protein A;Rossmann-like alpha/beta/alpha sandwich fold	AT3G11930.2; AT3G11930.3	;	Adenine nucleotide alpha hydrolases-like superfamily protein; Adenine nucleotide alpha hydrolases-like superfamily protein	LOC_Os10g30150.1; LOC_Os10g30150.1	universal stress protein domain containing protein, putative, expressed; universal stress protein domain containing protein, putative, expressed	Zm00001d041638_T002; Zm00001d041638_T001	AC209744.3_FGT001	NA	Sobic.001G239601.1	Seita.9G243700.1; Seita.2G428900.1
Sevir.9G246400	1.16264	0.373041	-1.63999	-2.45273	0.00035	0.0129399	NA	NA		SAP domain						Zm00001d032916_T001; Zm00001d032917_T001	GRMZM2G108410_T01	NA	Sobic.001G242500.1	Seita.9G247100.1
Sevir.9G258700	8.36366	3.83933	-1.12328	-2.06786	0.0008	0.0240025	NA	NA	uncharacterized LOC101764455					LOC_Os10g26150.1	expressed protein	NA	NA	NA	NA	Seita.9G256300.1
Sevir.9G259200	4.05975	1.86133	-1.12506	-2.11653	0.0008	0.0240025	NA	NA		Aldehyde/histidinol dehydrogenase;Aldehyde dehydrogenase, conserved site;Aldehyde dehydrogenase domain;Aldehyde dehydrogenase, N-terminal;Aldehyde dehydrogenase, C-terminal;Aldehyde dehydrogenase, glutamic acid active site	AT3G24503.1	ALDH1A,ALDH2C4,REF1	aldehyde dehydrogenase 2C4	LOC_Os01g40870.1	aldehyde dehydrogenase, putative, expressed	Zm00001d011259_T001; Zm00001d044340_T001	GRMZM2G097706_T03; GRMZM2G407949_T01	Bradi2g42380.2	Sobic.003G203600.1; Sobic.003G203500.1	Seita.9G256900.1; Seita.5G210300.1
Sevir.9G259300	910.561	702.017	-0.375248	-1.77696	0.0018	0.0443939	cyp8	cytochrome P-450 8	cytochrome P450 78A11-like	Cytochrome P450, conserved site;Cytochrome P450, E-class, group I;Cytochrome P450	AT5G09970.1	CYP78A7	cytochrome P450, family 78, subfamily A, polypeptide 7	LOC_Os10g26340.1	cytochrome P450, putative, expressed	Zm00001d033020_T001; Zm00001d033020_T003	GRMZM2G167986_T01; GRMZM2G054603_T01	Bradi4g35890.1	Sobic.001G254800.1; Sobic.007G179750.1	Seita.9G257000.1; Seita.2G309600.1
Sevir.9G270300	0.839005	0.316968	-1.40434	-2.28836	0.0006	0.0192942	NA	NA		Glycoside hydrolase, family 5, conserved site;Glycoside hydrolase, superfamily;Actin cross-linking;Glycoside hydrolase, family 5;Glycoside hydrolase, catalytic domain;Fascin				LOC_Os10g22520.1	cellulase, putative, expressed	NA	NA	NA	Sobic.001G261600.1	Seita.9G269200.1; Seita.2G243300.1
Sevir.9G276600	1.50824	2.65843	0.817706	1.87087	0.002	0.0479751	NA	NA	cinnamoyl-CoA reductase 1-like	NAD-dependent epimerase/dehydratase;NAD(P)-binding domain	AT1G76470.1; AT1G76470.1	;	NAD(P)-binding Rossmann-fold superfamily protein; NAD(P)-binding Rossmann-fold superfamily protein	LOC_Os09g31502.1; LOC_Os09g31514.4	dehydrogenase, putative, expressed; dihydroflavonol-4-reductase, putative, expressed	NA	NA	NA	Sobic.002G250300.1; Sobic.001G500100.1	Seita.9G274900.1; Seita.2G256900.1
Sevir.9G282600	41.7436	54.7446	0.391162	1.79977	0.0018	0.0443939	NA	NA	glucan endo-1,3-beta-glucosidase 11-like	Glycoside hydrolase, superfamily;Glycoside hydrolase, family 17;Glycoside hydrolase, catalytic domain	AT1G32860.1		Glycosyl hydrolase superfamily protein	LOC_Os10g07290.1	glycosyl hydrolases family 17, putative, expressed	Zm00001d030361_T001; Zm00001d028410_T001	GRMZM2G030850_T01; GRMZM2G172537_T01	Bradi3g20770.1	Sobic.001G263500.1	Seita.9G279900.1; Seita.9G470500.1
Sevir.9G283800	86.9689	117.603	0.435356	1.81257	0.00165	0.0415455	NA	NA	uncharacterized LOC101775661					LOC_Os10g08780.1	expressed protein	NA	NA	NA	NA	Seita.9G281100.1
Sevir.9G289200	22.7688	34.0672	0.581323	2.183	0.0002	0.00826695	NA	NA	25.3 kDa heat shock protein, chloroplastic-like	HSP20-like chaperone;Alpha crystallin/Hsp20 domain;Small heat shock protein HSP20	AT4G27670.1	HSP21	heat shock protein 21	LOC_Os10g07210.1	hsp20/alpha crystallin family protein, putative, expressed	NA	NA	NA	NA	Seita.9G285000.1
Sevir.9G291300	6.27075	10.2958	0.715346	2.05124	0.00075	0.0228946	NA	NA	uncharacterized LOC101765535	HSP20-like chaperone;Alpha crystallin/Hsp20 domain;Small heat shock protein HSP20	AT4G27670.1	HSP21	heat shock protein 21	LOC_Os10g07210.1	hsp20/alpha crystallin family protein, putative, expressed	NA	NA	NA	NA	Seita.9G287100.1
Sevir.9G293300	0.870521	1.6061	0.883611	2.59179	5e-05	0.00259596	NA	NA	lysosomal alpha-mannosidase-like	Glycoside hydrolase, family 38, central domain;Glycosyl hydrolase family 38, C-terminal;Glycoside hydrolase/deacetylase, beta/alpha-barrel;Galactose mutarotase-like domain;Glycoside hydrolase family 38, N-terminal domain;Glycosyl hydrolase, family 13, all-beta;Glycoside hydrolase 38/57, N-terminal domain;Glycoside hydrolase, families 57/38, central domain	AT5G66150.1; AT5G66150.1	;	Glycosyl hydrolase family 38 protein; Glycosyl hydrolase family 38 protein	LOC_Os10g05069.1; LOC_Os10g05069.2	lysosomal alpha-mannosidase precursor, putative, expressed; lysosomal alpha-mannosidase precursor, putative, expressed	Zm00001d030285_T003; Zm00001d030285_T008	GRMZM2G336678_T01; GRMZM2G337242_T01	Bradi3g21117.1	Sobic.001G268700.1; Sobic.001G269000.1	Seita.9G290000.1; Seita.9G290100.1
Sevir.9G293600	3.63365	1.90911	-0.928519	-2.75941	5e-05	0.00259596	NA	NA		von Willebrand factor, type A;Proteasome subunit Rpn10	AT4G38630.1	ATMCB1,MBP1,MCB1,RPN10	regulatory particle non-ATPase 10	LOC_Os03g13970.2	26S proteasome non-ATPase regulatory subunit 4, putative, expressed	Zm00001d030290_T002; Zm00001d030290_T001	GRMZM2G039577_T01	NA	Sobic.001G268400.1	Seita.9G289600.1
Sevir.9G295700	95.1885	123.046	0.37034	1.8207	0.00185	0.0449366	NA	NA	auxin transporter-like protein 3-like	Amino acid transporter, transmembrane	AT2G21050.1	LAX2	like AUXIN RESISTANT 2	LOC_Os10g05690.1	transmembrane amino acid transporter protein, putative, expressed	Zm00001d030310_T001; Zm00001d028401_T005	GRMZM2G129413_T01; GRMZM2G149481_T01	Bradi1g68350.1; Bradi3g21090.1	Sobic.001G267100.1; Sobic.001G439000.1	Seita.9G288200.1; Seita.9G471700.1
Sevir.9G309800	0.841607	0.356345	-1.23987	-3.15036	5e-05	0.00259596	NA	NA		Plant PDR ABC transporter associated;ABC-2 type transporter;AAA+ ATPase domain;ABC transporter-like;P-loop containing nucleoside triphosphate hydrolase;ABC-transporter extracellular N-terminal domain	AT3G53480.1	ABCG37,ATPDR9,PDR9,PIS1	pleiotropic drug resistance 9	LOC_Os02g32690.1	pleiotropic drug resistance protein 15, putative, expressed	Zm00001d023392_T002; Zm00001d023392_T003	GRMZM2G014282_T01	Bradi4g45397.1; Bradi1g78746.1	Sobic.008G033700.2; Sobic.008G033800.1	Seita.9G304200.1; Seita.7G048300.1
Sevir.9G313200	15.9577	11.4426	-0.479833	-2.3416	5e-05	0.00259596	NA	NA		Zinc finger, C5HC2-type;Transcription factor jumonji, JmjN;JmjC domain	AT5G46910.1		Transcription factor jumonji (jmj) family protein / zinc finger (C5HC2 type) family protein	LOC_Os10g42690.1	jmjC domain containing protein, expressed	Zm00001d030108_T014; Zm00001d030108_T012	GRMZM2G180086_T01; GRMZM2G057466_T01	Bradi3g34240.2	Sobic.001G284400.1; Sobic.004G273100.1	Seita.9G307800.1; Seita.1G282900.1
Sevir.9G316900	0.867619	0.368474	-1.2355	-2.8465	5e-05	0.00259596	NA	NA		Peptidase C19, ubiquitin carboxyl-terminal hydrolase 2, conserved site;Peptidase C19, ubiquitin carboxyl-terminal hydrolase 2;Ubiquitin carboxyl-terminal hydrolase-like domain	AT5G57990.1; AT5G57990.1	UBP23; UBP23	ubiquitin-specific protease 23; ubiquitin-specific protease 23	LOC_Os02g55180.1; LOC_Os06g08530.1	ubiquitin carboxyl-terminal hydrolase domain containing protein, expressed; ubiquitin carboxyl-terminal hydrolase domain containing protein, expressed	Zm00001d047023_T001	GRMZM2G447056_T01	NA	Sobic.001G287900.6	Seita.9G310900.1
Sevir.9G319500	2.52	4.43045	0.814026	1.86181	0.00125	0.0338167	NA	NA	NA	NA						NA	NA	NA	NA	Seita.9G313800.1
Sevir.9G319700	1.01685	2.05855	1.01752	1.97497	0.00195	0.0469511	NA	NA		No apical meristem (NAM) protein	AT4G17980.1	anac071,NAC071	NAC domain containing protein 71	LOC_Os10g42130.1	no apical meristem protein, putative, expressed	Zm00001d047050_T001; Zm00001d030023_T001	GRMZM2G082709_T01; AC233865.1_FGT003	Bradi3g33957.2; Bradi4g37318.1	Sobic.001G290400.1; Sobic.002G290800.1	Seita.9G314000.1; Seita.2G301200.1
Sevir.9G321300	8.07664	12.9452	0.680587	2.11628	0.00045	0.0155618	NA	NA	(DL)-glycerol-3-phosphatase 1-like	HAD-like domain;HAD-superfamily hydrolase, subfamily IA, variant 1	AT2G38740.1		Haloacid dehalogenase-like hydrolase (HAD) superfamily protein	LOC_Os10g41930.1	haloacid dehalogenase-like hydrolase family protein, putative, expressed	Zm00001d030009_T001; Zm00001d030009_T002	GRMZM2G086869_T03	Bradi3g33880.2	Sobic.001G292000.2	Seita.9G315500.1
Sevir.9G323200	47.1545	29.514	-0.675997	-2.93029	5e-05	0.00259596	NA	NA	beta-amylase 3, chloroplastic-like	Glycoside hydrolase, family 14, conserved site;Glycoside hydrolase, superfamily;Glycoside hydrolase, family 14;Glycoside hydrolase, catalytic domain	AT4G17090.1	BAM3,BMY8,CT-BMY	chloroplast beta-amylase	LOC_Os10g41550.1	beta-amylase, putative, expressed	Zm00001d029983_T001; Zm00001d047077_T001	GRMZM2G007939_T01; GRMZM2G035749_T01	Bradi3g33730.1; Bradi3g28210.1	Sobic.001G293800.1; Sobic.001G508800.1	Seita.9G317500.1; Seita.9G544600.1
Sevir.9G327000	11.3361	15.5243	0.453601	2.03698	0.00035	0.0129399	NA	NA						LOC_Os02g16220.1	expressed protein	NA	NA	NA	NA	Seita.9G321400.1
Sevir.9G332400	1.72325	3.67062	1.09089	2.06729	0.0014	0.0369915	NA	NA	expansin-B3-like	Barwin-related endoglucanase;Expansin/Lol pI;Expansin, cellulose-binding-like domain;Expansin/pollen allergen, DPBB domain;Major pollen allergen Lol pI	AT1G65680.1	ATEXPB2,ATHEXP BETA 1.4,EXPB2	expansin B2	LOC_Os10g40720.1	expansin precursor, putative, expressed	Zm00001d029903_T002; Zm00001d047090_T002	GRMZM2G021427_T01; GRMZM2G082520_T01	Bradi3g33150.1; Bradi3g33106.1	Sobic.001G300700.1; Sobic.001G300800.2	Seita.9G326300.1; Seita.9G326600.1
Sevir.9G334800	10.8808	5.07413	-1.10055	-4.65581	5e-05	0.00259596	NA	NA	probable trehalose-phosphate phosphatase 2-like	HAD-like domain;HAD-superfamily hydrolase, subfamily IIB;Trehalose-phosphatase	AT4G22590.1; AT4G22590.1	;	Haloacid dehalogenase-like hydrolase (HAD) superfamily protein; Haloacid dehalogenase-like hydrolase (HAD) superfamily protein	LOC_Os10g40550.2; LOC_Os10g40550.1	CPuORF23 - conserved peptide uORF-containing transcript, expressed; CPuORF23 - conserved peptide uORF-containing transcript, expressed	Zm00001d047110_T001; Zm00001d047110_T005	GRMZM2G178546_T01	Bradi3g32970.4	Sobic.001G303900.1	Seita.9G328900.1
Sevir.9G335200	6.33674	12.9711	1.03349	2.31252	0.00025	0.00986783	piip1	physical impedance induced protein1	cortical cell-delineating protein-like	Bifunctional inhibitor/plant lipid transfer protein/seed storage helical domain;Hydrophobic seed protein	AT5G46900.1		Bifunctional inhibitor/lipid-transfer protein/seed storage 2S albumin superfamily protein	LOC_Os10g40460.1	LTPL141 - Protease inhibitor/seed storage/LTP family protein precursor, expressed	Zm00001d047115_T001; Zm00001d047115_T004	GRMZM2G027167_T01; GRMZM2G027221_T01	NA	NA	Seita.9G329300.1; Seita.9G329500.1
Sevir.9G336800	4.92119	6.7389	0.453508	2.14656	0.0005	0.0167787	NA	NA	uncharacterized LOC101783908	Domain of unknown function DUF4378;Protein of unknown function DUF3741	AT4G00440.2; AT4G00440.1; AT4G00440.2	; ;	Protein of unknown function (DUF3741); Protein of unknown function (DUF3741); Protein of unknown function (DUF3741)	LOC_Os10g40250.1; LOC_Os10g40250.2; LOC_Os10g40250.2	expressed protein; expressed protein; expressed protein	Zm00001d047126_T001; Zm00001d029849_T016	GRMZM2G118022_T01; GRMZM2G071172_T01	Bradi3g32840.1	Sobic.001G305500.1	Seita.9G333400.1
Sevir.9G337700	1.14585	2.02006	0.817978	2.1575	0.0005	0.0167787	NA	NA	ATP synthase subunit alpha, mitochondrial-like	ATPase, alpha/beta subunit, nucleotide-binding domain, active site;ATPase, F1 complex, alpha subunit;ATPase, alpha/beta subunit, N-terminal;ATPase, F1/V1/A1 complex, alpha/beta subunit, C-terminal;ATPase, F1/V1/A1 complex, alpha/beta subunit, nucleotide-binding domain;P-loop containing nucleoside triphosphate hydrolase;ATP synthase subunit alpha-like domain	ATMG01190.1		ATP synthase subunit 1	LOC_Os09g08910.1	ATP synthase, putative, expressed	Zm00001d040880_T001; Zm00001d016118_T001	NA	NA	Sobic.004G120150.1; Sobic.002G118000.1	Seita.J011300.1; Seita.9G334000.1
Sevir.9G339600	0.853893	0.494875	-0.786991	-2.12913	0.00045	0.0155618	NA	NA	myosin heavy chain, striated muscle-like		AT1G22060.1			LOC_Os03g01710.1	expressed protein	Zm00001d047153_T010; Zm00001d047153_T014	GRMZM2G336077_T01; GRMZM2G113163_T01	NA	Sobic.001G308000.1; Sobic.001G539016.1	Seita.9G336000.1
Sevir.9G346700	17.8171	27.9729	0.650769	2.45059	5e-05	0.00259596	NA	NA	peroxidase 5-like	Peroxidase, active site;Peroxidases heam-ligand binding site;Haem peroxidase;Haem peroxidase, plant/fungal/bacterial;Plant peroxidase	AT1G05260.1	RCI3,RCI3A	Peroxidase superfamily protein	LOC_Os10g39170.1	peroxidase precursor, putative, expressed	Zm00001d029747_T001; Zm00001d023899_T001	GRMZM2G085198_T02; GRMZM2G101221_T01	Bradi3g32130.1; Bradi1g77140.1	Sobic.001G314000.1; Sobic.001G314100.1	Seita.9G342200.1; Seita.5G046600.1
Sevir.9G347400	6.71608	3.75015	-0.84067	-2.67308	5e-05	0.00259596	NA	NA	MADS-box transcription factor 56-like	Transcription factor, K-box	AT4G22950.1	AGL19,GL19	AGAMOUS-like 19	LOC_Os10g39130.1	OsMADS56 - MADS-box family gene with MIKCc type-box, expressed	Zm00001d048474_T001; Zm00001d027425_T001	GRMZM2G070034_T01; GRMZM2G171365_T01	Bradi3g32090.1; Bradi1g77020.1	Sobic.001G314400.1; Sobic.002G258000.1	Seita.9G342700.1; Seita.9G561000.1
Sevir.9G356700	10.8535	6.44359	-0.752224	-2.99056	5e-05	0.00259596	NA	NA	probable trehalase-like	Glycoside hydrolase, family 37, conserved site;Six-hairpin glycosidase-like;Glycoside hydrolase, family 37	AT4G24040.1	ATTRE1,TRE1	trehalase 1	LOC_Os10g37660.1	trehalase precursor, putative, expressed	Zm00001d029654_T004; Zm00001d029654_T003	GRMZM2G162690_T01	Bradi3g31410.1	Sobic.001G322500.2	Seita.9G350600.1
Sevir.9G360400	2.4726	1.58315	-0.643235	-2.05051	0.0005	0.0167787	NA	NA	pyruvate, phosphate dikinase 2-like	PEP-utilising enzyme, conserved site;PEP-utilising enzyme, active site;Pyruvate/Phosphoenolpyruvate kinase;Pyruvate, phosphate dikinase;PEP-utilising enzyme, mobile domain;Pyruvate phosphate dikinase, PEP/pyruvate-binding;PEP-utilising enzyme, C-terminal;ATP-grasp fold, subdomain 2;ATP-grasp fold, subdomain 1	AT4G15530.5	PPDK	pyruvate orthophosphate dikinase	LOC_Os03g31750.1	pyruvate, phosphate dikinase, chloroplast precursor, putative, expressed	NA	NA	NA	Sobic.001G326900.1; Sobic.009G132900.1	Seita.9G354600.1
Sevir.9G362100	1.32692	3.97298	1.58214	2.80252	5e-05	0.00259596	NA	NA	uncharacterized LOC101760286		AT5G67390.1; AT5G67390.2	;	;	LOC_Os03g32790.2; LOC_Os03g32790.2	expressed protein; expressed protein	NA	NA	NA	Sobic.001G328800.1	Seita.9G356200.1
Sevir.9G363100	18.262	24.7946	0.441181	2.00819	0.0008	0.0240025	NA	NA	allene oxide cyclase 3, chloroplastic-like	Allene oxide cyclase	AT3G25780.1	AOC3	allene oxide cyclase 3	LOC_Os03g32314.1	allene oxide cyclase 4, chloroplast precursor, putative, expressed	Zm00001d047340_T003; Zm00001d029594_T001	GRMZM2G077316_T01; GRMZM2G415793_T02	Bradi1g15840.1	Sobic.001G329800.1	Seita.9G357200.1
Sevir.9G367500	1.4673	4.09074	1.4792	2.34863	0.00015	0.00661167	NA	NA	acyl-[acyl-carrier-protein] desaturase 4, chloroplastic-like	Ferritin/ribonucleotide reductase-like;Fatty acid desaturase, type 2;Ribonucleotide reductase-related	AT2G43710.2	FAB2,SSI2	Plant stearoyl-acyl-carrier-protein desaturase family protein	LOC_Os03g30950.1	acyl-desaturase, chloroplast precursor, putative, expressed	Zm00001d021059_T001; Zm00001d030328_T002	GRMZM5G883417_T01; GRMZM2G003368_T02	Bradi1g72566.1; Bradi1g25010.2	Sobic.001G334501.1; Sobic.002G258500.1	Seita.9G361600.1; Seita.2G267100.1
Sevir.9G368700	1.61049	0.794377	-1.01961	-2.33226	5e-05	0.00259596	NA	NA	uncharacterized LOC101753925		AT3G02890.1		RING/FYVE/PHD zinc finger superfamily protein	LOC_Os03g30740.1	expressed protein	NA	NA	NA	Sobic.004G234600.1	Seita.9G362900.1; Seita.6G249600.1
Sevir.9G375500	3.81227	9.90188	1.37705	3.43013	5e-05	0.00259596	NA	NA	SPX domain-containing protein 5-like	SPX, N-terminal;SPX domain-containing protein	AT2G45130.1	ATSPX3,SPX3	SPX domain gene 3	LOC_Os03g29250.1	SPX domain-containing protein, putative, expressed	Zm00001d029460_T001; Zm00001d044541_T002	GRMZM5G828488_T01; GRMZM2G065989_T01	Bradi1g60250.1	Sobic.001G342400.1; Sobic.003G183600.2	Seita.9G369800.1; Seita.5G192000.1
Sevir.9G384400	6.14711	9.13572	0.571612	1.87452	0.0017	0.0425818	NA	NA	phospho-2-dehydro-3-deoxyheptonate aldolase 1, chloroplastic-like	DAHP synthetase, class II	AT1G22410.1		Class-II DAHP synthetase family protein	LOC_Os03g27230.1	phospho-2-dehydro-3-deoxyheptonate aldolase, chloroplast precursor, putative, expressed	Zm00001d029391_T002; Zm00001d022181_T005	GRMZM2G396212_T02; GRMZM2G117707_T02	Bradi1g60750.1; Bradi1g21330.1	Sobic.001G351000.1; Sobic.002G379600.1	Seita.9G379300.1; Seita.2G394800.1
Sevir.9G395800	2.25932	4.00645	0.826439	1.94583	0.00145	0.0378967	NA	NA	flavonoid 3',5'-hydroxylase 2-like	Cytochrome P450, conserved site;Cytochrome P450, E-class, group I;Cytochrome P450	AT5G07990.1	CYP75B1,D501,TT7	Cytochrome P450 superfamily protein	LOC_Os03g25150.1	transposon protein, putative, unclassified, expressed	Zm00001d047424_T001; Zm00001d047425_T001	GRMZM2G119067_T01; GRMZM2G085812_T01	Bradi1g61577.2	Sobic.001G360700.1; Sobic.001G360800.2	Seita.9G393400.1
Sevir.9G402100	1.47373	2.24877	0.609669	2.15289	0.00045	0.0155618	NA	NA	villin-3-like	Gelsolin domain;Villin/Gelsolin;Villin headpiece;ADF-H/Gelsolin-like domain	AT2G41740.1	ATVLN2,VLN2	villin 2	LOC_Os03g24220.2	villin protein, putative, expressed	Zm00001d029215_T011; Zm00001d029215_T001	GRMZM2G081322_T01; GRMZM2G180988_T02	Bradi1g62000.3	Sobic.001G366700.1; Sobic.003G427600.1	Seita.9G398900.1; Seita.5G454400.1
Sevir.9G408900	1.26697	3.05624	1.27037	3.86934	5e-05	0.00259596	NA	NA	alpha-humulene synthase-like	Terpenoid synthase;Terpenoid cyclases/protein prenyltransferase alpha-alpha toroid;Terpene synthase, metal-binding domain;Terpene synthase, N-terminal domain	AT5G23960.2; AT5G23960.1	ATTPS21,TPS21; ATTPS21,TPS21	terpene synthase 21; terpene synthase 21	LOC_Os07g11790.1; LOC_Os01g42610.1	terpene synthase, putative, expressed; terpene synthase, putative, expressed	Zm00001d032230_T001	AC217050.4_FGT007	NA	Sobic.007G133900.1; Sobic.001G369200.1	Seita.9G405400.1; Seita.6G088000.1
Sevir.9G425100	71.3143	49.7121	-0.520592	-2.05384	0.00035	0.0129399	NA	NA	ABSCISIC ACID-INSENSITIVE 5-like protein 2-like	Basic-leucine zipper domain	AT2G41070.3; AT3G56850.1; AT2G41070.2	ATBZIP12,DPBF4,EEL; AREB3,DPBF3; ATBZIP12,DPBF4,EEL	Basic-leucine zipper (bZIP) transcription factor family protein; ABA-responsive element binding protein 3; Basic-leucine zipper (bZIP) transcription factor family protein	LOC_Os03g20650.1; LOC_Os03g20650.1; LOC_Os03g20650.1	bZIP transcription factor domain containing protein, expressed; bZIP transcription factor domain containing protein, expressed; bZIP transcription factor domain containing protein, expressed	NA	NA	Bradi1g63840.1; Bradi3g00300.1	Sobic.001G388300.2	Seita.9G421000.1
Sevir.9G427100	64.0195	33.261	-0.944678	-4.76559	5e-05	0.00259596	NA	NA	CBL-interacting protein kinase 31-like	NAF/FISL domain;Protein kinase, ATP binding site;Protein kinase-like domain;Serine/threonine-protein kinase, active site;NAF domain;Serine/threonine- / dual specificity protein kinase, catalytic domain;Protein kinase, catalytic domain;KA1 domain/Ssp2 C-terminal domain	AT2G26980.4	CIPK3,SnRK3.17	CBL-interacting protein kinase 3	LOC_Os03g20380.1	CAMK_KIN1/SNF1/Nim1_like.2 - CAMK includes calcium/calmodulin depedent protein kinases, expressed	Zm00001d028949_T002; Zm00001d028949_T001	GRMZM2G174896_T02	Bradi1g64010.1	Sobic.001G390200.1	Seita.9G422900.1
Sevir.9G435000	9.8888	5.0245	-0.976816	-2.22401	0.00045	0.0155618	NA	NA	outer envelope pore protein 16-2, chloroplastic-like	Mitochondrial inner membrane translocase subunit Tim17/Tim22/Tim23/peroxisomal protein PMP24	AT4G16160.2; AT4G16160.2	ATOEP16-2,ATOEP16-S; ATOEP16-2,ATOEP16-S	Mitochondrial import inner membrane translocase subunit Tim17/Tim22/Tim23 family protein; Mitochondrial import inner membrane translocase subunit Tim17/Tim22/Tim23 family protein	LOC_Os03g19290.1; LOC_Os03g19290.2	mitochondrial import inner membrane translocase subunit Tim17, putative, expressed; mitochondrial import inner membrane translocase subunit Tim17, putative, expressed	Zm00001d028873_T002; Zm00001d028873_T001	GRMZM2G084389_T01	NA	Sobic.001G396900.1; Sobic.003G144500.1	Seita.9G431100.1
Sevir.9G437400	2.24004	3.86657	0.787527	2.13158	0.00035	0.0129399	NA	NA	uncharacterized LOC101767191	Calmodulin binding protein-like	AT4G25800.2		Calmodulin-binding protein	LOC_Os03g18960.1	calmodulin binding protein, putative, expressed	Zm00001d047680_T001; Zm00001d028829_T001	GRMZM2G006714_T01; GRMZM2G427418_T01	Bradi1g64790.1	Sobic.001G399400.1	Seita.9G433500.1
Sevir.9G439800	2.23659	1.16079	-0.946191	-2.00699	0.0008	0.0240025	ts2	tassel seed2	sex determination protein tasselseed-2-like	Glucose/ribitol dehydrogenase;Short-chain dehydrogenase/reductase SDR;NAD(P)-binding domain	AT3G51680.1		NAD(P)-binding Rossmann-fold superfamily protein	LOC_Os03g18740.1	oxidoreductase, short chain dehydrogenase/reductase family, putative, expressed	Zm00001d028806_T001; Zm00001d047698_T001	GRMZM2G455809_T01; GRMZM2G308351_T01	Bradi1g64987.1; Bradi1g32710.1	Sobic.001G402200.1	Seita.9G436000.1; Seita.4G287800.1
Sevir.9G443600	52.906	80.977	0.614081	3.0019	5e-05	0.00259596	pdc3	pyruvate decarboxylase3	pyruvate decarboxylase 2-like	Thiamine pyrophosphate (TPP)-dependent enzyme;Thiamine pyrophosphate enzyme, N-terminal TPP-binding domain;Thiamine pyrophosphate enzyme, central domain;Thiamine pyrophosphate enzyme, C-terminal TPP-binding;DHS-like NAD/FAD-binding domain;Thiamin diphosphate-binding fold	AT4G33070.1		Thiamine pyrophosphate dependent pyruvate decarboxylase family protein	LOC_Os03g18220.1	pyruvate decarboxylase isozyme 2, putative, expressed	Zm00001d028759_T001; Zm00001d022579_T001	GRMZM2G087186_T01; GRMZM2G434792_T01	Bradi1g65440.2; Bradi1g16660.1	Sobic.001G405500.1; Sobic.009G169000.1	Seita.9G439800.1; Seita.2G442700.1
Sevir.9G463500	29.2506	15.8946	-0.879929	-3.12278	5e-05	0.00259596	NA	NA	probable protein phosphatase 2C 30-like	Protein phosphatase 2C (PP2C)-like;Protein phosphatase 2C, manganese/magnesium aspartate binding site;Protein phosphatase 2C	AT1G07430.1	HAI2	highly ABA-induced PP2C gene 2	LOC_Os03g16170.1	protein phosphatase 2C, putative, expressed	Zm00001d028574_T001; Zm00001d012401_T001	GRMZM2G166297_T01; GRMZM2G059453_T01	Bradi1g66920.1; Bradi4g28097.1	Sobic.001G424400.1; Sobic.003G354000.1	Seita.9G460200.1; Seita.5G379400.1
Sevir.9G464000	2.62079	5.45305	1.05706	2.42569	0.0001	0.00479154	NA	NA	putative DNA-binding protein ESCAROLA-like	Domain of unknown function DUF296	AT2G35270.1	GIK	Predicted AT-hook DNA-binding family protein	LOC_Os03g16350.1	DNA binding protein, putative, expressed	Zm00001d028577_T001; Zm00001d031887_T001	GRMZM2G119168_T01; GRMZM2G419641_T01	Bradi2g30423.1	Sobic.001G423800.1	Seita.9G460700.1; Seita.6G252900.1
Sevir.9G475800	87.1689	115.759	0.409237	1.88047	0.0012	0.0327399	NA	NA	uncharacterized LOC101776078	Glycoside hydrolase, superfamily;Carboxypeptidase-like, regulatory domain;Glycoside hydrolase, family 10;Glycoside hydrolase, catalytic domain;Glycosyl hydrolases family 10, active site	AT4G38650.1		Glycosyl hydrolase family 10 protein	LOC_Os03g14010.2	glycosyl hydrolase family 10 protein, putative, expressed	Zm00001d028398_T004; Zm00001d028398_T003	GRMZM2G108032_T01	Bradi1g68310.1	Sobic.001G439400.1	Seita.9G472200.1
Sevir.9G476200	52.7056	73.9375	0.48835	2.25196	0.00015	0.00661167	NA	NA	NA	NA	AT2G16700.1	ADF5,ATADF5	actin depolymerizing factor 5	LOC_Os03g13950.1	actin-depolymerizing factor, putative, expressed	Zm00001d028392_T001; Zm00001d047942_T001	GRMZM2G077942_T01; GRMZM2G147775_T03	Bradi1g68280.1; Bradi5g17960.2	Sobic.001G439700.2; Sobic.006G173400.1	Seita.9G472600.1; Seita.7G193600.1
Sevir.9G479800	13.2319	18.7372	0.501887	1.8067	0.00185	0.0449366	NA	NA			AT2G01940.1	ATIDD15,SGR5	C2H2-like zinc finger protein	LOC_Os03g13400.1	ZOS3-06 - C2H2 zinc finger protein, expressed	Zm00001d028361_T001; Zm00001d047976_T001	GRMZM2G465595_T01; GRMZM2G074032_T01	Bradi1g68730.1; Bradi3g37890.3	Sobic.001G443000.1; Sobic.007G153300.1	Seita.9G476000.1; Seita.6G177800.1
[truncated: 31 more rows]

## Sheet: 14DAS_DE genes
Differentially expressed genes between A10 and spp1 at each developmental stage (10, 12, 14 DAS). Expression was quantified in Fragments Per Kilobase of transcript per Million (FPKM). Gene annotation and homologs from selected grass species were also listed.
[truncated: 2,574 more rows]
