# Supplementary material for: Pleiotropic and nonredundant effects of an auxin importer in Setaria and maize
Source: Plant Physiol. 2022 Mar 14;189(2):715–34. doi: 10.1093/plphys/kiac115 (PMC9157071; doi:10.1093/plphys/kiac115)
Supplement: kiac115_Supplementary_Data [file kiac115_supplementary_data.zip › Supplemental_Tables_S1-S6_S8-S10.xlsx]

## Sheet: Table S1.A10 vs. spp1
Supplemental Table S1. Phenotypic comparisons between A10.1 and spp1 mutants. Mean, std deviation, and sample size. P values are from Welch's two sample t-test. Traits are in the same order as in figures and text.
		A10.1			spp1
Figure	Trait	mean	std. dev.	n	mean	std. dev.	n	p
1D	plant height (cm)	39	2.85	25	23.6	3.6	25	2.2e-16
1E	number of tillers	8.72	3.1	25	11.7	3.6	20	0.005693
1F	panicle length (cm)	2.64	0.316	90	4.03	0.768	94	2.2e-16
1G	total spikelets	113	20.6	30	61.7	16.8	29	6.525e-15
1H	fertility	0.93	0.0408	4	0.158	0.066	4	6.308e-06
1I	spikelets per cm	42.1	8.01	12	25.2	4.11	12	6.304e-06
1J	bristles per cm	142	34.2	12	50.7	16.3	12	3.598e-07
1K	spikelet number per branch	2.05	0.887	20	1.57	1.03	28	0.0926
1L	bristles per branch	11	2.26	20	3.75	1.96	28	7.949e-14
1M	bristles per spikelet	6.05	1.93	20	2.35	1.66	28	7.949e-14
2G	style number (% flowers)	2 (100%)		30	0 (14); 1 (36); 2 (48); 3 (2)		50
2H	stigma number (% flowers)	2 (100%)		30	0 (20); 1 (36); 2 (42); 3 (2)		50
2K	stigma branch number	15.3	1.37	6	9	1.12	9	4.552e-06
S1A	days to heading	20.5	1.02	83	20	1.88	75	0.02154
S1B	days to anthesis	26.6	1.58	70	26	1.36	75	0.01179
S1C	floret size	1.97	0.128	5	2.33	0.146	5	0.003138
S1D	germination percent	58.2	32.6	5	67.8	18.5	6	0.5789
S1E	peduncle diameter (50 DAS)	0.958	0.07	16	0.738	0.056	21	5.368e-11
S1H	root hair density, main root (per mm)	24.3	2.6	6	15.5	4.35	6	0.002573
S1I	root hair density, lateral root (per mm)	25	2.3	6	13.1	3.01	6	2.418e-05
S1J	root hair initials, main root	2.28	0.535	4	3.71	0.274	4	0.006729
S1K	root hair initials, lateral root	0.545	0.16	31	0.708	0.274	31	0.006416
S2M	root hairs per mm, mock treatment	20.7	6.02	49	14.1	5.35	28	1.3e-05
S2M	root hairs per mm, 2,4D treatment	23.7	5.53	24	13.7	3.22	15	1e-06
S2M	root hairs per mm, NAA treatment	36.4	5.04	49	33.2	6.59	20	0.234029

## Sheet: Table S2.A10 vs. spp1 SEM
Supplemental Table S2. Phenotypic comparisons between A10 and spp1 mutants over development. Measurements from SEM images. Mean, std deviation, sample size, and p value from 2-way ANOVA and Tukey's HSD test.
			A10			spp1
Figure	Trait	DAS	mean	std. dev.	n	mean	std. dev.	n	p
3O	meristem height (µm)	10	112	24.6	16	114	13.5	4	1
		11	96.9	20.2	23	106	11	11	0.895314
		12	86.1	11.8	16	87.7	22.4	9	1
		13	59.3	20.4	15	64.2	12.8	11	0.999592
		14	43.6	6.14	21	69.8	18.5	9	0.0809414
3P	meristem width (µm)	10	106	12.4	16	102	5.8	4	0.999868
		11	103	11.4	23	103	8.15	11	1
		12	109	12.6	16	96.7	10	9	0.301398
		13	85.1	21	15	82.5	17.1	11	0.99997
		14	64	4.73	21	87.4	18.8	9	0.0124669
3Q	inflorescence length (µm)	10	304	17.1	14	295	26.3	6	1
		11	418	89	19	417	51	10	1
		12	611	38.3	10	609	39.7	10	1
		13	668	93.8	12	937	185	11	0
		14	972	98.3	16	891	206	7	0.727924
3R	branch meristems per row	11	5.45	0.82	11	4.67	1.32	9	0.455056
		12	9.1	0.568	10	6.31	1.11	13	0
		13	9.8	0.632	10	8.38	1.04	13	0.0105181
3S	branch meristems per side	11	18	2.83	8	13.1	4.94	9	0.209377
		12	30.4	4.68	14	20.1	4.17	12	2.5e-06
		13	34.3	2.94	6	27.4	5.02	12	0.0284932

## Sheet: Table S3A, S3B. Maize data
Supplemental Table S3A. Phenotypic comparisons between W22 (maize wild type), zmaux1 and single and double mutants of selected genes in the auxin pathway. Mean, std deviation, and sample size. P values from one-way ANOVA and Tukey's HSD test. Number of tillers not graphed.
			Ear traits			Tassel traits				Vegetative traits
Figure	maize gene name	comparison	ear row number	spikelets per row	kernels	tassel branch number	spikelets on main spike	spikelet number per cm	tassel length	height flag leaf	leaf number	tillers
S3	vt2	W22 - mean	19.2 ± 1.49	52.8 ± 3.45	982 ± 103	13.1 ± 3.54	53.8 ± 11.9	10.8 ± 2.38	45.1 ± 1.46	190 ± 15.5	12.8 ± 0.98	0.56 ± 0.53
		W22 - n	8	8	8	10	5	5	7	8	11	9
		zmaux1 - mean	14 ± 4.32	42 ± 3.16	520 ± 176	6.8 ± 1.92	34.7 ± 20.5	7.6 ± 4.28	40 ± 4.08	176 ± 11.3	13 ± 1.22	0.4 ± 0.89
		zmaux1 - n	4	4	4	5	3	3	4	5	5	5
		vt2 - mean	2.29 ± 1.33	6.44 ± 5.10	17.1 ± 11	0.13 ± 0.52	0.15 ± 0.56	0.08 ± 0.2	8.71 ± 4.44	58.8 ± 19.3	5.38 ± 1.71	0.94 ± 1.57
		vt2 - n	14	9	14	15	13	13	14	16	16	16
		zmaux1;vt2 - mean	0.33 ± 0.707	1.5 ± 3	1.22 ± 2.99	0 ± 0	0 ± 0	0 ± 0	7.12 ± 4.45	26.6 ± 8.55	3.67 ± 1.12	1.44 ± 1.74
		zmaux1;vt2 - n	9	4	9	9	8	8	8	9	9	9
		W22 vs. zmaux1	0.0002058	0.0016397	0	5.5e-06	0.0091838	0.0447801	0.188655	0.403867	0.994667	0.997018
		W22 vs. vt2	0	0	0	0	0	0	0	0	0	0.909643
		vt2 vs. zmaux1	0	0	0	6e-07	9e-07	3e-07	0	0	0	0.87149
		W22 vs. zmaux1;vt2	0	0	0	0	0	0	0	0	0	0.527787
		zmaux1 vs. zmaux1;vt2	0	0	0	1.9e-06	2.2e-06	7e-07	0	0	0	0.533596
		vt2 vs. zmaux1;vt2	0.0693005	0.212818	0.95758	0.998423	0.999965	0.999443	0.803716	0.0001209	0.0241473	0.814075
S4	bif2	W22 - mean	17.5 ± 1.51	42.9 ± 5.05	709 ± 99.5	12.7 ± 2.83	52.6 ± 16.5	10.5 ± 3.3	40.5 ± 4.81	194 ± 15.4	12.9 ± 0.95	too few for analysis
		W22 - n	11	11	12	19	5	5	12	14	14
		zmaux1 - mean	16.3 ± 2.23	38.4 ± 4.21	550 ± 89.6	9.96 ± 2.88	50 ± 13.2	10 ± 2.64	36 ± 4	176 ± 14.7	12.7 ± 1.03
		zmaux1 - n	12	12	12	13	10	10	11	13	13
		bif2 - mean	1.92 ± 5.04	3.37 ± 10.2	51.4 ±167	3.59 ± 2.81	14.1 ± 14.6	2.74 ± 2.87	32.9 ± 8.46	176 ± 28.7	10.8 ± 1.81
		bif2 - n	26	27	27	29	22	23	26	29	29
		zmaux1;bif2 - mean	0	0 ± 0	0	1.5 ± 2.38	11.5 ± 3.54	1.23 ± 1.37	23.5 ± 10.3	121 ± 34.7	8.5 ± 2.08
		zmaux1;bif2 - n	4	4	4	4	2	3	4	4	4
		W22 vs. zmaux1	0.87391	0.533276	0.0266066	0.0440701	0.987111	0.986467	0.444047	0.215767	0.99002
		W22 vs. bif2	0	0	0	0	2.4e-05	1.19e-05	0.0187869	0.11102	0.0007586
		bif2 vs. zmaux1	0	0	0	0	1e-06	3e-07	0.620851	1	0.0031953
		W22 vs. zmaux1;bif2	0	0	0	0	0.007906	0.0003356	0.0008602	8.7e-06	2.89e-05
		zmaux1 vs. zmaux1;bif2	0	0	0	1.12e-05	0.007098	0.000176	0.0222911	0.0009873	6.95e-05
		bif2 vs. zmaux1;bif2	0.779976	0.857829	0.891378	0.508937	0.994691	0.819063	0.084717	0.0003644	0.0287591
S5	Bif4	W22 - mean	15.8 ± 2.63	36.5 ± 9.73	554 ± 189	13.4 ± 3.72	53.5 ± 17.1	10.7 ± 3.41	39.9 ± 5.07	177 ± 17.5	12.6 ± 1.10	1.33 ± 0.516
		W22 - n	18	18	16	34	4	4	16	29	30	6
		zmaux1 - mean	13.3 ± 2.52	31.4 ± 8.92	349 ± 199	9.53 ± 2.9	39.2 ± 12.2	7.71 ± 2.07	37.3 ± 4.79	159 ± 22.5	12.0 ± 1.13	1.67 ± 0.577
		zmaux1 - n	14	14	14	15	13	11	14	15	15	3
		Bif4 - mean	10.1 ± 3.99	17.1 ± 7.72	143 ± 121	4.84 ± 2.88	23.7 ± 15.2	3.85 ± 2.96	39.4 ± 7.09	173 ± 23.4	11.9 ± 1.05	2.06 ± 0.998
		Bif4 - n	63	49	62	73	50	60	67	66	66	18
		zmaux1;Bif4 - mean	8.82 ± 3.59	11.6 ± 9.71	63.4 ± 91.5	2.44 ± 2.86	17.7± 10.7	2.06 ± 2.05	32.0 ± 8.31	155 ± 23.9	11.4 ± 1.14	1.67 ± 0.816
		zmaux1;Bif4 - n	17	21	40	43	18	34	40	24	42	15
		W22 vs. zmaux1	0.21776	0.362022	0.0002737	0.0004599	0.288999	0.218454	0.737263	0.0516208	0.310365	0.946936
		W22 vs.Bif4	7e-07	0	0	0	0.0005734	1.24e-05	0.992134	0.832462	0.0140732	0.300384
		Bif4 vs. zmaux1	0.0174714	2.5e-06	4.2e-06	1.4e-06	0.0034877	0.0001221	0.746869	0.125911	0.972269	0.887342
		W22 vs. zmaux1;Bif4	8e-07	0	0	0	8.19e-05	1e-07	0.0014109	0.0002075	2.81e-05	0.853995
		zmaux1 vs. zmaux1;Bif4	0.0039823	0	0	0	0.0003612	1e-07	0.0854904	0.913947	0.211112	1
		Bif4 vs. zmaux1;Bif4	0.601098	0.076586	0.0200121	0.0004405	0.404801	0.0103412	4.8e-06	0.0002419	0.0929126	0.575117
Supplemental Table S3B. Phenotypic comparisons between W22 (maize wild type), zmaux1 and their heterozygous offspring. Analyses as for Table S3A
		W22			W22-Zmaux1 het			Zmaux1
Figure	Trait	mean	std. dev.	n	mean	std. dev.	n	mean	std. dev.	n	p, het vs. wt	p, aux1 vs. wt	p, aux1 vs. het
4G	spikelets per row	29.4	2	8	28.5	3.98	11	19	4.6	6	0.850981	7.92e-05	0.000116
4H	single to paired spikelet ratio	0	0	8	0.011	0.036	11	0.353	0.298	6	0.985457	0.0004516	0.0003204

## Sheet: Table S4.SPP1~GFP.phenotypes
Supplemental Table S4. Phenotypic comparisons between A10.1, spp1_T and spp1_NT testing for complementation of SPP1~GFP. Mean, std. dev., and sample sizes. P values for panicle length, primary branch number, spikelet number per branch, bristle number per branch, and % seedlings gravitropic from one-way ANOVA and Tukey's HSD test. P values for plant height at three time points from two-way ANOVA (…
		A10.1		spp1_NT			spp1_T
Figure	Trait	mean ± s.d.	n	mean ± s.d.	n	p vs. A10.1	mean ± s.d.	n	p vs. A10.1	p vs. spp1_NT
S7D	plant height 24 DAS (cm)	13.6 ± 3.49	11	12.1 ± 2.76	12	0.991801	11.8 ± 2.58	13	0.964554	1
	plant height 34 DAS (cm)	26.6 ± 4.10	10	17.9 ± 4.60	13	2.09e-05	21.4 ± 2.72	12	0.0516804	0.396731
	plant height 40 DAS (cm)	35.4 ± 3.23	12	21.5 ± 4.84	11	0	26.0 ± 5.18	14	5e-07	0.10005
S7F	panicle length (cm)	2.45 ± 0.739	11	3.45 ± 1.06	11	0.0275223	3.25 ± 0.759	11	0.0894697	0.851755
S7G	primary branch number	23.4 ± 5.33	11	12 ± 2.86	11	1.43e-05	16.6 ± 5.7	11	0.0070836	0.0765119
S7H	spikelet number per branch	2.5 ± 1.14	8	1.62 ± 1.01	8	0.0201926	2.08 ± 1.14	8	0.393179	0.324467
S7I	bristle number per branch	10 ± 2.6	8	3.83 ± 2.08	8	0	5.29 ± 2.44	8	0	0.0928953
S7K	% seedlings gravitropic	83.3 ± 11.8	5	16.7 ± 16.7	5	8.5e-06	60 ± 9.1	5	0.0357335	0.0005046
	Tukey's HSD test - plant height
	comparison	p
	A10.1:34DAS-A10.1:24DAS	0
	spp1_NT:34DAS-A10.1:24DAS	0.148451
	spp1_T:34DAS-A10.1:24DAS	0.0001731
	A10.1:40DAS-A10.1:24DAS	0
	spp1_NT:40DAS-A10.1:24DAS	0.0001797
	spp1_T:40DAS-A10.1:24DAS	0
	A10.1:34DAS-spp1_NT:24DAS	0
	spp1_NT:34DAS-spp1_NT:24DAS	0.0086522
	spp1_T:34DAS-spp1_NT:24DAS	2.1e-06
	A10.1:40DAS-spp1_NT:24DAS	0
	spp1_NT:40DAS-spp1_NT:24DAS	2.5e-06
	spp1_T:40DAS-spp1_NT:24DAS	0
	A10.1:34DAS-spp1_T:24DAS	0
	spp1_NT:34DAS-spp1_T:24DAS	0.0030347
	spp1_T:34DAS-spp1_T:24DAS	5e-07
	A10.1:40DAS-spp1_T:24DAS	0
	spp1_NT:40DAS-spp1_T:24DAS	6e-07
	spp1_T:40DAS-spp1_T:24DAS	0
	A10.1:40DAS-A10.1:34DAS	2.14e-05
	spp1_NT:40DAS-A10.1:34DAS	0.077578
	spp1_T:40DAS-A10.1:34DAS	0.999994
	A10.1:40DAS-spp1_NT:34DAS	0
	spp1_NT:40DAS-spp1_NT:34DAS	0.368912
	spp1_T:40DAS-spp1_NT:34DAS	1.26e-05
	A10.1:40DAS-spp1_T:34DAS	0
	spp1_NT:40DAS-spp1_T:34DAS	1
	spp1_T:40DAS-spp1_T:34DAS	0.0648376

## Sheet: Table S5.RNA-seq.stats
Supplemental Table S5. RNA-seq library sequencing and mapping statistics. aFor libraries from 10, 12 and 14 DAS stages, paired end sequencing was performed (100 bp each end) and used for RNAseq analysis. All raw files listed here are accessible through NCBI GEO.
Sample	Replicates	Raw data Fastq file name	Total # of reads	Total # of reads after trimming	Total mapped reads	% mapped
		(sampleID_index_lane#_read#_001.fastq)a
A10_10DAS (n=4)	A10_10DAS_R1	A10_10DAS_R1_CGCTCATT-CCTATCCT_L00M_R1_001.fastq	27137424	25488969	24012215	0.884838
		A10_10DAS_R1_CGCTCATT-CCTATCCT_L00M_R2_001.fastq	27137424	25488969	24091890	0.887774
	A10_10DAS_R2	A10_10DAS_R2_ATTCAGAA-AGGCGAAG_L00M_R1_001.fastq	22633418	21218480	19799312	0.874782
		A10_10DAS_R2_ATTCAGAA-AGGCGAAG_L00M_R2_001.fastq	22633418	21218480	19815044	0.875477
	A10_10DAS_R3	A10_10DAS_R3_TCCGCGAA-CCTATCCT_L00M_R1_001.fastq	18467139	17604830	16612418	0.899566
		A10_10DAS_R3_TCCGCGAA-CCTATCCT_L00M_R2_001.fastq	18467139	17604830	16641009	0.901115
	A10_10DAS_R4	A10_10DAS_R4_AGCGATAG-AGGCGAAG_L00M_R1_001.fastq	16938748	16362205	15765635	0.930744
		A10_10DAS_R4_AGCGATAG-AGGCGAAG_L00M_R2_001.fastq	16938748	16362205	15770957	0.931058
A10_12DAS (n=3)	A10_12DAS_R1	A10_12DAS_R1_CTGAAGCT-CAGGACGT_L00M_R1_001.fastq	20219025	19499261	18662529	0.923018
		A10_12DAS_R1_CTGAAGCT-CAGGACGT_L00M_R2_001.fastq	20219025	19499261	18692221	0.924487
	A10_12DAS_R2	A10_12DAS_R2_CGGCTATG-CCTATCCT_L00M_R1_001.fastq	14423416	13943941	13432546	0.931301
		A10_12DAS_R2_CGGCTATG-CCTATCCT_L00M_R2_001.fastq	14423416	13943941	13443218	0.932041
	A10_12DAS_R4	A10_12DAS_R4_GAATTCGT-CCTATCCT_L00M_R1_001.fastq	20893180	20258402	19463852	0.931589
		A10_12DAS_R4_GAATTCGT-CCTATCCT_L00M_R2_001.fastq	20893180	20258402	19492936	0.932981
A10_14DAS (n=4)	A10_14DAS_R1	A10_14DAS_R1_TCTCGCGC-AGGCGAAG_L00M_R1_001.fastq	20178236	19473162	18809385	0.932162
		A10_14DAS_R1_TCTCGCGC-AGGCGAAG_L00M_R2_001.fastq	20178236	19473162	18805784	0.931984
	A10_14DAS_R2	A10_14DAS_R2_TAATGCGC-CAGGACGT_L00M_R1_001.fastq	20860879	19512223	18639397	0.89351
		A10_14DAS_R2_TAATGCGC-CAGGACGT_L00M_R2_001.fastq	20860879	19512223	18647139	0.893881
	A10_14DAS_R3	A10_14DAS_R3_TAATGCGC-AGGCGAAG_L00M_R1_001.fastq	17680208	17078867	16370894	0.925945
		A10_14DAS_R3_TAATGCGC-AGGCGAAG_L00M_R2_001.fastq	17680208	17078867	16398753	0.92752
	A10_14DAS_R4	A10_14DAS_R4_TCCGCGAA-CAGGACGT_L00M_R1_001.fastq	19397594	18701929	18071016	0.931611
		A10_14DAS_R4_TCCGCGAA-CAGGACGT_L00M_R2_001.fastq	19397594	18701929	18081431	0.932148
spp1_10DAS (n=4)	spp1_10DAS_R1	spp1_10DAS_R1_GAGATTCC-GGCTCTGA_L00M_R1_001.fastq	21929077	21066528	19904852	0.907692
		spp1_10DAS_R1_GAGATTCC-GGCTCTGA_L00M_R2_001.fastq	21929077	21066528	19972081	0.910758
	spp1_10DAS_R2	spp1_10DAS_R2_GAATTCGT-TAATCTTA_L00M_R1_001.fastq	19421124	18466107	17288564	0.890194
		spp1_10DAS_R2_GAATTCGT-TAATCTTA_L00M_R2_001.fastq	19421124	18466107	17343177	0.893006
	spp1_10DAS_R3	spp1_10DAS_R3_TCTCGCGC-GGCTCTGA_L00M_R1_001.fastq	16135857	15398647	14530865	0.900533
		spp1_10DAS_R3_TCTCGCGC-GGCTCTGA_L00M_R2_001.fastq	16135857	15398647	14551966	0.90184
	spp1_10DAS_R4	spp1_10DAS_R4_ATTACTCG-TAATCTTA_L00M_R1_001.fastq	16294722	15663496	14885293	0.913504
		spp1_10DAS_R4_ATTACTCG-TAATCTTA_L00M_R2_001.fastq	16294722	15663496	14922075	0.915761
spp1_12DAS (n=3)	spp1_12DAS_R1	spp1_12DAS_R1_TAATGCGC-GTACTGAC_L00M_R1_001.fastq	17781512	16755885	15868964	0.892442
		spp1_12DAS_R1_TAATGCGC-GTACTGAC_L00M_R2_001.fastq	17781512	16755885	15897698	0.894058
	spp1_12DAS_R2	spp1_12DAS_R2_TCCGCGAA-GGCTCTGA_L00M_R1_001.fastq	17092245	16468833	15499267	0.906801
		spp1_12DAS_R2_TCCGCGAA-GGCTCTGA_L00M_R2_001.fastq	17092245	16468833	15485128	0.905974
	spp1_12DAS_R4	spp1_12DAS_R4_CTGAAGCT-GGCTCTGA_L00M_R1_001.fastq	26451825	25472379	24255447	0.916967
		spp1_12DAS_R4_CTGAAGCT-GGCTCTGA_L00M_R2_001.fastq	26451825	25472379	24314220	0.919189
spp1_14DAS (n=4)	spp1_14DAS_R1	spp1_14DAS_R1_AGCGATAG-TAATCTTA_L00M_R1_001.fastq	15021505	14471375	13659220	0.909311
		spp1_14DAS_R1_AGCGATAG-TAATCTTA_L00M_R2_001.fastq	15021505	14471375	13672994	0.910228
	spp1_14DAS_R2	spp1_14DAS_R2_CGGCTATG-GTACTGAC_L00M_R1_001.fastq	16270247	15623050	15021651	0.923259
		spp1_14DAS_R2_CGGCTATG-GTACTGAC_L00M_R2_001.fastq	16270247	15623050	15028634	0.923688
	spp1_14DAS_R3	spp1_14DAS_R3_CGGCTATG-TAATCTTA_L00M_R1_001.fastq	17780038	17157101	16415446	0.923251
		spp1_14DAS_R3_CGGCTATG-TAATCTTA_L00M_R2_001.fastq	17780038	17157101	16455608	0.92551
	spp1_14DAS_R4	spp1_14DAS_R4_TCTCGCGC-GTACTGAC_L00M_R1_001.fastq	12036144	11447727	10434407	0.866923
		spp1_14DAS_R4_TCTCGCGC-GTACTGAC_L00M_R2_001.fastq	12036144	11447727	10469392	0.869829

## Sheet: Table.S6.Raw.gene.expression
Supplemental Table S6: Expression of all S.viridis genes from each replicate (R1-R4) of the developmental stages (10, 12, 14DAS) in A10 and spp1. Expression was quantified in Fragments Per Kilobase of transcript per Million (FPKM).
Gene	A10_10DAS_R1	A10_10DAS_R2	A10_10DAS_R3	A10_10DAS_R4	A10_12DAS_R1	A10_12DAS_R2	A10_12DAS_R4	A10_14DAS_R1	A10_14DAS_R2	A10_14DAS_R3	A10_14DAS_R4	spp1_10DAS_R1	spp1_10DAS_R2	spp1_10DAS_R3	spp1_10DAS_R4	spp1_12DAS_R1	spp1_12DAS_R2	spp1_12DAS_R4	spp1_14DAS_R1	spp1_14DAS_R2	spp1_14DAS_R3	spp1_14DAS_R4
Sevir.1G000100	68.0074	73.0315	93.9995	70.501	61.7624	60.1329	64.2488	51.9637	56.0306	62.275	51.6921	69.6392	81.1917	91.2479	76.5706	63.5969	52.335	78.2082	61.5302	54.7922	70.8984	53.3705
Sevir.1G000200	0.827461	0.784667	0.893584	0.237429	0.582199	0.503481	0.294079	0.441118	0.357323	0.410401	0.44121	0.663308	0.359142	0.547582	0.636885	0.518833	0.306887	0.717523	0.229777	0.578499	0.376515	0.557569
Sevir.1G000300	81.403	72.9896	85.2343	86.4198	78.638	93.0097	83.1538	93.6521	99.2208	85.8704	89.9831	80.6204	79.5609	87.3576	78.6846	84.6726	90.9346	79.686	91.5996	86.7357	80.0097	65.3669
Sevir.1G000400	76.2184	76.1835	78.838	95.919	85.0053	86.3066	82.3211	102.653	83.2397	81.273	84.0914	71.7638	71.2786	75.2986	83.2763	77.3984	95.4986	81.6738	87.5957	85.104	73.3998	79.7252
Sevir.1G000500	0.738508	0.167539	0.168689	0.223372	0.430457	0.472902	0.341958	0.672301	0.171975	0.906379	0.404746	0.359117	0.406765	0.375264	0.241022	1.16184	0.208885	0.289299	0.121799	1.00585	0.211411	2.39323
Sevir.1G000600	0.12983	0.0884514	0.145191	0.0900733	0.110409	0.169145	0.0683255	0.164612	0.0938079	0.157756	0.135842	0.149895	0.0625882	0.0965863	0.108467	0.095829	0.227591	0.117778	0.167279	0.217568	0.0711102	0.284156
Sevir.1G000700	0	0	0	0.490482	0	0	0	0	0	0	0	0	0	0	0	0	0	0	0	0	0	0
Sevir.1G000800	0	0	0	0	0	0	0	0	0	0	0	0	0	0	0	0	0	0	0	0	0	0
Sevir.1G000900	0	0	0	0	0	0	0	0	0	0	0	0	0	0	0	0	0	0	0	0	0	0
Sevir.1G001000	4.17171	4.0511	4.18411	4.77449	2.84411	3.99798	3.58633	3.19246	3.6305	2.96396	3.8498	5.63389	4.52496	5.16918	4.22793	3.54104	4.141	4.47716	3.2698	2.3301	2.49392	2.87211
Sevir.1G001100	17.2019	16.6821	17.5966	20.7497	13.7144	15.9778	13.8234	8.34673	4.86614	9.21209	8.60213	18.4434	20.5744	21.703	17.7123	15.2728	19.1317	16.5292	13.2845	11.9128	11.3023	6.75102
Sevir.1G001200	2.51642	3.17108	3.66736	2.64679	3.14067	2.69585	1.64355	2.7813	2.50783	2.57654	2.20715	4.08266	2.50225	4.22301	3.6137	2.26332	3.09606	3.82272	2.57392	2.12572	2.81954	2.56235
Sevir.1G001300	281.386	263.227	328.286	321.636	397.581	328.792	355.474	356.247	381.575	412.707	373.767	281.42	326.105	290.921	391.345	348.312	331.813	380.431	363.278	366.793	411.369	399.447
Sevir.1G001400	12.7043	9.92832	10.1368	15.5221	15.1027	20.255	14.7666	26.5104	24.5597	17.248	21.6593	10.3835	9.04189	10.3061	10.306	14.1166	20.7928	12.2526	18.3099	19.868	12.9374	9.23867
Sevir.1G001500	7.53586	7.0307	6.5326	7.28812	7.71183	9.68145	8.03386	11.4072	11.6529	8.63798	9.59643	6.6793	6.36929	6.70412	7.05885	7.89723	9.39434	7.31206	9.04346	9.08411	7.77105	6.56223
Sevir.1G001600	0.863379	0.381521	0.333667	0	0.133894	0.174639	0.274845	0.124394	0.245388	0.159993	0.145843	0.828953	0.308392	0.381213	0.733617	0.467388	0.312608	0.443172	0.533915	0.160031	0	0.838866
Sevir.1G001700	7.77323	6.78872	7.55392	7.59788	7.95227	8.66626	8.30122	10.69	11.5528	9.25482	8.98778	6.21467	7.21944	7.2316	7.59387	7.42474	9.57776	6.82667	10.6993	8.89594	8.04139	5.05901
Sevir.1G001800	1.10951	0.642218	0.738174	0.346414	0.106659	0.266209	0.198434	0.517501	0.41183	0.20904	0.0690156	0.818232	0.847246	0.722722	0.141375	0.242331	0.232265	0.284766	0.128194	0.141453	0.130101	0.0576162
Sevir.1G001900	0.838027	0.459499	0.437654	0.413524	0.347109	0.473897	0.261479	0.233388	0.325166	0.23031	0.167315	0.639999	0.636945	0.584601	0.282567	0.303796	0.849175	0.518829	0.409201	0.338093	0.237199	0.078408
Sevir.1G002000	31.889	36.9677	31.9813	47.1976	36.2023	42.3975	39.3321	43.7324	41.3944	35.7167	42.7368	36.9534	32.6246	38.6666	33.2485	38.8329	41.7121	34.38	45.5903	41.1835	35.8446	30.1298
Sevir.1G002100	87.0965	75.1123	76.7842	61.0646	80.5883	66.7272	77.9577	77.199	75.802	94.793	81.601	65.8878	84.0755	66.8065	76.1281	80.475	68.4837	76.2912	73.7537	69.7494	82.1642	96.6677
Sevir.1G002200	53.5495	50.4556	59.8852	66.5776	58.5863	64.7426	57.8631	70.1265	67.5536	60.5945	52.0596	47.2179	48.9857	57.2343	52.6396	50.9753	63.2919	56.415	66.1249	63.9889	54.1194	55.4551
Sevir.1G002300	0.0256015	0	0	0.0217488	0.0336114	0.025772	0.0164136	0.0194462	0	0	0.0184297	0	0	0	0	0.0404208	0	0	0.0502098	0	0	0
Sevir.1G002400	17.6617	17.0721	16.242	36.4974	21.9665	32.5678	25.6905	39.3583	33.3669	22.928	28.2827	17.2968	14.2918	20.3423	17.4998	19.4718	32.9786	19.4912	33.4455	30.5251	18.286	11.0175
Sevir.1G002500	24.6609	23.1023	23.5881	21.7264	22.478	23.1901	23.0134	27.0227	25.3368	25.2796	25.7497	26.2275	26.4926	27.8646	27.387	29.4211	28.1637	25.1066	27.5013	27.6557	29.7144	31.6743
Sevir.1G002600	6.20748	5.82007	5.48398	10.2329	7.74946	11.229	7.73006	13.3289	11.8486	7.58295	10.4435	5.91588	4.84807	5.96305	5.85761	7.91611	11.2343	6.15257	10.0058	9.9363	6.24057	4.29211
Sevir.1G002700	4.38794	4.8321	5.00468	5.46403	5.85508	4.17625	5.93069	6.32482	4.45515	5.42754	3.55443	5.77958	5.54251	7.93028	3.44865	8.01409	6.0136	5.16937	1.04845	4.36422	4.54484	6.70707
Sevir.1G002800	1.16807	0.297976	0	0.394044	0	0	0	0	0.29398	0.368122	0.337202	1.87809	0.369765	0	0.432912	0.781223	0.363196	0	0	0	0.382881	0
Sevir.1G002900	1.14236	0.681795	0.693682	0.764652	0.122602	0.0585027	0.239967	0.169072	0	0.23645	0.0871548	1.04385	1.0722	0.598085	0.367027	0.415708	0.518569	0.257967	0.114917	0.152048	0.093033	0.076621
Sevir.1G003000	355.336	490.286	457.635	596.948	357.375	397.815	399.144	327.057	288.4	361.005	381.063	480.705	423.009	547.022	463.7	410.603	367.806	390.808	401.712	367.432	392.187	509.326
Sevir.1G003100	16.1937	12.7591	19.3716	13.2116	10.6916	12.7388	10.0329	8.02002	5.88483	7.85223	5.38194	15.2796	18.2158	21.2472	12.7225	9.2034	13.9536	16.298	11.6311	9.55581	9.62104	6.67862
Sevir.1G003200	0	0	0	0	0	0	0	0	0	0	0	0	0.0318299	0	0.151605	0	0	0	0	0	0.0675796	0
Sevir.1G003300	0	0	0	0	0	0	0	0	0	0	0	0	0	0	0	0	0	0	0	0	0	0
Sevir.1G003400	17.4807	17.7555	20.0797	14.163	16.2795	14.3621	14.729	12.6896	13.8701	17.6206	14.9276	20.7072	17.7641	17.8677	16.6109	15.3806	13.5118	17.1086	14.5278	13.7459	18.566	22.504
Sevir.1G003500	4.29506	3.51825	3.14214	5.32545	5.26118	7.63719	4.79948	7.26589	6.23708	4.89722	7.039	4.02069	3.05901	2.56616	3.05194	4.46267	4.61946	2.795	4.80774	5.65205	5.25255	1.18663
Sevir.1G003600	69.5325	74.8066	82.9992	72.954	104.368	83.0182	95.938	120.914	136.082	140.808	136.532	77.2019	71.1391	80.2038	89.4147	86.9387	74.0256	95.4538	117.731	114.601	130.336	128.162
Sevir.1G003700	0	0	0	0	0	0	0	0	0	0	0	0	0	0	0	0	0	0	0	0	0	0
Sevir.1G003800	0	0	0	0	0	0	0	0	0	0	0	0	0	0	0	0	0	0	0	0	0	0
Sevir.1G003900	23.6769	26.3365	28.0477	24.9247	23.0942	27.9248	25.8571	28.1798	32.3502	29.8456	31.1693	25.7527	25.2323	27.1436	28.151	26.6662	25.9363	25.913	29.6272	25.31	29.4103	26.7537
Sevir.1G004000	29.4647	30.6957	30.4565	32.6337	29.1137	31.7591	33.6694	32.1371	31.6884	28.4341	32.0641	29.6432	30.1636	32.1195	28.3917	33.9664	36.1901	29.9042	31.4987	29.6847	30.6994	31.7662
Sevir.1G004100	5.68296	5.39762	6.1045	5.84071	5.38215	6.04906	6.46943	6.29522	6.5791	5.80272	6.25277	5.73316	5.3145	5.46016	6.05116	6.75274	6.3509	6.27889	7.54221	6.63329	5.79368	6.09916
Sevir.1G004200	11.8571	9.98712	8.91685	9.78869	10.3908	10.6467	10.465	12.5771	10.7108	11.2659	13.1424	10.3642	10.007	9.88684	10.4313	11.0889	11.8214	9.3882	9.94054	10.7466	10.0111	8.07664
Sevir.1G004300	56.7203	61.7228	60.9918	75.045	62.8657	68.7271	63.0728	70.0549	66.3388	59.9715	64.1113	60.3989	61.747	63.7789	64.4286	68.0914	73.7369	62.9637	68.7748	69.4954	60.7741	62.6836
Sevir.1G004400	111.883	85.2613	97.8209	87.2074	105.912	83.6225	85.5801	111.37	98.7677	115.35	102.621	91.8785	151.33	83.683	115.33	105.175	131.986	110.74	109.915	131.822	125.478	96.8307
Sevir.1G004500	0.104873	0.573294	0.76383	0	0	0.363783	0.298788	0	0.128497	0.351039	0	0.310724	0.178897	0	0.416482	0	0.326529	0	0	0	0.182947	0
Sevir.1G004600	275.802	246.895	251.457	292.733	286.396	278.979	269.811	277.697	297.879	251.465	250.606	274.662	303.813	273.42	280.304	327.432	345.326	318.731	355.319	338.975	306.56	215.313
Sevir.1G004700	37.4676	21.7179	19.2482	18.9725	22.1136	16.678	15.6034	14.6719	11.6933	11.7529	9.76777	24.4957	29.9	18.3537	16.9259	27.2709	24.1437	15.4643	17.6429	21.978	18.3088	9.83403
Sevir.1G004800	0	0.0377359	0	0	0	0	0.083588	0	0	0	0.0462189	0.0769816	0.0867081	0	0	0.0500741	0	0.0647881	0.0615273	0	0	0
Sevir.1G004900	0	0	0.0503887	0	0	0	0.082773	0	0	0	0	0	0	0	0	0	0.049603	0	0	0	0	0
Sevir.1G005000	0	0	0	0	0	0	0	0	0	0	0	0	0	0	0	0	0	0	0	0	0	0
Sevir.1G005100	0	0	0	0	0	0	0	0	0	0	0	0.293544	0	0	0	0	0	0	0	0	0	0
Sevir.1G005200	0	0	0	0	0	0	0	0	0	0	0	0	0	0	0	0	0	0	0	0	0	0
Sevir.1G005300	0.0510413	0.0583738	0.180634	0.0884749	0.0683647	0	0.0669767	0.0386502	0.0373493	0	0.0765567	0	0.0668255	0.126877	0	0.0399227	0.0932548	0.0512806	0	0.0448675	0	0
Sevir.1G005400	4.7119	3.03244	5.22282	3.20119	3.92583	2.50286	3.07603	2.37484	2.05079	2.15864	2.35441	3.39274	3.32817	3.0597	4.2295	4.0674	4.59344	5.4563	2.31238	1.58266	3.16943	0.687302
Sevir.1G005500	13.5174	12.2279	12.5454	15.2242	11.1711	13.0683	12.7499	12.6268	9.8581	11.4774	12.5618	12.5488	13.9236	14.1995	13.3274	12.1984	12.2083	12.6025	13.5678	12.0838	11.2376	13.1207
Sevir.1G005600	2.70258	3.02853	2.64518	3.06884	2.66779	3.33832	3.14654	3.05877	2.94824	2.98905	3.66186	2.92917	2.31627	2.95839	3.43962	3.15243	3.58	2.98119	3.53746	3.28471	2.41325	2.78589
Sevir.1G005700	12.421	11.796	13.1556	11.824	12.4776	11.6239	13.0919	13.6905	14.9943	13.6335	14.9682	12.088	10.8456	11.2358	11.4434	12.6947	12.2027	11.8721	14.9955	12.0344	12.9022	10.5609
Sevir.1G005800	5.9745	7.1705	7.45793	6.5876	12.7206	10.6733	11.738	9.67793	9.27116	10.6087	7.67252	5.751	5.97982	5.89514	9.60431	11.0808	9.82558	12.4284	11.3616	9.73351	12.2236	17.0359
Sevir.1G005900	17.4149	16.5109	15.3168	22.9969	19.5563	26.2663	21.2344	32.2428	27.3869	20.5482	26.0573	16.1311	14.6803	15.8929	15.999	18.796	24.2804	17.6729	22.4308	21.9827	15.9494	13.5608
Sevir.1G006000	0	0	0	0	10.7328	0	0	0	0	0	0	0	0	0	0	0	0	16.592	13.9696	0	0	0
Sevir.1G006100	0	0	0	0	0	0	0	0	0	0	0	0	0	0	0	0	0	0	0	0	0	0
Sevir.1G006200	5.73355	5.63719	6.21407	4.78344	8.41504	8.26088	7.48727	9.80332	8.82061	7.4239	6.87346	4.99427	5.30857	4.90239	5.34187	6.72976	7.43662	7.72482	6.45356	8.10403	7.16911	6.76341
Sevir.1G006300	20.9312	17.0934	19.5493	22.7378	23.5937	25.8604	23.3558	34.0708	34.2124	24.885	28.3091	18.3047	16.5081	17.308	18.9728	20.5128	25.5165	20.5411	25.2747	27.9453	20.5119	18.7354
Sevir.1G006400	47.3682	44.0093	52.667	44.2124	52.7081	43.2277	50.3478	58.179	57.8389	58.0283	52.7642	45.5132	42.7582	46.7543	48.4923	45.5626	49.3759	50.9859	50.6644	52.7916	47.3715	51.8815
Sevir.1G006500	3.64677	2.48314	2.91803	2.47765	2.0812	2.70159	2.65038	1.28507	0.925019	1.94822	1.47588	3.2002	3.13612	2.98451	2.74222	3.07372	2.87285	3.43025	2.1279	1.31574	2.47527	1.72368
Sevir.1G006600	4.41004	3.99417	4.14193	4.53216	3.75762	4.70279	4.03116	4.9798	4.38578	4.21474	4.90217	4.40706	3.26461	4.33269	4.33053	4.13463	4.95073	4.2858	3.96017	3.51153	4.01603	3.8055
Sevir.1G006700	1.96104	0	1.52122	0	0	0	0	0	0	0	0	0	0	0.895407	0	1.8009	0	0	0	0	1.03651	1.35638
Sevir.1G006800	0	0	0	0	0	0	0	0	0	0	0	0	0	0	0	0	0	0	0	0	0	0
Sevir.1G006900	0	0	0	0	0	0	0	0	0	0	0	0	0	0	0	0	0	0	0	0	0	0
Sevir.1G007000	0	0	0	0	0	0	0	0	0	0	0	0	0	0	0	0	0	0	0	0	0	0
Sevir.1G007100	16.4574	11.834	10.7183	12.8067	8.05762	10.0091	7.49839	5.44618	5.96035	4.96064	4.72507	11.1327	9.45923	12.0723	8.4532	7.88002	10.9231	10.165	9.53313	9.27055	6.70384	2.89274
Sevir.1G007200	5.33934	6.40136	7.30614	5.63591	4.33937	4.91136	5.63166	5.30196	5.26307	6.97036	6.44449	5.3683	5.49221	6.5263	5.81374	5.29518	5.34125	4.8726	5.48764	5.85941	6.20816	6.69172
Sevir.1G007300	24.3016	20.0932	17.3111	22.6773	20.0503	22.4826	23.1108	22.0568	20.3431	21.9893	22.6624	20.2227	18.6861	20.2859	22.4562	24.7243	23.1858	18.0863	23.6584	22.9466	21.9252	15.4374
Sevir.1G007400	3.63135	5.31639	1.4984	6.51507	2.55725	7.00811	4.63184	4.76706	3.24476	4.854	6.04714	6.48457	3.1664	4.13511	2.3226	3.22555	6.13074	5.51276	2.45612	5.37105	1.22995	0.944966
Sevir.1G007500	10.5474	8.71019	9.62822	3.37535	5.91873	2.99329	5.44248	5.62041	1.32354	2.65399	2.94061	4.61019	6.16509	8.97816	5.52682	6.59599	4.73324	4.41575	1.86839	6.13294	9.18823	7.13366
Sevir.1G007600	0	0	0	0	0	0	0	0	0	0	0	0	0	0	0	0	0	0	0	0	0	0
Sevir.1G007700	4.06472	2.26609	1.63239	1.4369	0.341905	1.21837	0.434569	0.227066	0.31544	0.144366	0.20245	4.31894	2.22094	1.88373	0.997593	0.628786	1.25116	0.733278	0.438452	0.583897	0.177523	0.170582
Sevir.1G007800	6.96515	3.91589	8.47994	4.62364	4.23178	3.80084	3.94745	5.60496	9.60254	7.12326	6.26648	4.17024	4.44284	5.17357	3.73722	5.02637	2.95194	4.18143	4.70567	4.22314	4.90017	5.12563
Sevir.1G007900	0.0444217	0.0559126	0	0.179602	0	0	0	0	0	0	0	0.0608901	0	0.169069	0	0	0	0	0	0	0	0
Sevir.1G008000	19.0009	17.7992	19.8991	23.1383	22.6772	24.8727	21.2779	27.8555	26.8496	23.5227	24.7565	18.2298	18.1523	18.3013	18.2851	22.583	23.9216	20.2434	23.9265	25.4737	19.8869	16.8719
Sevir.1G008100	0	0	0	0	0	0	0	0	0	0	0	0	0	0	0	0	0	0	0	0	0	0
Sevir.1G008200	0	0	0	0	0	0	0	0	0	0	0	0	0	0	0	0	0	0	0	0	0	0
Sevir.1G008300	163.495	180.478	164.632	142.463	134.108	118.76	133.109	121.073	95.3587	138.811	147.835	195.485	179.1	167.842	193.467	150.363	132.265	136.154	114.395	105.675	148.766	152.162
Sevir.1G008400	0.118591	0.479261	0	0.219631	0.339582	0	0.529114	0.32772	0.31898	0	0	0.173745	0.197406	0	0	0	0.407895	0.141598	0.697191	0.20832	0.208275	0
Sevir.1G008500	23.0394	23.6965	24.3302	33.1337	24.29	30.4262	28.8766	23.1979	20.162	18.316	20.8538	22.3107	20.6842	25.8341	23.1704	24.6863	25.7531	26.7587	27.9797	20.6264	21.9194	16.0155
Sevir.1G008600	0	0	0	0	0	0	0	0	0	0	0	0	0	0	0	0	0	0	0	0	0	0
Sevir.1G008700	0	0.0218415	0	0.0160095	0	0	0	0.014198	0	0	0	0.0227359	0.0124574	0.0154863	0.0150488	0	0	0.00941732	0	0	0.0407176	0
Sevir.1G008800	5.17346	5.15431	4.63831	4.68925	4.13025	5.78666	5.97553	6.3539	5.09151	4.47426	5.91745	4.65843	4.20479	4.31675	4.79426	5.52088	5.77254	4.40177	5.15815	4.64099	5.23952	3.67032
Sevir.1G008900	0	0	0	0	0	0	0	0	0	0	0	0	0	0	0	0	0	0	0	0	0	0
Sevir.1G009000	26.7158	22.2609	23.9702	25.1416	21.9565	23.534	23.2291	24.8165	25.3102	21.3724	22.5661	23.6638	22.8386	22.1601	21.9495	22.7024	25.8488	21.7327	22.6843	22.5044	22.4948	17.8116
Sevir.1G009100	2.1725	2.22795	2.1864	2.6415	2.1911	2.54768	2.59762	3.7436	3.30401	2.91276	3.47457	2.47188	2.20494	2.14451	2.08864	2.54465	2.84063	2.32159	2.92476	2.99045	2.2475	2.38874
Sevir.1G009200	109.71	101.068	124.958	115.25	124.312	109.895	115.623	111.26	108.128	121.817	110.66	103.654	116.201	113.488	115.848	111.373	117.327	108.218	119.255	106.659	117.667	112.102
Sevir.1G009300	6.26344	5.96733	7.28181	8.57891	7.02305	7.70957	7.1002	5.8162	7.42629	5.96405	6.35041	5.97893	6.6533	6.9542	7.38109	7.22713	7.05938	6.75336	6.96781	5.7965	5.64723	4.81281
Sevir.1G009400	9.90398	6.35832	7.37356	5.58079	8.88588	8.34475	8.29658	8.23601	9.15289	9.15218	7.30263	9.04983	9.45759	8.39527	7.8413	8.85836	8.8748	10.4662	9.59526	10.8977	9.99516	7.26457
Sevir.1G009500	0	0	0	0	0	0	0	0	0	0	0	0	0	0	0	0	0	0	0	0	0	0
Sevir.1G009600	0	0	0	0	0	0	0	0	0	0	0	0	0	0	0	0	0	0.0126706	0	0	0	0
Sevir.1G009700	19.6697	17.2256	19.3528	19.4596	19.2765	21.1543	18.1838	23.0475	22.709	22.9929	22.0037	17.7207	17.2175	18.4821	16.9125	18.4348	18.6406	18.5613	19.9046	21.911	19.6096	18.3046
Sevir.1G009800	0	0	0	0	0	0	0	0	0	0	0	0	0	0	0	0	0	0	0	0	0	0
Sevir.1G009900	79.5483	73.5643	84.6182	76.9484	89.0456	79.3116	86.4552	81.6398	85.6576	87.513	81.3505	75.4176	87.6564	80.2688	99.6068	88.511	77.0101	92.7962	98.1608	88.2848	93.4003	87.8456
Sevir.1G010000	0	0	0	0	0	0	0	0	0	0	0	0	0	0	0	0	0	0	0	0	0	0
Sevir.1G010100	16.1675	13.1213	14.1047	11.8627	10.4141	9.94696	10.5186	9.64738	10.2882	10.2515	9.22577	13.5455	15.9158	13.0987	12.5132	12.126	12.6923	12.4345	16.4727	9.1846	15.746	12.2524
Sevir.1G010200	213.139	192.003	205.249	166.728	175.137	168.518	154.324	141.543	152.23	175.473	159.686	216.759	230.456	184.51	197.96	167.953	152.837	200.644	164.511	163.474	186.719	185.944
Sevir.1G010300	0.148237	0.621023	1.01361	0.691482	0.317922	0.320655	0.419146	0.477311	0.231826	0.491643	0.118866	1.04173	0.211787	1.7123	0.510122	0.839963	0.738577	0.480692	0.62901	0.41648	0.814616	1.01929
Sevir.1G010400	0	0	0	0	0	0	0	0	0	0	0	0	0	0	0	0	0	0	0	0	0	0
Sevir.1G010500	0	0	0	0	0	0	0	0	0	0	0	0	0	0	0	0	0	0	0	0	0	0
Sevir.1G010600	4.56747	4.06552	4.6457	4.01535	3.47688	4.69416	4.28038	4.31035	3.89452	3.84177	4.42647	4.34089	3.63398	4.14174	4.05169	4.31889	4.27386	4.18689	4.05123	3.40689	3.9491	3.17194
Sevir.1G010700	0	0	0	0	0	0	0	0	0	0	0	0	0	0	0	0	0	0	0	0	0	0
Sevir.1G010800	0	0	0	0	0	0	0	0	0	0	0	0	0	0	0	0	0	0	0	0	0	0
Sevir.1G010900	0	0	0	0	0	0	0	0	0	0	0	0	0	0	0	0	0	0	0	0	0	0
Sevir.1G011000	8.61285	10.4543	9.81732	10.4511	7.86206	11.0461	11.2241	8.59657	8.19499	8.50275	10.5331	8.63317	8.66541	9.18599	11.0273	9.48484	9.84478	9.21924	9.34803	8.71456	8.56824	7.87202
Sevir.1G011100	0	0.38804	0.383198	0.114026	0.17592	0.261023	0.617432	0.38578	0.092064	0.1036	0.192983	0.465929	0.269267	0.223466	0	0.205818	0.351062	0.406314	0.256288	0.113212	0.19641	0.304297
Sevir.1G011200	5.13447	4.19106	5.19816	4.8436	5.13322	3.88935	4.95125	4.12578	4.5474	4.67854	5.00327	5.11973	4.54894	4.61393	4.45067	4.05912	3.50559	4.59392	3.7878	4.4945	4.70091	3.87193
Sevir.1G011300	0.456388	0.175249	0.170629	0.0881433	0.0848862	0.0548562	0.0946533	0.0738971	0	0.163697	0.0419289	0.279803	0.355068	0.092187	0.142293	0.343461	0	0.0510555	0.120799	0.0562871	0.0566614	4.71e-06
Sevir.1G011400	0.183549	0.135041	0.0763019	0.0345929	0.0557682	0.0727675	0.0645831	0.111784	0.0478574	0.0598328	0.0318744	0.191466	0.123466	0.18924	0.061555	0.116076	0.183296	0.117038	0.08551	0.102898	0.0525344	0.0488532
Sevir.1G011500	4.48322	4.90145	5.1912	4.71036	5.26714	6.73572	5.0805	5.72779	5.57877	5.74025	5.9019	4.63128	4.33691	5.0474	4.32634	4.82514	5.53262	4.76478	5.78156	4.36985	4.98198	6.06459
Sevir.1G011600	0	0	0	0	0	0	0	0	0	0	0	0	0	0	0	0	0	0	0	0	0	0
Sevir.1G011700	2.64106	3.07628	3.78852	1.82708	1.58605	2.12634	2.15743	2.07044	1.06909	1.49037	1.55471	3.68435	4.12687	3.13063	4.02542	2.45765	3.32037	2.70734	1.61435	1.65516	1.69855	1.35331
Sevir.1G011800	33.598	30.6919	31.6831	31.6691	25.8178	27.5356	23.4689	27.0978	27.3372	25.1289	23.9199	24.6787	28.4754	31.8891	28.8767	22.377	23.4962	22.011	22.8508	21.3511	22.1631	18.763
Sevir.1G011900	11.9724	9.89127	11.2775	10.972	12.1175	12.6541	13.4255	16.939	14.8614	13.8299	15.0825	11.0277	10.9825	10.0452	12.1867	13.2743	13.2281	12.0326	15.2087	15.7563	13.4859	11.6804
Sevir.1G012000	7.52087	6.57484	6.92273	6.29451	9.11444	9.06934	9.40735	10.3572	10.0728	10.1013	10.5166	6.75564	6.27654	6.79959	7.87356	9.25251	7.91192	7.81403	8.53074	9.42897	8.25893	7.94041
Sevir.1G012100	24.4271	20.1209	17.2975	17.8945	14.0773	20.0855	20.3671	16.6546	12.0973	14.7385	16.9772	18.5666	17.7866	19.687	18.6755	14.5074	24.1032	26.4871	13.288	14.3357	12.901	11.1425
Sevir.1G012200	0	0	0	0	0	0	0	0	0	0	0	0	0	0	0	0	0	0	0	0	0	0
Sevir.1G012300	15.3919	20.4463	21.3609	24.517	14.4255	18.3702	16.2509	14.078	12.5684	12.6076	13.5325	15.5395	19.6797	24.7195	17.5413	15.1427	17.4171	17.4022	17.7902	12.3961	13.8283	10.5728
Sevir.1G012400	10.0594	9.42454	8.15118	11.6726	9.72466	14.5805	13.2266	15.2027	14.1677	12.4513	15.2862	9.64226	8.3676	11.695	8.39001	11.7456	11.9301	9.59511	12.1319	9.99612	12.1232	6.79734
Sevir.1G012500	0	0.200211	0	0	0.299837	0	0.0747836	0.401751	0.236001	0.0881598	0.167447	0.210766	0.0794511	0	0.0953952	0.26903	0.0956949	0	0.217037	0.384424	0	0
Sevir.1G012600	5.68412	3.66164	4.69029	4.88844	5.49681	5.63312	5.4219	6.06287	6.151	5.41645	5.88563	4.71027	4.85839	4.85612	5.10984	5.39241	5.554	5.46159	4.9516	5.62282	4.88306	4.06753
Sevir.1G012700	45.0381	32.0514	37.2563	35.1457	42.7689	47.2997	41.5575	77.0451	74.1655	62.4389	68.5519	42.9896	35.9735	29.6514	39.0572	44.6486	55.2914	40.8469	58.8506	65.7611	48.2148	43.6024
Sevir.1G012800	213.696	231.103	254.905	226.45	222.095	201.73	230.505	213.969	218.07	215.263	222.164	245.612	254.227	255.628	271.793	218.291	217.004	234.284	223.33	188.42	237.199	257.29
Sevir.1G012900	0	0	0	0	0	0	0	0	0	0	0.375433	0	0	0	0	0	0	0	0	0.428505	0	0
Sevir.1G013000	0	0	0.138467	0	0	0	0.0613711	0	0	0	0	0	0	0	0	0	0	0.047977	0.0891651	0	0.0698308	0
Sevir.1G013100	5.4183	6.42056	5.71199	7.87959	6.29776	6.95653	6.31647	4.13521	2.72106	5.63145	5.10626	8.2026	10.2596	9.43965	7.75243	6.05039	9.01867	9.12723	7.02506	3.72281	5.89491	4.23691
Sevir.1G013200	46.7216	50.3838	52.1012	62.291	40.0657	46.0639	38.1268	29.9474	22.4018	28.7062	26.8366	46.7828	45.268	56.8288	39.3501	41.623	51.7551	48.6275	41.1115	32.4656	33.9007	24.9987
Sevir.1G013300	0	0	0	0	0	0	0	0	0	0	0	0	0	0	0	0	0	0	0	0	0	0
Sevir.1G013400	0.149647	0.476662	0.374613	0.131911	0.206853	0.278194	0.32235	0.402812	0	0	0.229483	0.811087	0.350744	0.435859	0	0	0.252212	0.253493	0.565189	0.378812	0.125324	0
Sevir.1G013500	0	0	0	0	0	0	0	0	0	0	0	0	0	0	0	0	0	0	0	0	0	0
Sevir.1G013600	0	0	0	0	0	0	0	0	0	0	0	0	0	0	0	0	0	0	0	0	0	0
Sevir.1G013700	14.3096	22.6186	29.1991	26.7428	20.5389	26.8552	28.309	17.7871	15.3879	16.5211	18.2816	15.7918	17.4756	25.6892	16.9192	21.2119	24.4995	26.6321	25.0335	16.1072	22.3977	19.1889
Sevir.1G013800	28.887	19.1201	26.1031	18.3644	25.5511	23.6745	21.6804	32.6311	30.8246	27.9275	24.1281	23.6125	25.3371	19.3171	19.6065	21.3455	24.228	24.5928	28.9928	26.0541	24.349	17.6398
Sevir.1G013900	0	0	0	0	0	0	0	0	0	0	0	0	0	0	0	0	0	0	0	0	0	0
Sevir.1G014000	34.1103	31.6792	35.1595	28.4784	32.2315	26.481	29.5473	30.034	32.4124	34.9965	33.1042	33.2164	34.2198	37.0956	36.2973	30.4701	26.5682	32.2576	30.046	30.4535	30.8208	36.3525
Sevir.1G014100	63.7924	60.3514	63.5158	65.5017	63.8194	63.2473	63.6895	62.1697	61.8557	65.4596	68.511	62.5259	62.5808	65.208	69.0561	61.3761	66.923	67.3449	64.498	59.8674	59.0609	50.5905
Sevir.1G014200	7.69843	7.20942	7.05706	8.80841	7.84462	10.1531	9.53172	11.3665	11.4166	10.29	11.4206	7.48943	6.75865	8.62066	7.34145	8.84962	9.94317	7.54517	9.55266	9.69889	9.68467	6.6291
Sevir.1G014300	0.594179	0.45812	0	0.200666	0	0.445926	0	0.161295	0.155434	0.564751	0	0.47238	0.187701	0.223163	0.430402	0.19482	0.200628	0.130053	0	0	0	0
Sevir.1G014400	34.2606	40.4667	38.1974	59.2232	53.7498	75.6526	64.7828	73.4215	82.7019	61.6463	79.778	36.7146	38.3559	49.2784	42.1578	66.9888	68.4333	57.3839	105.441	93.0831	82.0668	57.0056
Sevir.1G014500	17.7792	20.7447	18.598	28.8468	18.3699	23.5448	19.1708	21.2262	19.8682	18.121	21.5797	20.4867	16.2118	22.674	18.0381	19.0334	20.3749	18.2404	23.5694	21.5735	16.8834	18.1578
Sevir.1G014600	0.563841	0.683824	1.05185	1.09474	0.766014	1.68969	1.54738	0.966224	0.90857	0.376392	0.6945	0.607101	0.996272	0.830233	0.79458	0.680316	2.25945	1.27408	1.66414	0.980241	0.657101	0.169486
Sevir.1G014700	0	0	0	0	0	0	0	0	0	0	0	0	0	0	0	0	0	0	0	0	0	0
Sevir.1G014800	0.235964	0.299273	0.30532	0.513788	0	0.493926	0.119918	0.288034	0.16868	0.0712067	0.378632	0.748191	0.516214	0.519849	0.418475	0.374463	0.429606	0.954878	0.567715	0.143527	0.147251	0.133075
Sevir.1G014900	0	0	0	0	0	0	0	0	0	0	0	0	0	0	0	0	0	0	0	0	0	0
Sevir.1G015000	0	0	0	0	0	0	0	0	0	0	0	0	0	0	0	0	0	0	0	0	0	0
Sevir.1G015100	0.217025	0.0494111	0.0812069	0.0710349	0.0756632	0.0281131	0.145827	0.0408883	0.0197525	0.128491	0.12266	0.152291	0.189908	0.186612	0.180754	0.177781	0.0983113	0.183566	0.108546	0.0719476	0.245118	0.0886922
Sevir.1G015200	0.0497522	0.0615404	0.0769459	0.0737809	0	0	0	0	0	0	0	0	0.14741	0	0	0	0	0	0	0	0	0
Sevir.1G015300	3.93699	3.33941	3.2067	3.11098	3.45983	3.69099	4.32454	3.82917	3.97924	4.00506	4.57413	4.14527	3.88162	3.19905	3.93676	4.3188	3.81524	4.14043	3.76	3.49565	3.81586	3.49815
Sevir.1G015400	0.849614	1.47533	1.89671	2.50458	0.707629	1.3472	1.04305	1.77779	1.92793	1.35053	0.979798	0.905596	1.0521	1.22893	1.09748	0.671905	0.481169	0.74875	0.920448	0.634212	0.136622	0.709417
Sevir.1G015500	4.52898	4.7887	4.78751	5.13173	6.80295	6.03843	7.08126	7.41397	7.10175	6.50981	6.78487	3.84505	5.27632	4.00446	4.91753	5.25303	5.45989	4.95989	5.82059	5.95998	6.27188	7.42145
Sevir.1G015600	2.92377	2.74486	2.87511	2.97339	3.33674	3.50119	3.14358	3.58691	3.26105	3.21349	3.12312	2.59053	2.61627	4.21109	2.61128	3.69601	3.34611	2.93313	3.08624	2.99672	2.8493	3.37963
Sevir.1G015700	0.226851	0.0763001	0.199234	0.19215	0.385676	0	0	0.0721703	0.483379	0.0918847	0.659687	0.0786973	0	0.114036	0	0	0	0.0642894	0	0.090483	0	0
Sevir.1G015800	0	0	0	0	0	0	0	0	0	0	0	0	0	0	0	0	0	0	0	0	0	0
Sevir.1G015900	17.1569	15.0754	17.2278	16.1288	14.506	14.2118	14.2921	13.9615	12.4446	16.103	16.0913	15.8524	17.9325	17.9355	16.5835	15.7905	12.6979	14.0454	13.0571	14.4317	14.6361	13.2439
Sevir.1G016000	35.4794	36.0539	33.5867	42.4905	42.6558	44.473	45.3611	54.6831	55.8366	50.0768	55.2331	32.5897	29.2166	34.6227	34.6072	43.2755	42.4102	34.7225	45.5894	43.2936	40.5313	27.9643
Sevir.1G016100	5.68637	2.97102	0	2.96535	0.619665	1.44738	2.56242	2.49406	1.53553	2.23123	2.07519	2.08489	1.42571	5.33803	2.64983	7.56071	3.27165	4.19676	1.58345	0	0	0
Sevir.1G016200	0	2.8658	1.24913	0	1.00321	0	0	1.76497	0	0	0	1.06804	0	0	0	0	1.14603	0.832148	0	0	2.4659	0
Sevir.1G016300	26.26	24.6638	23.2478	27.5442	27.8986	30.983	30.1896	33.4041	32.3222	30.7285	36.338	23.0338	20.6951	25.0878	22.996	25.6254	27.3523	23.8019	25.9519	28.405	26.3702	22.3687
Sevir.1G016400	0	0	0	0	0	0	0	0	0	0	0	0	0	0	0	0	0	0	0	0	0	0
Sevir.1G016500	0.148461	0.0827193	0.13833	0.149536	0.0699058	0.116082	0.143059	0	0.0438256	0	0.0855674	0.114127	0.0319876	0.207517	0	0.0836827	0	0.0759758	0	0.0506392	0.0370256	0.0881407
Sevir.1G016600	89.4635	77.2069	92.1466	57.3663	54.7056	52.1541	51.0329	40.3976	31.0314	43.9536	34.9419	82.5293	96.9037	90.8569	89.4066	61.327	62.98	79.6676	49.0054	44.7132	53.8482	70.8581
Sevir.1G016700	3.33126	3.92242	2.34495	1.29711	1.41732	0.444349	1.42805	1.5992	1.60079	1.67663	2.2404	1.11325	0.877436	4.23613	1.52912	1.78929	2.39885	1.47793	0	0.415139	0.882383	2.36911
Sevir.1G016800	0	0	0	0	0	0	0	0	0	0	0	0	0	0	0	0	0	0	0	0	0	0
Sevir.1G016900	0.0282196	0	0	0	0.0380111	0	0	0.0325471	0.110426	0.0416933	0.0144159	0.0203424	0.0216032	0.0417777	0	0.0716816	0.0561961	0.0434078	0.0609468	0.0357157	0.0376757	0.0464978
Sevir.1G017000	0	0	0	0	0	0	0	0	0	0	0	0	0	0	0	0	0	0	0	0	0	0
Sevir.1G017100	0.368191	0.506524	0	0.781035	0	0	0	0	0	0	0	0.571244	0	0	2.38565	0	1.40468	0.474687	0	1.46391	0.726628	0
Sevir.1G017200	0.333768	0	0	0	0	0	0	0	0	0	0	0	0	0	0	0	0	0	0	0	0	0
Sevir.1G017300	1.10716	1.00006	0.908288	0.545617	0.413899	0.383397	0.654703	0.682559	0.816183	0.807931	0.575144	0.637322	0.867619	0.61325	0.720517	0.914401	0.445529	0.653051	0.400073	0.560382	0.765492	0.678671
Sevir.1G017400	0	0	0	0	0	0	0	0	0	0	0	0	0	0	0	0	0	0	0	0	0	0
Sevir.1G017500	0	0	0	0	0	0.888334	0	0.696962	0	0	0	0.713821	0.801467	4.14075	0	0.844075	0.839761	0	0	0	0	0
Sevir.1G017600	5.0412	3.72674	5.1081	3.72773	3.76359	3.15545	5.14619	3.65931	3.85003	3.96284	4.16394	4.78759	3.99344	5.03506	4.32281	4.61043	4.52387	4.84543	4.62832	4.2752	4.76382	4.68556
Sevir.1G017700	0	0	0	0	0	0	0	0	0	0	0	0	0	0	0	0	0	0	0	0	0	0
Sevir.1G017800	0	0.0424367	0	0	0	0	0.0466377	0	0	0	0	0	0	0	0	0	0	0	0	0	0	0
Sevir.1G017900	0	0	0	0	0.118129	0	0	0	0	0	0	0	0	0	0	0	0	0.0926576	0	0	0	0
Sevir.1G018000	0	0	0	0	0	0	0	0	0	0	0	0	0	0	0	0	0	0	0	0	0	0
Sevir.1G018100	0	0	0	0	0	0	0	0	0	0	0	0	0	0	0	0	0	0	0	0	0	0
Sevir.1G018200	0	0	0	0	0	0	0	0	0	0	0	0	0	0	0	0	0	0	0	0	0	0
Sevir.1G018300	0	0	0	0	0	0	0	0	0	0	0	0	0	0	0	0	0	0	0	0	0	0
Sevir.1G018400	0.0609529	0.0779664	0	0.161712	0.29437	0.171118	0.17175	0.083968	0.533388	0	0.0934606	0.0836833	0.0940993	0.0584675	0.111974	0.151363	0.102403	0.102344	0.351057	0.312718	0.200611	0.325148
Sevir.1G018500	0	0	0	0	0	0	0.631182	0	0	0	0	0.570906	0	0	0	0.697692	0	0	0	0	0	1.12172
Sevir.1G018600	4.54489	7.10941	7.93756	4.98847	13.6704	10.2314	12.8239	12.8944	13.1597	15.8854	18.0065	8.29643	4.98632	6.31504	4.71715	18.1956	8.14272	8.80022	16.2605	19.4486	29.1527	20.7295
Sevir.1G018700	1.89914	1.92432	1.75414	1.70822	2.34619	1.84571	1.14785	1.98805	3.56766	1.71043	4.36381	3.36304	2.00309	1.19263	2.75212	3.61791	3.13141	4.29305	2.63458	1.68903	4.53984	5.44152
Sevir.1G018800	123.445	123.544	126.302	112.695	174.722	143.981	156.842	168.374	177.519	161.362	171.703	119.037	141.888	120.926	149.205	160.488	149.644	148.406	158.162	157.878	181.584	194.731
Sevir.1G018900	0.875027	0.975842	0.344519	0.955553	5.32531	3.07545	3.51141	4.25497	4.32508	4.98043	3.55961	0.581334	0.378632	0.237584	0.539036	4.90086	4.43001	2.39065	7.0668	8.62699	7.23431	7.92953
Sevir.1G019000	10.0396	10.6937	13.6811	11.8276	11.4821	12.4614	12.6563	13.6761	15.1409	12.7674	16.0613	10.1197	8.98294	10.8904	10.3799	11.4587	11.262	11.8873	13.5726	11.7197	12.7724	12.91
Sevir.1G019100	0	0	0	0	0	0	0	0	0	0	0	0	0	0	0	0	0	0	0	0	0	0
Sevir.1G019200	0.0742322	0	0	0	0	0	0	0	0	0	0	0	0	0	0	0	0	0	0	0	0	0
Sevir.1G019300	0	0.0611801	0.0784326	0.0864808	0.0340838	0.0482401	0	0.106111	0.033947	0	0	0.128587	0.110532	0.0451309	0.0434947	0	0.0435168	0	0.0478692	0.0424811	0	0
Sevir.1G019400	3.49626	3.00108	4.67666	3.49559	3.32068	4.75968	4.1761	4.82408	3.94384	3.81511	4.00186	2.80548	3.32831	4.54699	3.21606	3.54721	3.55932	3.76537	4.01512	2.94796	3.26915	2.59922
Sevir.1G019500	26.6517	31.5652	34.6323	36.5447	26.7759	32.6403	33.4134	30.6321	31.7871	35.1254	38.5205	35.6418	31.7734	35.8529	25.6618	33.9072	26.0867	31.4043	26.5251	18.9532	32.409	29.4382
Sevir.1G019600	6.80079	5.55825	4.96634	4.89103	3.93881	5.95807	4.8192	5.39366	4.19194	4.20468	6.2873	6.27187	4.70314	5.36671	4.52138	5.26024	7.25088	4.45435	5.6833	5.7739	4.87171	3.34484
Sevir.1G019700	0.250264	0.0308372	0.0381766	0	0	0.0673978	0	0.158999	0	0.0924994	0	0.0935821	0.175664	0	0.0430068	0	0.128205	0	0.12666	0	0	0.100493
Sevir.1G019800	82.8404	84.4043	98.6062	85.7571	86.6433	80.0693	82.4389	74.7864	76.2485	84.7924	82.7179	88.6986	81.894	89.0818	93.9906	76.6849	72.5472	89.5696	78.5539	73.5277	87.8427	93.5757
Sevir.1G019900	0.106612	0	0	0	0	0	0	0	0.171135	0	0.182988	0.144575	0	0	0	0	0	0	0	0	0	0
Sevir.1G020000	0.0862847	0.0495679	0.025918	0.0114448	0.103564	0.084788	0.041551	0.0982129	0.104253	0.0679709	0.194672	0.0716527	0.0557811	0.0707856	0.0193997	0.112045	0.100569	0.0681995	0.0680539	0.0119146	0.0803823	0.0118916
Sevir.1G020100	0.514138	0.500669	0.533158	0.512928	0.476414	0.695419	0.620192	0.558777	0.401569	0.449873	0.607659	0.513316	0.326196	0.449337	0.52215	0.683351	0.664162	0.580539	0.480406	0.316368	0.484295	0.454729
Sevir.1G020200	0.952726	0.502065	0.400723	0.222231	0.614832	0.519133	0.495071	0.736087	0.648482	0.890861	1.29277	0.439398	0.104528	0.133316	0.192662	0.708538	0.389303	0.446092	0.173297	0.613251	0.766819	0.305533
Sevir.1G020300	14.982	12.9041	15.2043	13.8377	14.712	15.1557	14.4138	18.8483	17.0227	18.5035	18.7676	11.2148	12.6835	12.3679	10.9773	12.2329	14.3462	13.0289	14.0822	12.8932	13.5358	14.4956
Sevir.1G020400	17.3947	16.5148	16.8148	21.7542	20.742	27.1263	22.4392	29.7789	27.1656	21.6042	28.4568	15.4416	15.0907	18.055	17.7534	21.8041	27.1907	17.7481	25.5612	24.5273	20.4741	13.4647
Sevir.1G020500	34.6412	22.2773	27.1632	32.1286	41.1768	33.8576	32.1325	47.6065	45.8772	41.144	40.3779	23.6482	30.7141	26.2576	35.8749	32.8409	42.229	31.0411	42.53	45.3016	37.9694	23.4282
Sevir.1G020600	26.3202	22.9852	22.7668	32.0867	34.7977	40.2404	29.8297	47.9773	49.1282	32.67	37.1262	23.1957	26.8175	22.2041	24.1147	32.4596	43.7784	29.6521	43.6992	47.1355	31.5871	24.5918
Sevir.1G020700	0	0	0	0	0	0	0	0	0	0	0	0	0	0	0	0	0	0	0	0	0	0
Sevir.1G020800	0	0	0	0	0	0	0	0	0	0	0	0	0	0	0	0	0	0	0	0	0	0
Sevir.1G020900	9.601	7.0752	7.99703	7.88303	8.51386	8.08389	8.47041	6.35778	6.13456	12.6473	6.59015	5.87179	9.13244	5.02171	5.98295	7.23795	5.81307	5.44403	6.52012	4.98785	11.3985	6.62452
Sevir.1G021000	3.69971	3.67819	3.78286	3.82675	3.98028	5.48081	3.09724	5.83714	5.79784	4.70087	3.8217	3.80235	3.95773	3.64947	3.36534	3.99369	5.41994	3.88865	4.90296	3.57817	3.9456	3.75144
Sevir.1G021100	0	0	0	0	0	0	0	0	0	0	0	0	0	0	0	0	0	0	0	0	0	0
Sevir.1G021200	0	0	0	0	0.164149	0	0	0	0	0	0	0	0	0	0	0	0	0	0	0	0	0
Sevir.1G021300	0.0381146	0.048432	0.0623575	0	0	0	0	0	0	0	0	0	0.117297	0	0	0	0	0.086751	0	0	0	0
Sevir.1G021400	12.9641	13.3206	11.8005	15.071	13.0123	15.576	14.1227	15.7904	14.2833	12.9498	16.4633	12.4186	12.8384	12.0216	12.651	14.175	15.8392	12.1862	13.7451	13.5987	11.9279	11.383
Sevir.1G021500	0	0	0	0.0235959	0	0	0	0	0	0	0	0	0	0	0	0.0228358	0	0	0	0	0	0
Sevir.1G021600	0	0.0945293	0	0.123962	0	0	0	0	0	0	0	0	0	0.142772	0	0	0	0	0	0	0	0
Sevir.1G021700	2.69568	2.05258	2.22337	2.01781	0.843892	1.09827	1.48111	0.323493	0.386295	0.766518	0.268191	2.86129	2.48951	2.09338	1.84211	1.23141	1.5499	1.69418	0.675256	0.95032	0.530347	1.7247
Sevir.1G021800	0	0	0	0	0	0	0	0	0	0	0	0	0	0	0	0	0	0	0	0	0	0
Sevir.1G021900	0	0	0	0	0	0	0	0	0	0	0	0	0	0	0	0	0	0	0	0	0	0
Sevir.1G022000	0	0	0	0	0	0	0	0	0	0	0	0	0	0	0	0	0	0	0	0	0	0
Sevir.1G022100	0.199772	0.275655	0.52497	0.13697	0.210235	0.137836	0.551662	0	0.0994707	0.254916	0.350395	0.214462	0.376129	0.77535	0.294472	0.225972	0	0	0.433167	0.128722	0.130448	0
Sevir.1G022200	44.6306	43.7927	49.7304	42.2376	52.0198	59.6849	59.0059	87.7827	71.6759	46.5769	68.8662	54.1913	40.8547	32.5623	47.6566	63.4767	73.5711	55.4654	65.206	76.8703	38.195	27.4252
Sevir.1G022300	0	0	0	0	0	0	0	0	0	0	0	0	0	0	0	0	0	0	0	0	0	0
Sevir.1G022400	0	0	0	0	0	0	0	0	0	0	0	0	0	0	0	0	0	0	0	0	0	0
Sevir.1G022500	0	0	0	0	0	0	0	0	0	0	0	0	0	0	0	0	0	0	0	0	0	0
Sevir.1G022600	0	0	0	0	0	0	0	0	0	0	0	0	0	0	0	0	0	0	0	0	0	0
Sevir.1G022700	0.293078	0.408727	0	0	0	0	0	0	0	0	0	0	0	0	0	0	0	0	0	0	0	0
Sevir.1G022800	0.342936	0.31418	0.496346	0.607134	0.757589	0.580959	0.0955135	0.208814	0.304101	0.437952	0.439313	1.11201	0.463095	0.345542	0.222981	0.754162	0.386559	0.43011	1.53463	0.737072	0.311568	1.19989
Sevir.1G022900	0.0550966	0	0	0	0	0	0	0	0	0	0	0	0.0830708	0	0	0.0919716	0	0.0609024	0	0	0	0
Sevir.1G023000	30.8827	23.6556	31.8701	15.4173	12.2907	10.7036	10.4573	6.66175	7.12629	9.78992	6.46009	36.1476	36.1241	21.1269	34.1072	17.0763	20.9084	20.5424	11.2035	10.6357	12.5522	19.6376
Sevir.1G023100	0.531953	0.553505	0.73671	0.762696	0.785147	0.256824	0.821414	2.06229	0.363387	0.477609	1.09728	1.00312	0.462943	1.13387	1.63485	0.467834	0.943724	1.31432	2.13351	0.955203	0.974692	2.46118
Sevir.1G023200	18.8609	16.0586	16.0545	13.7516	10.6281	14.1346	11.0059	9.42498	7.12247	9.71665	8.68307	16.5378	17.5612	18.1964	16.7718	13.6967	13.7963	13.2924	12.5122	11.1756	12.665	10.5519
Sevir.1G023300	9.17143	6.49723	5.22051	5.22913	1.66714	2.77794	2.62432	1.28495	1.11047	1.53103	1.75342	10.2091	11.6677	7.85207	4.08825	3.42706	5.18543	3.76056	1.81797	2.66155	1.61862	1.18479
Sevir.1G023400	1.33021	0.369826	2.02342	0.482878	0	0.46094	0.806591	0	0	0.465198	0.428041	1.65345	2.28112	1.72177	0.553134	3.65887	0.418677	2.59745	0	0.455424	0.973087	1.66854
Sevir.1G023500	34.8977	27.5919	30.9843	37.6029	43.0155	46.8713	42.7367	59.7713	58.7379	46.4263	47.4039	28.5144	29.1214	31.5883	32.1384	41.8769	46.4658	35.0927	46.1946	48.3534	41.0356	22.2762
Sevir.1G023600	7.23394	6.46734	6.68108	7.13147	7.60247	8.2055	8.44365	8.74245	8.44557	8.19114	9.05452	6.91307	6.65335	6.53009	7.92417	7.96337	8.70076	7.32788	7.10103	7.25423	7.18428	6.26437
Sevir.1G023700	34.1609	32.1111	29.8153	43.2561	35.5765	43.6046	36.6593	34.6533	31.9498	28.5312	33.3545	32.9593	36.457	33.415	34.4041	38.8824	50.5495	37.0892	40.2545	42.1123	31.6268	29.0628
Sevir.1G023800	4.95877	4.03587	3.3458	3.0236	5.24649	4.59199	4.68026	5.06173	5.70631	4.50689	4.70047	4.97003	4.38662	2.44289	3.43416	4.45723	4.67124	4.82192	4.92449	5.75946	5.02078	4.70845
Sevir.1G023900	0	0	0	0	0	0	0	0	0	0	0	0	0	0	0	0	0	0	0	0	0	0
Sevir.1G024000	0	0	0	0	0	0	0	0	0	0	0	0	0	0	0	0	0	0	0	0	0	0
Sevir.1G024100	162.312	194.646	168.245	274.744	201.362	196.644	192.01	196.979	174.197	183.348	188.796	197.284	172.586	204.329	182.821	194.299	199.557	173.539	223.801	219.558	186.416	203.723
Sevir.1G024200	28.5748	26.2557	29.2012	30.4475	33.9833	34.1052	35.8017	37.7947	41.4753	38.2081	35.1073	24.6564	27.6981	26.0985	26.0927	34.6964	36.0428	30.6861	40.1082	37.7165	35.3397	24.3942
Sevir.1G024300	1.16652	0.639572	1.0911	0.48748	0.266627	1.23213	0.183367	0.310388	0	0.631713	0.211139	1.06644	0.422111	0.973215	0.619837	0.30122	0.780692	0.672237	0.270046	0.836336	0.492705	1.07119
Sevir.1G024400	6.14595	3.86122	4.93302	5.94396	4.94948	4.99231	4.47158	5.90739	3.28516	4.12029	3.4671	4.23559	4.78175	4.25329	4.67508	3.88313	7.37944	5.06898	4.5412	4.95269	3.9173	2.48
Sevir.1G024500	0.245245	0.21548	0.152838	0.163323	0.103346	0.197573	0.185488	0.190885	0.171391	0.131818	0.208263	0.192937	0.312691	0.176357	0.185495	0.248337	0.139095	0.193368	0.0762375	0.20058	0.111776	0.359038
Sevir.1G024600	6.03677	5.6378	4.78604	6.10029	6.45633	5.87033	7.30607	7.9612	5.54464	7.76512	9.70381	5.57745	4.90587	6.50453	6.7417	7.37284	6.66792	7.5459	7.1363	7.36292	8.78881	6.14197
Sevir.1G024700	26.9994	24.5823	29.0945	26.4921	27.8962	27.0133	29.5848	31.3456	33.0602	28.8096	29.814	25.9288	27.6278	27.2079	28.2009	26.9448	26.7563	28.4802	29.7493	29.3484	28.2932	27.507
Sevir.1G024800	0	0	0	0	0	0	0	0	0	0	0	0	0	0	0	0	0	0	0	0	0	0
Sevir.1G024900	3.31748	2.77357	2.38201	2.99619	2.83894	2.7826	2.39189	3.24773	3.34275	3.3182	3.02436	2.70904	2.81315	2.25569	2.30122	3.03943	3.47179	2.52184	2.21058	2.81994	2.36474	2.09194
Sevir.1G025000	24.4649	23.7558	24.6856	29.0854	32.3049	32.5373	32.1719	38.5438	38.5241	31.9727	33.3886	23.9684	24.6943	24.3248	26.1669	27.9754	33.5987	26.2364	34.2572	34.2879	27.361	24.4549
Sevir.1G025100	9.71981	9.06912	10.203	5.86446	14.6832	8.02568	7.94997	11.2412	9.22459	13.6792	10.2152	9.06262	9.63757	8.35732	9.00955	11.3959	11.0222	13.2941	8.2995	13.0398	15.162	19.5303
Sevir.1G025200	0.104154	0	0	0.13048	0.0967312	0.299793	0.0978624	0.458294	0.108239	0	0.0551775	0.126765	0.0485075	0.122251	0	0.0571258	0.279083	0.0732416	0.0735822	0.194388	0.0535768	0
Sevir.1G025300	23.0562	14.1703	14.4173	10.32	18.609	20.6188	22.871	29.3291	27.2761	21.2521	31.4359	21.1148	13.3877	10.3905	17.5699	26.8455	26.3612	18.7434	21.7854	19.9577	22.0477	23.1753
Sevir.1G025400	0.906063	1.00135	0.219021	0.958785	2.46827	0.769236	2.09386	0.935226	1.66096	0.88903	1.25774	1.11393	0.824417	1.52128	0.495203	1.49056	0.70744	1.0584	0.794104	0	2.22034	2.80768
Sevir.1G025500	162.228	163.157	175.255	176.465	166.617	158.023	203.554	151.503	168.17	186.932	172.456	173.113	177.516	202.324	193.244	204.265	149.16	202.197	162.553	134.247	199.93	207.439
Sevir.1G025600	0.190545	0.126045	0	0	0.39933	0.178708	0.134557	0	0.12404	0.313626	0.141937	0.131524	0.154351	0.56015	0	0.159028	0	0	0	0	0.316522	0
Sevir.1G025700	0	0	0	0	0	0	0	0	0	0	0	0.118473	0	0	0	0	0	0.0968236	0	0	0.140154	0
Sevir.1G025800	6.03032	4.73494	5.33318	5.65428	4.06334	5.57194	4.1608	5.08559	4.48455	3.8608	4.43299	4.96324	4.84644	5.63992	5.10761	5.17845	6.09905	4.81277	4.34857	4.13776	3.8934	2.70891
Sevir.1G025900	1.19297	1.37657	0.859855	1.41758	1.12531	1.30874	0.788814	1.46875	1.10879	0.944177	1.06915	1.07445	1.01199	1.61393	1.27926	1.10889	1.45259	0.816912	0.997039	1.31298	1.33506	0.66891
Sevir.1G026000	1.29444	1.21272	0.928794	1.22723	0.982175	1.67981	1.26908	0.808345	1.05549	0.92671	1.28389	1.54882	1.06886	1.50339	1.15194	1.18328	1.20396	1.11293	0.9458	0.842437	1.03744	0.72988
Sevir.1G026100	0.234823	0.232917	0.049205	0.124289	0.139674	0.36049	0.278373	0.109887	0.155637	0.0539908	0.423742	0.0814467	0.091374	0.171307	0	0.107966	0.26184	0.139679	0.0706111	0.124259	0.152163	0
Sevir.1G026200	30.3122	14.3556	25.5599	18.1157	10.5788	7.27153	9.00293	7.58172	8.37179	8.24541	6.43412	24.3152	27.226	21.0038	25.6302	10.9553	16.9049	18.6548	10.6015	13.4614	11.3371	13.5654
Sevir.1G026300	0	0	0	0	0	0	0	0	0	0	0	0	0	0	0	0	0	0	0	0	0	0
Sevir.1G026400	0	0	0	0	0	0	0	0	0	0	0	0	0	0	0	0	0	0	0	0	0	0
Sevir.1G026500	19.9289	16.8096	19.5229	23.6231	24.779	25.7221	25.2722	31.1372	33.0229	22.9407	26.1652	19.8749	18.3792	21.8567	20.2011	24.8809	28.6885	20.7621	28.757	29.4418	23.5305	16.3668
Sevir.1G026600	37.484	41.4489	47.5803	38.1549	35.2462	34.4653	37.7809	33.2605	35.885	37.7213	35.1881	40.0781	43.0175	41.4053	42.3292	36.2778	34.4035	39.9485	32.5544	31.4785	38.4841	60.4886
Sevir.1G026700	0.118541	0.146121	0.365981	0.204249	0.158366	0	0	0.160625	0.156668	0	0.175039	0.60382	1.05928	0.42251	0.612953	0.372204	0.211538	0.12476	0	0	0.360231	1.24592
Sevir.1G026800	2.47806	1.63729	1.88473	2.01499	2.42754	1.98813	2.50725	2.29892	1.34849	1.95134	1.7789	1.92018	2.08584	1.84349	2.1613	2.89264	2.44538	2.15712	1.43267	1.93973	2.25512	1.21373
Sevir.1G026900	0.146616	0.236788	0.0576293	0.256257	0.181738	0	0.074324	0.0564208	0.0276481	0.0884269	0.0544936	0.235624	0.19109	0.231967	0.095524	0.0627018	0.235648	0.0786971	0.0371841	0.0977373	0.170166	0.0454677
Sevir.1G027000	2.30917	2.8644	2.61384	1.77425	2.28859	2.07633	2.2358	2.25771	1.79182	2.93882	2.07997	2.5104	2.75453	1.60806	2.26348	2.7405	0.853312	3.33865	2.07483	0.916907	1.80211	2.37429
Sevir.1G027100	0.683557	0.55216	0.562989	0.392211	1.01825	0.446442	0.492604	0.388663	0.063042	0.21746	0.13543	1.18729	1.77594	1.20475	1.10255	0.649173	0.862238	1.38122	0.177636	0.157831	0.357526	0.68624
Sevir.1G027200	0	0	0.094672	0	0.0378703	0.0302942	0.018262	0.0232109	0.0220975	0.0213257	0.0212179	0.0315791	0	0	0.0425069	0	0	0	0	0	0.0197438	0
Sevir.1G027300	0	0	0	0	0	0	0	0	0	0	0	0	0	0	0	0	0	0	0	0	0	0
Sevir.1G027400	0	0	0	0	0	0	0	0	0	0	0	0	0	0	0	0	0	0	0	0	0	0
Sevir.1G027500	0	0	0	0	0	0	0	0	0	0	0	0	0.14109	0	0	0	0	0	0	0	0	0
Sevir.1G027600	0	0	0	0	0	0	0	0	0	0	0	0	0	0	0	0	0	0	0	0	0	0
Sevir.1G027700	0.834959	0.461215	0.828807	0.137332	0	0.299711	0.212272	0.111034	0	0.123872	0	1.37771	1.19462	0.686805	0.26403	0.122715	0.666605	0.574255	0	0.676559	0.358813	0
Sevir.1G027800	0.413632	0.560887	0.216328	0.0859085	0	0	0.065578	0.14513	0.136506	0.076456	0.292528	0.177353	0.27043	0.165708	0.483196	0.0769221	0.0896997	0.301964	0.0958653	0.0845704	0.147767	0.108062
Sevir.1G027900	0	0.672585	0	0	0	0.466089	0	0	0	0	0.403172	0	0	0	0	0	0	0	0	0	0	0
Sevir.1G028000	0	0	0	0	0	0	0	0	0	0	0	0	0	0.714146	0	0	0	0	0	0	0	0
Sevir.1G028100	16.1171	14.1002	15.842	17.2949	17.1515	15.7564	17.1776	18.9382	14.8279	18.5166	15.8804	14.8686	20.3845	17.0275	17.4577	18.7705	22.2462	18.8069	17.1026	18.066	17.679	17.494
Sevir.1G028200	46.4918	44.7194	53.0746	50.7054	47.69	44.6303	42.6593	42.0561	38.6546	48.625	37.3503	49.7759	50.8112	56.9305	49.8149	49.077	43.5288	47.713	47.5511	37.6212	45.5251	54.2168
Sevir.1G028300	0	0	0	0	0	0	0	0	0	0	0	0	0	0	0	0	0	0	0.424447	0	0	0
Sevir.1G028400	0	0	0	0	0	0	0	0	0	0	0	0	0	0	0	0	0	0	0	0	0	0
Sevir.1G028500	0	0	0	0	0	0	0	0	0	0	0	0	0	0	0	0	0	0	0	0	0	0
Sevir.1G028600	0.102381	0.340863	0.4731	0.266655	0.346345	0.239699	0.379295	0.406377	0.374729	0.2374	0.288451	0.0938222	0.254602	0.255987	0.310106	0.2458	0.103607	0.370842	0.504568	0.138008	0.112172	0.118492
Sevir.1G028700	1.05993	0.909939	0.809832	0.950048	0.930708	1.36963	1.04806	1.76449	1.58935	1.07998	1.5179	0.835149	0.7161	0.772054	0.75983	1.01936	1.01013	0.745592	1.0079	1.08182	0.983026	0.602071
Sevir.1G028800	4.0575	4.15899	5.0134	2.81162	3.47133	3.57991	3.88003	3.20553	3.32212	3.93621	3.37443	4.45191	4.21814	4.34197	4.45472	3.64891	3.31223	3.89103	2.88289	3.11554	3.84643	6.76572
Sevir.1G028900	12.9213	9.96253	11.4093	14.7314	13.4303	15.2573	13.4679	21.0529	17.0523	13.974	16.9575	11.9334	13.7318	12.4319	14.37	15.4582	17.328	13.0458	18.4527	17.5288	13.5671	9.94851
Sevir.1G029000	10.9028	15.1093	11.1874	15.7385	3.1019	6.29208	5.88472	0.954773	1.94346	1.22226	1.51912	9.93295	13.3468	26.0244	19.3002	7.84691	9.03831	5.2867	2.31972	2.91279	2.85182	4.05383
Sevir.1G029100	0	0	0	0	0.119166	0	0	0	0	0	0	0	0	0	0	0	0	0.258895	0	0	0	0
Sevir.1G029200	1027.64	1107.49	1212.52	1107.14	908.405	905.627	983.353	743.424	747.868	936.391	838.131	987.387	1058.8	1197.69	1089.44	1029.11	797.345	1030.38	836.903	739.047	958.247	1209.69
Sevir.1G029300	34.9322	25.7015	40.079	32.0078	38.2851	29.2319	36.3795	36.8899	34.6405	31.8375	30.0187	27.2551	37.5439	28.7326	45.4213	36.8409	40.3793	40.2927	31.6434	33.7524	30.1693	39.1473
Sevir.1G029400	0.251232	0.165047	0.379044	0.247592	0.543563	0.0576188	0.263599	0.216105	0.0412072	0.348804	0.336611	0.207013	0.235559	0.24166	0.324141	0.361495	0.157128	0.288542	0.5117	0.401579	0.254325	0.493145
Sevir.1G029500	0.143302	0.0447786	0.229662	0.0596382	0.0240207	0.131402	0.142454	0.284068	0.186264	0.167652	0.102021	0.467782	0.134592	0.392429	0.0945772	0.115292	0.0289828	0.134165	0.131527	0.0584079	0.307325	0.0456928
Sevir.1G029600	0.250263	0.860996	0.602873	0.180522	0.279566	0.214017	0.346665	0.156086	0.591296	0.0815878	0.227031	0.675204	0.726421	0.533007	0.426866	0.413851	0.572851	0.587291	0.404311	0	0.0770124	0.357043
Sevir.1G029700	0	0	0	0	0	0	0	0	0	0	0	0	0	0	0	0	0	0	0	0	0	0
Sevir.1G029800	11.3685	9.4359	8.88424	10.2995	9.22138	10.4144	11.0012	11.7138	11.0454	11.8954	12.8658	10.9993	9.20671	10.8914	10.334	9.57769	9.99581	9.22762	10.2781	9.69505	10.7696	8.18229
Sevir.1G029900	27.9431	26.5438	31.1483	26.6913	34.152	31.1181	32.6693	36.564	34.5877	30.6085	28.789	22.7327	27.5854	25.5844	29.1317	33.0599	31.9944	32.1498	37.2577	31.305	29.5236	22.3744
Sevir.1G030000	0.75863	1.1658	0	0.794095	1.55022	0.272563	1.50395	7.897	8.13407	9.04394	8.13229	0	0.915724	0.585511	1.12994	2.56535	1.4438	2.44014	10.0566	11.3982	9.74681	12.4064
Sevir.1G030100	0.926788	2.64686	1.55331	0.612157	0.303904	0.433261	0.633959	0.487607	0.315549	0.182467	0.358268	1.57932	0.620783	1.2045	0.768488	0.350873	0.608601	0.238616	0.444634	0.992199	0.175597	1.00417
Sevir.1G030200	0.741021	0.457575	0	0.143342	0.106183	0	0.443529	0	0.339999	0	0	0.677657	0.331422	0.278422	0.5303	0.373282	0.15064	0.493601	0	0.13997	0.121239	0.352429
Sevir.1G030300	0.0775835	0	0.0552414	0	0	0	0	0	0	0.0635486	0	0	0	0	0	0	0	0	0	0	0	0
Sevir.1G030400	0	0	0	0	0	0	0	0	0	0	0	0	0	0	0	0	0	0	0	0	0	0
Sevir.1G030500	0	0	0	0	0	0	0	0	0	0	0	0	0	0	0	0	0	0	0	0	0.154008	0
Sevir.1G030600	0.235259	0.532087	0.985318	0.189546	0.0776571	0	0.0774227	0	0	0	0	0.468613	0.0944817	0.898342	0.32323	0.19269	0.0908596	0.45166	0	0	0	0.171567
Sevir.1G030700	1.46112	1.20934	1.19705	1.24754	1.5301	0.760519	1.13277	0.587189	0.720749	1.10028	1.03025	1.78793	1.37345	0.895594	1.22507	1.09152	0.715274	0.76935	0.880888	0.319116	1.21699	0.80711
Sevir.1G030800	2.36872	2.53129	2.09862	3.11339	2.60033	2.79727	2.98264	3.90316	2.72486	3.47144	3.98673	2.53909	1.76359	2.07517	2.37278	2.61934	3.93852	2.44293	2.72635	3.68345	3.33792	1.97584
Sevir.1G030900	0.853796	0.691029	0.701147	1.10412	0.868429	1.02135	1.0056	1.43556	1.03139	1.26049	1.2358	0.882244	0.643315	0.775666	0.721167	0.870011	1.36278	0.885228	1.11939	1.06673	0.875674	0.559471
Sevir.1G031000	0.602641	0.358847	0.256136	0.524763	0.68282	0.450752	0.371057	0.264268	0.571062	0.280319	0.259661	0.226969	0.51778	0.183811	0.405095	0.436279	0.364024	0.277011	0.34048	0.189765	0.279612	0.0773284
Sevir.1G031100	50.6587	51.1921	63.0001	49.0829	53.8555	59.1273	65.6432	54.6037	64.7348	58.3092	66.26	49.9892	49.4905	54.1494	63.1903	57.9972	47.6825	60.8701	62.6006	48.1992	61.5331	55.9426
Sevir.1G031200	0	0	0	0	0	0	0	0	0	0	0	0	0	0	0	0	0	0	0	0	0	0
Sevir.1G031300	6.17208	4.55885	6.66524	6.07391	5.84034	6.94136	6.08696	6.89775	7.93984	6.55853	5.91739	5.35721	5.75333	5.58688	5.9375	6.5165	6.96554	5.8861	5.33014	6.09045	4.94957	4.0193
Sevir.1G031400	46.0736	46.0401	46.9871	46.1422	44.3475	47.0985	51.669	44.6295	44.7841	49.9816	49.3138	46.8511	45.5741	50.9693	45.4409	50.5645	43.8761	45.5563	45.3312	44.8235	47.4116	48.4734
Sevir.1G031500	0.204476	0	0	0	0	0	0.154866	1.22906	1.34657	3.24026	2.96915	0.309893	0	0	0	0.175802	0	0.124279	0.992982	1.07121	2.591	5.01331
Sevir.1G031600	30.5087	28.8903	33.4441	35.2554	33.1511	37	35.7112	33.0462	33.466	28.6263	28.9605	28.3255	33.2428	37.1745	34.2702	34.8461	35.6095	34.8827	35.5052	29.7587	36.336	30.4614
Sevir.1G031700	0.667754	1.36514	0.813135	2.61796	1.21887	1.49583	1.0969	0.662399	0.79193	0.182596	1.14768	1.63463	2.08076	2.07519	0.663062	1.12287	0.661015	0.649993	0.589908	0.353574	1.16454	2.08997
Sevir.1G031800	0.0442783	0	0	0	0	0	0	0.211097	0	0	0	0	0	0.170559	0	0	0	0.153227	0	0	0	0
Sevir.1G031900	19.6618	14.4451	17.1152	16.0133	14.9225	15.2138	15.5153	18.7852	14.1088	17.8485	16.9336	16.7923	15.3935	14.7434	17.344	15.9232	21.7226	15.6179	15.2484	15.386	16.3644	12.1702
Sevir.1G032000	15.4388	13.8696	16.085	19.6427	18.7135	20.0052	18.3882	20.1712	24.6148	14.8769	17.8361	14.7768	16.2135	15.0582	17.4953	19.7331	22.3808	15.8898	21.6076	21.492	16.4964	14.3141
Sevir.1G032100	93.9184	93.733	90.6118	108.02	92.8891	106.961	91.551	109.45	103.035	89.0777	99.4988	90.0124	87.1449	92.5158	90.5641	94.4132	99.0823	82.3691	94.7328	92.8041	85.6739	86.0224
Sevir.1G032200	34.8751	29.7322	31.4539	33.5675	34.6559	35.479	33.4751	40.5373	37.5285	36.2377	39.6626	31.0151	29.9849	29.689	32.6518	35.5741	38.302	31.705	35.0127	37.54	33.5044	28.1578
Sevir.1G032300	1.24131	0.903114	1.40349	0.930023	2.07726	2.18118	3.89746	2.74618	5.75317	3.54831	4.14893	1.50466	1.09984	0.872744	1.31182	3.23388	1.76119	2.63551	5.13392	4.47261	4.66941	5.91497
Sevir.1G032400	0	0	0	0	0	0	0	0	0	0	0	0	0	0	0	0	0	0	0	0	0	0
Sevir.1G032500	0	0	0	0	0	0	0	0	0	0	0	0	0	0	0	0	0	0	0	0	0	0
Sevir.1G032600	3.78277	3.90288	3.05729	2.98386	5.23547	6.8849	6.07359	4.66447	8.92899	7.13837	7.49622	4.87919	4.63675	2.80153	3.05071	7.97492	4.46114	5.86622	15.3625	12.6473	15.0411	9.07996
Sevir.1G032700	0	0	0	0	0	0	0	0	0	0	0	0	0	0	0	0	0	0	0	0	0	0
Sevir.1G032800	36.0488	37.0495	39.4594	39.4948	41.9724	44.2801	41.4683	47.1526	47.4721	41.8243	40.0445	33.762	35.2973	34.8703	37.7035	36.6513	41.9232	37.5093	39.8207	40.4978	37.389	36.1848
Sevir.1G032900	62.7195	55.5415	65.9361	70.1519	65.0152	67.3377	66.1078	68.3887	69.6534	63.8331	69.4488	55.554	61.4215	63.8066	58.8637	65.2996	67.2733	61.9849	70.3768	71.0051	63.9611	56.1862
Sevir.1G033000	8.36259	9.71916	9.15499	8.83144	8.22134	8.94604	8.49172	8.51887	9.16607	8.27203	8.90425	8.79397	7.82319	8.08533	9.37073	8.07365	8.57734	8.42112	7.98565	7.70514	8.17299	8.97235
Sevir.1G033100	0	0	0	0	0	0	0	0	0	0	0	0	0	0	0	0	0	0	0	0	0	0
Sevir.1G033200	30.2467	28.2182	30.2724	45.5024	44.1849	52.4347	42.6808	61.1124	66.1898	40.2892	47.1936	26.113	25.6352	27.1777	30.3811	36.8299	51.3391	34.2332	52.7187	52.1285	35.8938	29.3719
Sevir.1G033300	0	0	0	0	0	0	0	0	0	0.0201849	0	0	0	0	0	0	0	0	0	0	0	0
Sevir.1G033400	0.659449	0.515213	0.551261	0.562246	0.468791	0.902296	0.595361	0.328038	0.261799	0.305568	0.432882	0.756034	0.530621	0.591191	0.197481	0.579492	0.740877	0.846501	0.409766	0.512915	0.473628	0.469594
Sevir.1G033500	0	0	0	0	0	0	0	0	0	0	0	0	0	0	0	0	0	0	0	0	0	0
Sevir.1G033600	0	0.138949	0	0.378109	0	0.186789	0.153799	0.136757	0	0	0	0.152279	0.526877	0.216551	0	0	0	0.123062	0	0	0	0
Sevir.1G033700	9.90836	10.2996	9.15134	8.43872	10.7564	9.69636	9.9596	9.64238	8.78199	11.9674	9.51331	8.67567	8.29428	9.1023	9.10841	9.93221	10.2138	9.24167	9.69762	9.8962	10.8706	12.0999
Sevir.1G033800	0	0	0	0	0.177938	0	0	0	0	0	0	0	0	0	0	0	0	0	0	0.211613	0	0.392699
Sevir.1G033900	31.6703	25.137	27.4887	29.0393	37.6049	31.3029	36.5476	42.556	42.9231	37.6691	42.4381	30.2248	27.0733	22.1738	29.0846	35.9607	31.6156	30.3003	31.8988	33.0306	38.8722	33.2255
Sevir.1G034000	0.325416	0.426064	0.415985	0.474391	0.528597	0.388219	0.261015	0.515835	0.558341	0.918814	0.291408	0.440357	0.388473	0.0685729	0.395251	0.759771	0.476908	0.530928	0.53361	0.608478	1.06466	0.814256
Sevir.1G034100	169.941	103.276	127.612	105.931	85.4072	86.5857	77.3838	88.3587	71.2588	77.8066	67.4071	135.687	164.209	126.314	118.547	100.461	118.77	110.661	92.5787	84.6705	80.3447	72.7247
Sevir.1G034200	5.14591	3.32256	4.47437	1.94428	1.45872	1.76624	1.61768	1.80953	2.3141	2.68934	2.5391	8.46889	5.27602	3.21809	5.54107	3.10225	3.38977	3.42819	3.09455	3.6137	2.89914	3.25434
Sevir.1G034300	0	0	0	0	0	0	0	0	0	0	0	0	0	0	0	0	0	0	0	0	0	0
Sevir.1G034400	0	0	0	0	0	0	0	0	0	0	0	0	0	0	0	0	0	0	0	0	0	0
Sevir.1G034500	2.02702	4.03705	5.33201	4.75192	2.56364	4.70028	4.48295	2.47923	1.22454	3.27358	3.3353	2.01745	4.75153	4.83563	2.94932	2.43001	2.94029	4.3548	4.3576	2.18071	3.92482	3.66974
Sevir.1G034600	56.2077	51.5475	64.8061	80.4026	65.7779	71.5381	59.2745	81.5692	76.7984	58.691	68.6586	59.5131	54.5072	60.9075	55.3211	53.6459	76.6609	60.5526	80.0515	78.6641	55.2244	55.8184
Sevir.1G034700	5.93363	5.33884	5.18113	6.92906	5.9678	7.93748	7.20462	9.98875	9.29222	7.32078	9.84498	5.50944	4.85826	5.6953	4.76777	5.65781	6.69734	4.79953	7.09562	6.24814	6.577	4.31391
Sevir.1G034800	6.90327	6.31501	6.78294	5.94256	6.71083	5.64904	6.54311	7.80845	5.87072	8.03961	7.37141	6.84195	5.36289	6.73059	6.87986	6.94463	6.05986	5.92146	6.04639	6.96474	7.82531	8.11597
Sevir.1G034900	0	0	0	0	0	0	0	0	0	0	0	0	0	0	0	0	0	0	0	0	0	0
Sevir.1G035000	13.3059	11.4156	11.0149	14.4912	16.6288	16.8005	15.0777	20.1292	19.1408	15.1668	15.9727	11.5105	13.2446	12.678	13.7326	16.1688	20.8759	14.5705	18.7033	19.3674	14.9075	10.6128
Sevir.1G035100	0	0.0237579	0	0.0500476	0.0408652	0.0212098	0.0378265	0.0310401	0.0593822	0.0300553	0.0561013	0.0229913	0	0.03314	0	0.0490349	0.0375201	0.0500077	0.0594301	0.189412	0.101008	0.0221613
Sevir.1G035200	0	0	0	0	0	0	0	0	0	0	0	0	0	0	0	0	0.0241856	0	0	0	0	0
Sevir.1G035300	177.571	169.268	204.945	130.766	70.1027	68.4678	60.4546	29.3833	35.4863	38.5047	36.6405	143.998	178.293	184.209	141.998	69.4245	70.3625	105.654	43.2979	34.5207	51.2867	50.395
Sevir.1G035400	104.986	100.58	99.3942	142.23	112.85	129.458	115.367	138.618	133.043	109.123	116.39	97.3015	94.6394	105.24	103.871	99.6872	122.576	94.4652	119.653	119.196	96.0047	83.3003
Sevir.1G035500	13.332	12.2782	13.5163	12.5496	11.3708	12.7904	12.5505	13.5572	13.1386	11.5975	11.8866	11.5387	10.8272	12.2923	11.2337	14.8886	13.2688	12.5093	13.9211	11.9753	12.1865	11.4399
Sevir.1G035600	5.71085	7.37561	5.98311	5.08715	6.99557	5.70675	6.72862	4.72264	4.37533	6.3321	6.11769	7.69256	6.29433	4.87451	7.25516	7.6961	3.48774	5.9839	4.62594	4.62446	7.11063	8.53921
Sevir.1G035700	1.53894	1.45578	1.18822	1.62555	1.63681	2.07017	1.88415	2.33535	1.95448	1.93366	2.65343	1.4575	1.1329	1.40712	1.45505	1.95628	1.97595	1.5002	1.67937	1.84557	1.62881	1.34829
Sevir.1G035800	0.404141	0.452342	0.276221	1.11134	0.103951	0.235491	0	0.285038	0	0.119003	0.226321	0.452848	1.16015	0.6434	0.372035	0.244563	0.209281	0.196641	0.0751124	0.0659714	0.170187	0
Sevir.1G035900	0	0	0	0	0	0	0	0	0	0	0	0	0	0	0	0	0	0	0	0	0	0
Sevir.1G036000	35.2587	27.8243	19.2545	21.3503	9.35761	17.977	11.7667	6.3149	8.56102	11.822	17.7239	28.1692	57.2573	33.532	34.5341	22.4983	18.7673	17.7269	12.3968	13.1825	11.4658	10.2568
Sevir.1G036100	1.00253	0.73585	0.311125	0.805958	0.0696479	0.809019	0.416108	0.0748578	0.36953	0.487274	0.155136	0.906399	1.06792	1.70376	1.46921	0.244279	0.462895	0.375584	0.508157	0.0898476	0.46993	0
Sevir.1G036200	292.278	281.071	316.788	279.809	340.862	292.862	346.746	303.394	283.713	353.35	340.635	289.06	321.36	281.34	288.066	310.441	288.611	343.802	318.231	323.696	370.963	377.766
Sevir.1G036300	6.03537	5.11006	5.07676	4.98669	5.43063	5.14815	5.43212	6.93599	6.15347	5.00962	5.55204	5.84885	4.87142	5.14429	5.28386	5.95733	6.79825	4.54474	5.73726	5.4856	4.57848	4.00891
Sevir.1G036400	1.77481	1.10959	1.37289	0.970365	1.6037	1.47895	1.17082	1.27773	1.55076	1.81955	1.63101	1.06617	1.18776	0.844529	1.81064	1.32904	1.24966	1.35372	1.32722	1.55143	1.61045	1.31066
Sevir.1G036500	0.193198	0.0588861	0.0933218	0.0496356	0.0885453	0.151055	0.158123	0.16894	0.0440945	0.131675	0.0957476	0.060124	0.0192025	0.106801	0.057616	0.162472	0.118228	0.101451	0.0439002	0.102997	0.0833886	0.0151872
Sevir.1G036600	13.5751	12.3246	14.417	14.45	14.6224	15.7155	13.9046	15.7363	15.8896	13.7698	14.6813	13.1266	12.1535	12.4344	14.7012	14.6616	14.7056	13.9301	15.3573	12.4609	13.7387	13.8282
Sevir.1G036700	0.273669	0.17901	0.0953573	0.125887	0.290507	0.25795	0.153029	0.431189	0.22924	0.177227	0.472879	0.354347	0.142138	0.109684	0.177013	0.324316	0.18159	0.159257	0.301285	0.399714	0.163838	0
Sevir.1G036800	0	0	0	0	0	0	0	0	0	0	0	0	0	0	0	0	0	0	0	0	0	0
Sevir.1G036900	32.1977	29.5483	32.5939	33.3915	42.0641	42.0353	40.0427	49.5008	50.2845	45.2355	46.4818	29.703	32.6597	31.8693	32.0202	42.2324	39.7739	36.6894	42.228	44.4063	40.1316	35.8524
Sevir.1G037000	9.05554	7.41914	7.02973	7.6516	9.05941	8.13385	9.78126	11.2226	8.46205	11.5441	10.6464	8.26095	8.99113	7.60737	9.27841	9.99905	10.8616	7.53142	9.34122	9.86203	10.0358	7.61274
Sevir.1G037100	0	0	0	0	0	0	0	0	0	0	0	0	0.184077	0	0	0.177635	0	0	0	0	0	0
Sevir.1G037200	1.43229	1.14199	1.06434	1.24372	1.1116	1.27428	1.29231	1.76383	1.62208	1.42394	1.8144	1.17322	1.177	1.23817	1.15342	1.29319	1.34788	1.33081	1.46183	1.42368	1.19471	0.910546
Sevir.1G037300	21.4305	17.4915	18.8461	22.6401	21.7268	25.7359	22.0361	29.8793	28.7955	21.3973	25.6281	19.2378	19.8968	18.2265	19.641	20.5677	27.8485	18.7209	23.7103	25.2885	17.8326	14.8804
Sevir.1G037400	0.171315	0	0	0	0	0	0	0	0	0	0	0	0	0	0	0	0	0	0	0	0	0
Sevir.1G037500	0.0039958	0	0	0.013401	0.010326	0	0	0.00643093	0	0.00572823	0.0115562	0.0339748	0.0457566	0.00587526	0.00564559	0	0.0147643	0.00721845	0.00808193	0.0142091	0.00522481	0
Sevir.1G037600	0	0	0	0	0	0	0	0	0	0	0	0	0	0	0	0	0	0	0	0	0	0
Sevir.1G037700	0.027602	0	0	0	0	0	0	0	0	0	0	0.0618991	0.0316708	0	0	0	0	0	0	0	0	0
Sevir.1G037800	0	0	0	0	0	0	0	0	0	0	0	0	0	0	0	0	0	0	0	0	0	0
Sevir.1G037900	0	0	0	0	0	0	0	0	0	0	0	0	0	0	0	0	0	0	0	0	0	0
Sevir.1G038000	0	0	0	0	0	0	0	0	0	0	0	0	0	0	0	0	0	0	0	0	0	0
Sevir.1G038100	0	0	0.265656	0	0	0	0	0	0	0	0	0	0	0	0	0	0	0	0	0	0	0
Sevir.1G038200	0	0	0	0	0	0	0	0	0	0	0	0	0	0	0	0	0	0	0	0	0	0
Sevir.1G038300	0	0	0	0	0	0	0	0	0	0	0	0	0	0	0	0	0	0	0	0	0	0
Sevir.1G038400	0.00801252	0	0	0	0	0	0	0.0125716	0	0.0237219	0.0116228	0	0.0199606	0.0125887	0	0.0123407	0.0295084	0.00761818	0	0.0420637	0	0
Sevir.1G038500	0	0	0	0	0	0	0	0	0	0	0	0	0	0	0	0	0	0	0	0	0	0
Sevir.1G038600	0.0423458	0.0280347	0.0230027	0.0141846	0.021704	0	0.0106182	0.0128585	0.0494672	0.0124551	0	0.0753996	0.0106154	0.040075	0.0127903	0.0258729	0.015043	0.00807375	0.0330038	0.0289772	0.0234417	0
Sevir.1G038700	0.163905	0.426475	1.39348	0	0.963683	0	0.745185	0	0	0.859778	0.277	0.231306	1.01622	0	0.308452	0.277842	0.308877	0.381215	0.342274	0.61342	0	0.435918
Sevir.1G038800	3.89503	3.8982	4.21597	3.89216	3.29469	4.29102	4.22503	4.1623	3.97448	4.57102	4.96199	3.9775	3.92344	4.38501	4.05689	3.40172	4.37772	3.65222	3.29276	3.3936	3.37411	3.31199
Sevir.1G038900	0.536663	0.422557	0	0	0.289874	0.379588	0.295931	0.136858	0.399249	0.174248	0	0.59361	0.175708	0.212272	0	0.359648	0.338253	0.242138	0	0.344678	0	0
Sevir.1G039000	13.1991	14.8514	15.4429	17.9365	12.0022	14.2166	12.683	11.4463	12.9053	14.5943	15.179	14.6744	14.4596	14.5256	14.639	12.1468	10.9985	13.7455	14.8245	11.445	14.5972	12.8586
Sevir.1G039100	0	0	0	0	0.138511	0	0.143219	0.141114	0	0.166601	0	0	0	0.187389	0	0	0	0.111235	0	0	0	0
Sevir.1G039200	35.0894	31.2495	33.6667	43.1938	34.6913	43.1404	37.8768	48.5627	42.4224	36.2539	39.8991	32.0601	31.6865	33.1793	34.6588	37.7972	48.0133	35.0588	41.8089	43.5659	30.7734	28.473
Sevir.1G039300	21.9666	17.7265	19.0219	23.0401	23.0828	25.7032	21.292	30.2329	28.4501	22.2841	27.1684	17.9267	20.8965	19.1656	20.1039	23.9183	27.5691	18.596	26.0383	25.6603	21.2433	15.7369
Sevir.1G039400	0	0	0	0	0	0	0	0	0	0	0	0	0	0	0	0	0	0	0	0	0	0
Sevir.1G039500	19.6558	14.9599	16.2273	19.3417	19.8965	23.5922	19.8031	28.4957	25.5833	20.8856	22.3095	14.9824	14.8881	15.5275	15.7042	19.4927	24.7141	16.4919	21.2736	21.6244	18.3167	12.6378
Sevir.1G039600	16.57	14.7014	4.62013	17.3756	14.3177	15.9749	13.5907	27.4459	18.5824	9.38466	22.5285	7.90282	5.07929	6.1997	9.12502	9.1815	15.1903	13.7265	16.9905	13.7874	5.18812	1.61088
Sevir.1G039700	10.188	8.98952	8.64781	11.5267	10.7331	13.5212	9.74838	15.0876	13.7454	10.5885	12.3308	8.34993	8.04996	9.63581	8.90196	9.80272	14.0857	8.65293	11.0883	12.185	8.5786	6.53032
Sevir.1G039800	2.62206	2.16198	2.23597	0.991527	1.58803	1.32357	2.17231	1.16485	1.43147	1.10432	1.96593	2.95168	2.57807	3.35406	3.53695	2.25049	2.8512	2.43273	2.16133	2.18748	2.26478	4.07154
Sevir.1G039900	0.856529	0	0	0.742253	0	0	0.61448	0	0.535966	0	0	0	0.715622	1.75563	0	0	0.638442	0	0	1.43307	1.508	0
Sevir.1G040000	10.475	6.54175	7.32152	6.04491	4.55744	4.38797	4.20971	6.22337	5.45355	4.9553	5.66988	5.88391	7.17029	7.64681	5.00769	4.05176	5.80767	3.68048	5.15033	4.90404	5.13126	4.20408
Sevir.1G040100	0.411552	0.333028	0.209286	0.320933	0.303792	0.520634	0.359733	0.584276	0.27409	0.326876	0.604464	0.399222	0.253867	0.303391	0.250964	0.52088	0.449079	0.230733	0.391048	0.390907	0.495914	0.276124
Sevir.1G040200	0.511247	0.484116	0.319486	0.287063	0.382524	0.433478	0.307977	0.362462	0.369509	0.416449	0.472671	0.302732	0.530384	0.261278	0.261274	0.522707	0.529353	0.353131	0.454583	0.340778	0.485915	0.403312
Sevir.1G040300	66.8251	62.1703	73.1223	80.4094	77.84	83.7673	79.9077	93.4559	98.4491	78.8825	79.0845	56.298	60.7311	69.5653	68.7101	72.4889	80.9092	76.6649	84.463	82.9444	70.105	74.2167
Sevir.1G040400	37.9463	42.0654	43.4327	53.8654	25.2798	43.6721	37.7454	27.8993	35.8313	27.6142	35.9126	42.0988	37.2772	52.8542	32.5781	33.2728	39.1869	36.2714	41.8624	35.8186	33.3646	27.3256
Sevir.1G040500	0	0	0	0	0	0	0	0	0	0	0	0	0	0	0	0	0	0	0	0	0	0
Sevir.1G040600	0.0493663	0	0	0	0	0	0	0	0	0	0	0	0	0	0	0	0	0	0	0	0	0
Sevir.1G040700	0.0199752	0.0228371	0.0281717	0	0	0.042174	0.0268894	0.0319198	0.0612258	0	0.0305704	0.0470812	0	0.0331591	0.0318263	0.0318191	0.0756185	0.040171	0.0824082	0.0726818	0.029066	0.120092
Sevir.1G040800	1.62632	1.37505	3.36529	1.35023	1.80925	1.57643	1.57085	1.47578	0.480771	1.03946	1.74939	2.24294	1.38556	1.98698	1.68317	1.64339	1.19304	2.39463	1.79779	0.959794	1.73209	1.23891
Sevir.1G040900	0.142238	0.168651	0	0.199212	0.0493673	0	0	0.16889	0.0537675	0	0	0.568442	0.099287	0.126132	0.240441	0	0	0	0	0	0.110017	0
Sevir.1G041000	0	0.0411382	0	0	0	0	0	0	0	0	0	0	0	0	0	0	0	0	0	0	0	0
Sevir.1G041100	0.553934	0.967467	1.61268	0.264971	0.600667	0.755901	0.435336	0	0	0.250343	0.472474	2.80405	0.739877	0.923473	0	0	0	0.173387	0	0.245056	0	0
Sevir.1G041200	0.142361	0	0	0	0	0	0.216426	0.371277	0.546268	0.502741	0	0	0	0.305539	0.292829	0	0	0.173834	0.270494	0	0.260614	0
Sevir.1G041300	0.133184	0	0.0622333	0	0.0583306	0	0	0	0	0	0	0	0.118273	0	0.208176	0	0.0785212	0.0867867	0.0851322	0.0744621	0.0625335	0
Sevir.1G041400	0.128325	0	0.0446259	0.0502077	0	0	0	0	0	0	0	0.0735509	0	0	0.0988607	0	0	0	0	0	0	0
Sevir.1G041500	0	0	0	0	0	0	0	0	0	0	0.105558	0	0	0	0	0	0	0	0	0	0	0
Sevir.1G041600	0.199705	0.0401142	0	0	0.0458478	0	0.0220832	0	0	0.0784549	0	0.141725	0.0228768	0.0282787	0.054695	0	0.0613229	0.0171632	0	0.0298636	0	0.0366319
Sevir.1G041700	2.01942	1.41154	1.95104	1.27412	2.38041	2.00548	1.63845	1.67139	1.08464	1.69678	1.21257	2.28814	2.42939	2.19811	2.52261	1.48719	1.70227	2.37258	0.759522	0.968489	1.70416	1.8158
Sevir.1G041800	0	0	0	0	0	0	0	0	0	0	0	0	0	0	0	0	0	0	0	0	0	0
Sevir.1G041900	0.366862	0	0.0930565	0.20295	0.229325	0	0.0816151	0.382206	0.218471	0.283949	0.0877085	0.0762207	0.349998	0	0.413834	0	0	0.252448	0.106179	0.0945336	0.280271	0.151512
Sevir.1G042000	30.135	28.703	31.032	37.9131	36.3281	32.9167	32.4282	39.7623	39.5484	33.8691	36.079	29.4545	28.5736	31.353	32.4461	33.4273	35.1642	30.374	35.5685	33.8583	33.5711	31.5307
Sevir.1G042100	116.057	101.43	109.807	123.597	119.634	126.879	115.563	134.609	136.729	112.992	111.905	93.2308	109.504	106.517	110.885	120.916	129.66	114.449	128.993	124.766	111.476	115.414
Sevir.1G042200	1.22114	0.209868	0.567182	0.544866	0	0.265929	0.670725	0.979999	0.386195	0.770671	0.23508	1.35593	0	1.29093	0	0.794794	0	0.895546	0.285411	1.27835	1.07648	0
Sevir.1G042300	0	0	0	0	0	0	0	0	0	0	0	0	0	0	0	0	0	0	0	0	0	0
Sevir.1G042400	13.1833	11.423	12.2094	6.63491	23.4063	24.3983	37.1351	37.0838	63.698	48.4728	64.7434	14.497	14.3402	11.5755	19.2536	44.5838	15.6163	28.1266	46.6251	42.0798	79.9323	91.9797
Sevir.1G042500	0	0.142462	0	0	0	0	0	0	0	0	0	0	0	0	0	0	0	0	0	0	0	0
Sevir.1G042600	0	0	0	0.0332317	0	0	0	0	0	0	0	0	0	0	0	0	0	0	0	0	0	0
Sevir.1G042700	10.3783	8.11789	10.5913	9.62252	12.3765	9.74971	10.4215	10.0724	9.38469	9.6296	8.6571	8.77049	10.7784	8.97728	11.5459	9.9038	12.9813	12.0601	8.52055	8.68909	9.04431	7.71875
Sevir.1G042800	40.2937	40.3784	36.4364	43.1105	34.0869	40.108	37.3249	36.8551	38.509	35.765	40.0568	42.1625	36.3591	38.6116	39.9798	37.0016	35.1843	31.559	34.1578	34.225	34.225	35.0953
Sevir.1G042900	10.4187	11.246	11.3159	10.3999	12.5382	11.9965	13.3214	13.406	14.7858	14.0965	11.3207	10.3875	10.6007	8.75446	11.4551	15.3624	13.0324	12.549	13.5214	10.3421	13.6804	10.5811
Sevir.1G043000	788.731	944.948	1039.09	785.716	652.533	686.206	792.598	568.982	585.664	733.474	681.965	851.404	961.926	969.998	929.627	949.904	747.346	846.804	831.493	741.892	965.018	1235.07
Sevir.1G043100	5.48529	3.94703	3.64614	4.48762	5.75242	6.47522	5.22014	6.50358	6.26549	5.67948	6.32598	4.73286	4.36116	4.16087	5.2331	5.1377	6.86652	4.53788	5.24932	5.80504	5.12283	3.70047
Sevir.1G043200	4.47072	2.76434	3.67018	1.59388	1.68161	3.08815	1.42047	0.607899	0.96848	1.88554	0.73507	6.32305	4.72725	3.00484	4.19446	2.52394	3.96805	3.90769	1.75924	1.91707	1.73425	2.78654
Sevir.1G043300	14.4384	10.9387	14.3278	10.718	14.1755	7.37549	8.70935	13.5308	7.78003	13.4374	8.72544	11.7485	13.7627	10.6245	16.1434	10.3338	12.0431	13.7043	6.82916	10.7097	10.4465	11.977
Sevir.1G043400	0.074268	0.102171	0	0	0	0	0.12297	0.223591	0.321283	0.138754	0	0	0.130794	0.161577	0	0	0	0.283083	0	0	0	0
Sevir.1G043500	15.6821	14.7901	16.69	16.68	17.8742	18.0555	18.1073	18.4293	17.8234	18.0203	19.4751	15.8093	15.845	15.1358	16.8446	16.5007	16.9546	16.3494	17.2151	16.7487	17.9306	17.7427
Sevir.1G043600	191.899	198.543	241.759	217.939	185.932	175.659	184.56	152.261	146.85	153.292	150.541	194.067	205.099	219.196	199.177	174.7	166.024	192.366	162.706	145.468	155.825	158.622
Sevir.1G043700	0	0	0.451952	0.420009	0.33774	0	0	0.152152	0	0.204407	0	0	0	0	0	0	0	0	0	0	0	0
Sevir.1G043800	10.6195	12.0143	10.8838	17.7252	13.332	18.8133	14.5465	21.1295	18.3655	13.3244	17.9278	11.1528	9.53932	11.4202	10.6965	12.8281	17.575	11.6491	15.599	15.5203	10.8677	9.48406
Sevir.1G043900	3.09751	2.56533	3.16389	2.00593	3.18717	3.38865	3.46246	2.74119	3.10643	5.06925	3.79913	2.90423	2.47236	2.66882	2.57654	2.71685	2.68602	2.60038	2.96661	2.80516	3.53787	3.85396
Sevir.1G044000	9.22329	9.18982	17.0962	8.43689	8.72948	2.68406	1.80765	3.43656	1.46534	4.28999	1.9724	4.12019	24.7645	7.69083	14.2343	4.26777	7.83121	9.50726	2.35767	5.12701	1.34157	6.54484
Sevir.1G044100	1.78958	1.37058	1.41939	2.08273	1.68394	2.33187	1.82887	2.14523	2.24703	1.91255	2.22941	1.3186	1.06032	1.4369	1.50198	1.74	2.0907	1.38122	1.60198	1.63191	1.33836	1.24089
Sevir.1G044200	0.437321	0.266543	0.195911	0.268164	0.218411	0.405124	0.252544	0.314775	0.328857	0.442185	0.293517	0.425339	0.311901	0.447269	0.320584	0.368787	0.315792	0.167406	0.302332	0.278164	0.482751	0.111151
Sevir.1G044300	4.61535	3.3895	3.39952	4.42044	4.94554	5.50659	4.84573	6.2737	5.67825	5.44691	6.69561	3.88452	3.8198	3.41337	4.46693	4.23815	5.25478	4.21594	4.9743	5.90294	4.77637	3.22096
Sevir.1G044400	1.48783	0.988443	1.03814	0.572381	0	0.30756	0.684861	0	0.432293	0.802218	1.01405	0.439096	0.961233	0.296547	0.289169	0.504705	0.275629	0.721614	0.6264	0.280266	0.265664	2.02411
Sevir.1G044500	10.7752	12.6935	10.0532	8.74957	6.96698	6.96704	6.68359	8.0661	6.31508	6.0614	5.76195	10.902	13.0881	10.5571	11.7996	7.61913	9.62011	11.4738	6.34016	6.42442	6.88011	8.79596
Sevir.1G044600	31.1954	32.4215	47.0311	34.0757	35.327	29.9035	37.3731	35.4108	38.7913	38.0234	34.8936	32.9205	33.9565	35.8562	32.6269	32.5245	31.3353	37.4544	34.9978	34.552	39.7326	35.305
Sevir.1G044700	0.121079	0.166438	0	0	0.727223	0.501455	0.193516	0	0.362292	0	0.208045	0.528911	0.205735	0.777387	0.737422	0.219167	0.23887	0.89115	1.0404	0.232857	0.221858	0.698229
Sevir.1G044800	3.73822	3.42836	3.59346	3.12685	2.68628	2.56947	3.77913	3.12384	3.37148	3.60427	3.60853	3.4327	2.85749	3.05626	3.01541	3.4244	4.29466	2.8026	3.2836	3.72599	3.31644	2.44374
Sevir.1G044900	2.02146	1.83059	2.52422	2.19508	0.436392	1.42454	0.478529	0.536674	0.422116	0.232622	0.845771	4.34735	2.14267	1.61606	1.49316	1.84055	2.32552	0.9131	0.878521	1.24015	0.576728	0.13116
Sevir.1G045000	30.4687	21.6262	22.072	24.8603	18.098	26.6976	19.0935	21.2365	24.7679	16.8484	22.8078	22.4974	21.2412	22.6084	18.9147	21.3224	24.7753	19.4404	21.3852	19.4711	14.6813	10.2558
Sevir.1G045100	0	0	0	0	0	0	0	0	0	0	0	0	0	0	0	0	0	0	0	0	0	0
Sevir.1G045200	0	0.128852	0.170724	0.181165	0.139203	0	0	0	0	0.167038	0	0	0.316711	0	0	0	0	0	0	0	0	0
Sevir.1G045300	35.2968	34.2851	39.6399	35.8861	41.4908	38.7362	39.3794	45.4888	45.1709	41.4828	39.3547	35.0326	36.8556	33.2049	38.8648	38.9008	42.3648	38.9247	41.8603	43.4468	38.7627	36.6376
Sevir.1G045400	2.50726	2.07855	1.5728	1.12436	1.01616	1.34548	1.06281	1.36497	1.23153	1.35278	1.47866	2.45453	2.45953	1.78961	1.29496	1.7042	1.84151	1.26721	1.70317	1.78674	1.28822	1.45246
Sevir.1G045500	17.2657	14.5705	15.9673	17.3671	18.8846	19.2626	16.9374	17.5826	17.5956	17.597	17.2321	15.5756	17.1457	18.2316	18.5698	18.0435	22.6442	16.0539	19.9224	20.0585	16.2351	15.9954
Sevir.1G045600	94.2549	89.3098	96.9511	114.267	113.092	111.1	102.893	130.102	124.586	102.922	107.196	84.5267	93.4712	92.4633	100.265	103.88	121.117	98.6293	122.826	120.668	98.4121	89.4427
Sevir.1G045700	0.0158396	0.0174518	0	0.0261279	0.0203719	0.0632491	0.029207	0.0119176	0.0344536	0.0114731	0.0441616	0.00877119	0.0100881	0.0622053	0	0.0489202	0	0.0301372	0.0153306	0.0402454	0.0327066	0
Sevir.1G045800	10.4983	12.0876	10.2748	24.0132	14.9975	21.5048	16.1097	22.7384	20.1597	13.8059	18.4006	11.2127	10.0994	12.8893	12.3477	12.3368	21.8704	12.6813	20.4624	18.6199	10.6217	8.87238
Sevir.1G045900	7.76635	9.78121	8.65172	6.01283	6.86553	5.41352	8.0837	7.95758	11.0813	10.444	8.7754	7.34505	7.12721	7.93772	5.52192	10.846	5.35687	7.89649	7.73078	5.67864	8.52455	9.87144
Sevir.1G046000	8.51039	6.39754	7.6662	8.17465	8.07585	8.98569	7.86299	12.3836	9.95307	9.68229	10.2969	7.57642	7.14113	7.16953	6.64168	8.48565	9.40944	7.39697	8.00672	8.66774	7.80019	5.38108
Sevir.1G046100	14.2058	12.339	15.8686	10.5907	12.9118	11.4879	14.2785	12.2354	15.7838	16.2655	15.0966	15.7511	15.8203	12.2842	14.7768	15.2531	11.2262	14.3827	10.6065	12.4424	14.4096	14.7613
Sevir.1G046200	0	0	0	0	0	0	0	0	0	0	0	0	0	0	0.638401	0	0	0	0	0	0	0
Sevir.1G046300	47.8976	49.1809	48.0949	57.9093	47.6255	48.1094	51.1275	49.3413	45.4851	50.526	48.5689	49.6577	50.9487	53.6043	46.7734	47.6481	44.9875	50.9417	45.2092	44.1156	46.3915	52.9896
Sevir.1G046400	0	0.213081	0	0.270635	0.217412	0	0	0	0	0	0	0	0	0	0	0	0	0	0	0	0	0
Sevir.1G046500	0	0.139274	0	0.0931695	0	0	0	0	0	0	0	0	0	0	0.218834	0	0.0829076	0.0645467	0	0	0	0
Sevir.1G046600	26.9592	23.5102	29.3142	30.551	30.2056	31.9459	28.0555	35.4003	34.9375	31.0617	29.0232	24.9015	26.3298	27.0834	25.7377	29.9718	33.4707	28.2534	33.2764	33.5239	29.9982	28.8889
Sevir.1G046700	0.288325	0.0655522	0	0.0961398	0.0767989	0	0.0743547	0.167456	0.164193	0	0	0.138002	0.455984	0	0.0915107	0.0892281	0	0.0572383	0	0	0	0.24257
Sevir.1G046800	9.52638	9.56573	9.52355	13.1159	8.85673	11.4475	10.9841	14.1072	10.4801	10.0884	12.5631	9.4865	9.29028	10.4604	10.7462	10.9722	14.714	10.1083	11.9678	10.737	10.8218	8.03446
Sevir.1G046900	1.82618	1.82304	1.9088	2.46151	1.84983	2.27164	2.07093	2.24411	1.79963	2.08011	2.49545	1.93355	1.67388	1.80001	1.86976	1.97777	1.6019	1.57305	1.6999	1.51949	1.57817	1.18037
Sevir.1G047000	0	0	0	0	0	0	0	0	0	0	0	0	0	0	0	0	0	0	0	0	0	0
Sevir.1G047100	0	0	0	0	0	0	0	0	0	0	0	0	0	0	0	0	0	0	0	0	0	0
Sevir.1G047200	10.7927	7.78656	11.6756	10.9426	7.59763	8.07328	7.18681	7.24938	7.04764	4.80748	5.27674	9.90293	10.7013	10.1164	11.1489	8.45723	12.4327	11.0645	8.70753	7.13641	6.28954	4.88631
Sevir.1G047300	0	0	0	0	0	0	0	0	0	0	0	0	0	0	0	0	0	0.108671	0	0	0	0
Sevir.1G047400	0	0	0	0	0	0	0	0	0	0	0	0	0	0	0	0	0	0	0	0	0	0
Sevir.1G047500	0.121454	0	0.391183	0	0	0	0	0	0.168351	0	0	0	0	0	0	0.392433	0	0	0	0	0	0
Sevir.1G047600	0.0323099	0.153688	0.244304	0.107553	0.170034	0.362265	0.377359	0.401499	0.740135	0.838443	0.643643	0.159005	0.183429	0.225796	0.1081	0.310015	0.0536917	0.23257	0.302316	0.748822	0.388707	1.19416
Sevir.1G047700	0.167854	0.0801406	0.356219	0.255731	0.18096	0.408439	0.225394	0.0989849	0.288105	0.169233	0.218761	0.0523654	0.283631	0.149318	0.252791	0.147158	0.236281	0.225583	0.0430749	0.187978	0.326965	0.460939
Sevir.1G047800	8.72414	7.61345	8.62004	8.03033	8.7052	9.59782	8.72135	10.9096	11.3959	11.2454	10.6602	8.46797	8.18726	9.06922	8.26169	9.62177	8.65294	8.27327	10.2405	9.9811	9.34259	8.28116
Sevir.1G047900	0	0	0	0.164734	0	0	0.125398	0	0.126388	0	0.136958	0	0.132249	0	0	0	0	0	0	0	0.140024	0
Sevir.1G048000	2.0828	1.88185	1.21011	1.81923	1.72025	1.82518	1.70479	1.41029	1.42963	1.31455	2.22568	1.66503	1.76659	2.49275	1.76047	1.10715	2.48104	1.63668	1.71905	2.57035	2.26627	1.77042
Sevir.1G048100	6.02034	6.21835	7.35979	6.34827	6.59196	7.25345	6.48579	5.7372	6.37957	7.27255	8.32325	7.56652	5.90372	7.47952	7.2942	6.52944	6.3613	7.39572	5.88156	6.46112	5.59313	6.74612
Sevir.1G048200	43.71	49.2006	64.393	44.1767	52.3386	37.0048	51.6751	36.3172	37.4476	50.5424	46.7883	55.0352	53.9654	58.0052	47.7822	44.986	38.334	48.1785	40.0139	40.3342	50.2007	56.0956
Sevir.1G048300	0.0920219	0.364981	0.576674	0.065641	0.114171	0.168753	0.39849	0.180274	0.365888	0.226078	0.393191	0.244385	0.109111	0.153136	0.194616	0.184191	0.201123	0.275642	0.0797246	0.279204	0.309539	0.714669
Sevir.1G048400	0	0	0	0	0.124291	0	0	0	0	0	0.131463	0.114352	0	0	0	0	0	0	0.350284	0	0	0
Sevir.1G048500	2.293	1.72764	1.47132	1.17463	2.23919	1.3081	1.94596	1.91732	1.68535	2.59233	3.28727	2.32154	1.92457	1.66079	2.35835	2.54845	1.28486	1.89739	1.24109	1.47521	2.57341	1.54652
Sevir.1G048600	10.2177	10.7088	10.9655	12.572	11.1265	12.503	11.7037	11.56	13.0101	12.2282	12.276	10.0754	10.2656	11.0532	10.0899	11.4102	11.7246	9.51664	10.8448	10.6512	10.9859	9.76739
Sevir.1G048700	15.3867	14.4505	18.4648	19.1037	21.7766	25.3842	22.7625	31.3387	33.1401	23.484	24.7419	11.0588	12.5602	15.6242	11.3364	14.3678	19.2002	13.3261	24.2547	22.9371	20.3917	12.2205
Sevir.1G048800	0	0	0	0	0	0	0.100208	0	0	0	0	0	0	0	0	0	0	0	0.127194	0	0	0
Sevir.1G048900	3.03407	2.61995	2.74221	3.28326	3.80866	4.81779	4.19428	6.45966	6.24609	4.33696	4.95608	2.84673	2.51902	2.83504	2.72099	3.55213	4.22862	3.17933	4.90123	4.72939	3.72003	2.99515
Sevir.1G049000	32.2448	33.8539	30.0885	42.4163	28.5906	36.7155	32.2265	32.7094	28.5258	29.59	32.8776	33.0145	28.9683	34.359	30.3731	30.2732	35.1114	30.597	31.4713	28.9926	27.1112	26.7612
Sevir.1G049100	11.9708	12.7132	16.099	17.2999	20.5595	23.0855	21.8961	25.3406	26.6844	21.4195	24.9727	12.9794	13.535	14.9432	15.43	20.2055	22.4192	17.8925	24.111	21.537	21.2308	16.5558
Sevir.1G049200	6.28906	3.49142	0	0	11.4801	5.5706	3.94649	3.92594	1.81186	7.01827	0	3.49715	6.62655	12.7676	5.0056	2.23703	0	4.54719	5.2685	2.31165	0	0
Sevir.1G049300	39.2485	36.5785	39.917	37.8985	47.7229	38.2435	38.4473	42.6418	40.6789	38.3801	37.3572	35.1525	39.135	33.4579	40.1081	35.6266	41.8689	37.0678	38.0881	41.0307	35.2226	42.0551
Sevir.1G049400	4.59485	3.19783	3.50508	2.58339	3.5081	3.59039	3.52706	3.03991	3.34095	3.50993	3.77544	3.79423	3.16598	2.24696	4.31845	3.0174	4.17406	3.70695	2.47705	3.06465	3.44287	2.19891
Sevir.1G049500	9.08089	7.26888	8.30238	13.4653	8.63974	12.8022	9.98513	12.0618	10.5433	9.53643	10.5515	7.91555	7.18023	8.23254	6.19602	8.27611	12.006	7.45344	10.061	9.35843	8.41089	4.31081
Sevir.1G049600	8.66447	9.10982	10.7438	8.37491	6.68619	6.03234	7.03181	5.86641	6.2341	8.02903	6.25849	8.75531	9.47428	9.71201	9.26891	7.5839	5.39783	7.71585	6.05551	5.59962	9.54834	9.94866
Sevir.1G049700	0	0	0	0	0	0	0	0	0	0	0	0	0	0	0	0	0	0	0	0	0	0
Sevir.1G049800	20.9537	21.9942	20.1529	24.5867	26.1719	27.9088	25.4678	29.7055	29.7444	24.5795	27.8217	19.3347	22.5299	21.8353	23.5418	25.4877	27.6257	23.5049	27.8419	28.7782	24.2806	20.4792
Sevir.1G049900	39.6765	44.8921	42.7212	59.6535	16.3095	41.6921	27.689	16.491	13.019	15.8972	20.239	36.4905	41.2257	60.4934	33.2077	15.5278	29.569	27.4208	36.6432	18.3851	15.9552	9.62145
Sevir.1G050000	12.1463	13.6659	14.1941	11.8402	6.06326	8.57022	7.84212	5.05035	4.7214	6.29106	6.62071	10.8835	11.0287	16.1347	7.7419	5.12402	5.26599	7.8089	8.0073	5.12083	7.19435	4.61458
Sevir.1G050100	0	0	0	0	0	0	0	0	0	0	0	0	0	0	0	0	0	0	0	0	0	0
Sevir.1G050200	3.26264	3.20399	2.48274	3.13131	2.84602	3.89931	3.65865	3.97763	2.73587	3.17248	4.40919	3.65476	2.77196	3.28079	3.06386	3.93454	3.92313	2.95042	3.27829	3.40375	3.36726	1.95688
Sevir.1G050300	10.0961	10.4869	13.1733	14.709	15.015	13.892	13.5844	18.8212	18.064	13.5933	15.5216	11.7591	10.5471	13.3971	12.7718	13.1966	14.3322	12.5932	17.5976	14.2336	12.0116	11.9392
Sevir.1G050400	25.1219	20.5336	27.1991	22.3666	25.3065	23.2513	24.3104	25.8164	27.0647	26.5246	25.0732	21.6462	21.5718	17.5727	26.7548	21.9957	19.6216	23.5046	21.6526	21.6354	23.1902	26.4939
Sevir.1G050500	37.9397	35.5122	35.8011	50.8166	44.4925	52.3944	42.01	48.2988	46.4348	38.086	42.2712	38.1689	40.3707	35.2415	41.4061	44.0342	54.1404	40.4041	49.9818	52.4549	39.9233	30.98
Sevir.1G050600	0	0	0	0	0	0	0	0	0	0	0	0	0	0	0	0.0952968	0	0	0	0	0	0
Sevir.1G050700	0	0	0	0	0	0	0	0	0	0.0693065	0	0.0538763	0	0	0	0	0	0	0	0	0	0
Sevir.1G050800	0	0	0	0	0	0	0	0	0	0	0	0	0	0	0	0	0	0	0	0	0	0
Sevir.1G050900	14.3729	13.9543	15.1693	13.7147	14.3211	14.2616	13.7713	17.2364	14.68	16.3053	17.9281	14.8878	14.8001	13.5931	14.9632	15.36	15.097	14.1533	14.2649	14.7185	15.9794	15.2478
Sevir.1G051000	21.8327	18.8185	21.1966	23.7666	23.4304	24.1055	24.2793	26.4205	26.2243	23.3201	22.9495	19.6888	21.7759	20.9766	23.4613	23.8259	25.845	21.812	26.4605	25.8186	21.3979	22.5626
Sevir.1G051100	22.0493	19.9203	20.1077	21.9235	21.6675	22.9302	23.9694	25.7001	25.0641	23.5745	24.324	17.3086	18.2424	20.3711	18.2139	20.785	23.1811	19.3227	21.6541	21.4816	19.7867	21.5633
Sevir.1G051200	18.3895	15.1303	24.5509	14.6643	20.2416	15.8143	15.5215	17.6508	15.3808	16.7657	15.6329	16.4923	21.1106	16.4647	21.1585	17.4452	23.1503	21.2622	16.385	15.0277	17.4019	21.8152
Sevir.1G051300	10.2158	9.89891	10.5822	11.4417	11.6329	12.4001	12.3478	12.8708	12.3289	11.5085	11.8641	9.98046	9.28523	9.99826	10.8182	11.6837	12.6541	11.5822	12.7289	12.1613	10.3638	10.0786
Sevir.1G051400	8.22196	8.58311	7.49227	11.3854	9.21991	14.163	10.893	14.6212	14.5209	9.3886	14.1675	9.21035	7.83941	9.30392	8.53709	10.7685	13.0549	8.9314	12.5876	11.0758	9.57034	6.84922
Sevir.1G051500	0.292326	0.351046	0.283206	0.38812	0.240907	0.349697	0.338766	0.352172	0.349695	0.338943	0.42267	0.195499	0.225962	0.328469	0.18976	0.378926	0.411	0.231761	0.340076	0.299725	0.226759	0.397206
Sevir.1G051600	2.96295	2.28087	2.26184	3.01309	2.60746	3.36171	2.61144	3.45442	3.60443	3.02866	4.0549	2.59061	2.2879	2.25917	2.497	2.99069	3.78166	2.44083	3.24218	3.1783	2.38664	1.79593
Sevir.1G051700	0	0	0	0	0	1.27297	0	0	0	0	0	1.90899	0	0	0	0	0	0.772461	0	2.36475	0	0
Sevir.1G051800	25.0926	35.0054	32.7282	35.999	33.2131	30.9594	33.5856	36.4235	36.7439	31.1668	34.6432	32.4478	31.7084	36.7089	33.138	33.8497	32.1777	31.0435	35.5577	28.2753	33.4969	35.1744
Sevir.1G051900	69.0243	67.431	78.2187	72.7849	75.6465	64.1606	64.7523	62.3055	59.6479	66.0463	61.787	71.5322	84.3305	64.5206	79.2455	73.1129	74.8249	75.1464	62.2475	67.6335	63.646	80.4788
Sevir.1G052000	0	0	0	0	0	0	0	0	0	0	0	0	0	0	0	0	0	0	0	0	0	0
Sevir.1G052100	0	0	0	0	0.188666	0.267029	0	0	0	0	0	0	0	0	0	0	0	0	0	0	0	0
Sevir.1G052200	0	0	0.0107671	0	0	0	0	0	0	0.0115905	0	0	0.0101289	0.0125931	0	0	0	0	0	0	0	0
Sevir.1G052300	0	0	0	0	0	0	0	0	0	0	0	0	0	0	0	0	0	0	0	0	0	0
Sevir.1G052400	0	0	0	0	0	0	0	0	0	0	0	0	0	0	0	0	0	0	0	0	0	0
Sevir.1G052500	0	0	0	0	0	0	0.299951	0	0.141782	0	0	0	0	0.195374	0	0	0	0.117588	0	0	0.1739	0
Sevir.1G052600	0	0	0	0.87455	0	0	0.738437	0	0	0	0	0	0	0	0	0	0	0	0	0	0	3.00821
Sevir.1G052700	0.221258	0.332175	0.792048	0.079249	0.243555	0.0855706	0.249135	0.382455	0.367855	0.29	0.339408	0.403026	0.736974	0.750753	0.797853	0.219212	0.470678	0.390078	0.086669	0.340529	0.619298	0.676483
Sevir.1G052800	3.66518	2.79058	2.73483	2.22159	3.44197	3.32675	3.46899	3.90441	3.42488	3.82359	5.40523	4.14019	3.13387	3.25048	3.24095	4.21251	2.78062	2.64187	3.679	3.40429	4.16171	3.43952
Sevir.1G052900	3.71968	3.32906	3.39514	4.68844	3.43239	3.56247	4.00093	4.46311	3.79315	3.96425	4.39035	4.28309	4.77943	5.46948	3.79976	3.94393	3.5519	4.58344	3.29758	2.78736	4.14485	3.58112
Sevir.1G053000	16.008	19.4064	25.9713	38.7845	17.0603	33.9729	24.2264	14.8048	14.6496	16.1179	10.6493	15.035	21.7404	31.1261	24.0808	14.5294	33.999	35.0746	32.6893	33.3737	15.2746	11.423
Sevir.1G053100	125.657	90.3283	97.6313	87.8401	45.8375	57.37	46.4801	44.3272	43.1721	39.9941	36.178	97.9189	104.476	101.66	75.6597	55.6581	76.7909	60.3256	48.9846	52.7486	39.6855	28.8169
Sevir.1G053200	6.83181	5.2232	4.65549	6.35316	5.76222	7.82257	5.97723	9.08195	7.40786	5.72488	8.40936	5.35476	4.79955	4.82648	5.0252	6.48994	8.91372	5.05299	6.33953	6.68306	4.67215	3.83764
Sevir.1G053300	8.09975	7.17882	7.4671	8.12975	9.1284	11.259	10.1383	13.4795	13.422	8.88255	11.5779	6.92971	8.11861	8.00649	8.19746	8.31846	11.2909	8.66502	10.994	11.8506	8.24822	5.73029
Sevir.1G053400	0.684552	1.3784	1.32004	0.237737	0	0.260729	0.564658	0.953823	0.365991	0.663609	0.608361	0.891907	0.638517	0.768695	0.983682	0.686749	0.474213	1.20418	0	2.76754	0.442264	0
Sevir.1G053500	0	0	0	0	0	0	0	0	0	0	0	0	0	0	0	0	0	0	0	0	0	0
Sevir.1G053600	9.65308	8.24255	9.99294	3.6498	2.16352	4.34835	2.27599	1.6607	1.51516	1.72779	1.15668	15.6217	8.07689	5.68311	4.63281	4.52196	5.7845	6.6304	2.5434	3.89894	0.792578	2.65525
Sevir.1G053700	3.02669	1.95572	2.31578	2.27167	2.83827	2.61195	3.11118	3.12676	3.32292	3.15158	3.34071	1.9912	2.67832	1.87388	2.91129	2.81365	3.83909	3.16638	3.26507	4.10541	3.27598	2.25328
Sevir.1G053800	1.75371	1.52478	1.79001	1.17002	0.669864	1.28501	1.46149	1.05034	1.61966	1.54389	1.51593	2.07334	1.71095	0.849882	1.45378	1.75041	1.64289	1.99893	1.08495	1.20486	1.52299	1.55454
Sevir.1G053900	3.7864	3.68095	4.92533	3.39315	5.89245	5.27154	4.33214	6.58315	7.1772	7.42661	6.02091	3.29969	3.49327	2.83339	2.0329	3.18829	2.63401	3.77155	5.14302	4.72844	6.58623	4.39413
Sevir.1G054000	6.18302	4.99836	4.77232	5.66446	3.83679	4.84105	4.39907	5.56204	4.80695	4.16815	4.50836	4.8628	5.9406	6.31887	5.39011	4.87925	6.11993	4.81553	3.87946	4.40542	3.76673	2.6336
Sevir.1G054100	29.6254	31.3486	38.5357	29.568	33.9066	37.5901	39.1836	37.4466	44.4603	38.7004	36.1337	25.7676	28.2744	33.1075	35.1344	35.5839	32.8361	36.164	35.2152	33.6912	37.9379	27.2384
Sevir.1G054200	14.847	13.7341	17.7775	14.8002	14.5954	16.2231	18.1721	15.8015	16.303	17.5495	20.1549	16.8638	13.6454	14.6201	16.213	14.9409	14.3615	14.1219	16.0218	13.5747	16.3142	15.8243
Sevir.1G054300	0	0	0	0.715627	0	0	0	0	0	0	0	0	0	0	0	0	0	0	0	0	0	0
Sevir.1G054400	18.0706	17.329	25.5683	17.0246	19.9645	17.7656	17.5065	12.3209	12.6616	13.7371	13.2664	21.6886	22.3039	22.0123	18.7568	18.5563	17.6077	21.2121	15.6497	19.0581	17.9017	20.5792
Sevir.1G054500	19.1553	19.7338	19.0714	22.8891	21.0691	24.7226	25.2297	26.5977	24.1434	22.1476	26.2071	19.5864	16.5347	19.0704	19.8034	24.8588	23.859	20.809	23.5575	19.2189	22.6323	19.0172
Sevir.1G054600	13.1363	12.9075	15.4056	16.759	15.4367	15.7216	14.9148	12.836	16.4068	13.4683	12.269	14.4285	14.3773	14.3393	18.9821	11.2656	11.8044	14.8849	16.8056	16.0324	13.6965	17.2102
Sevir.1G054700	3.04601	1.90677	1.86685	1.2567	1.08669	2.02604	1.00792	1.42033	1.2684	1.34229	1.25515	3.27122	3.10731	1.59261	1.84708	1.52819	3.19177	1.44377	1.61537	2.14151	1.25643	1.11727
Sevir.1G054800	0	0	0	0	0	0	0	0	0	0	0	0	0	0	0	0	0	0	0	1.46666	0	0
Sevir.1G054900	0.132745	0.130376	0.0814808	0.101843	0.128172	0	0.0759104	0.0302089	0.115649	0.0293325	0.0286209	0.157191	0.0248964	0	0.0602536	0.0889618	0	0.0952127	0.116733	0.0685663	0.055092	0.0795436
Sevir.1G055000	0	0	0	0	0	0.068602	0	0	0.0499147	0.0501988	0	0.0392065	0	0	0	0.0520367	0	0	0.0662919	0.0584011	0	0
Sevir.1G055100	0.0107369	0.0364775	0.0152488	0	0	0	0	0	0.0292683	0.0159403	0.014898	0.0252614	0	0	0	0.0165462	0	0	0	0	0	0
Sevir.1G055200	0	0.144963	0	0.200296	0.158708	0	0.160944	0.1539	0.149849	0.37806	0.348909	0.156073	0.177666	0	0.417947	0	0.19244	0.254832	0	0.387382	0.189795	0
Sevir.1G055300	0	0	0	0	0	0	0	0	0	0	0	0	0	0	0	0	0	0	0	0	0	0
Sevir.1G055400	23.7719	20.0231	22.4945	16.8486	20.9573	24.2546	21.0008	23.2872	23.307	24.9025	23.0612	16.5843	20.3615	14.8364	18.4036	18.2193	17.8812	20.3072	17.5507	21.1167	23.7718	17.9833
Sevir.1G055500	4.26987	3.46482	3.38088	2.6157	1.93638	1.9369	1.72534	1.74371	2.51049	2.54049	1.97185	4.29022	5.1323	4.34552	2.60105	4.50596	2.66623	3.37155	3.3933	1.97133	3.98798	3.01583
Sevir.1G055600	5.07249	1.95573	4.98772	1.8905	3.74849	2.59676	2.58932	2.88437	0.908024	2.27287	0.409684	3.92737	4.3765	2.76317	4.03976	2.14054	2.00548	4.08736	3.15139	2.80956	1.07947	2.70737
Sevir.1G055700	0	0	0	0	0	0	0	0	0	0	0	0	0	0	0	0	0	0	0	0	0	0
Sevir.1G055800	0	0	0	0	0	0	0	0	0	0	0	0	0	0	0	0	0	0	0	0	0	0
Sevir.1G055900	9.47247	8.97126	9.46013	11.0692	10.2681	10.7725	9.51837	10.4006	10.061	10.7954	11.2254	9.33667	10.315	9.56714	9.44213	10.1421	10.3825	10.3853	11.8656	10.9626	10.0977	8.91553
Sevir.1G056000	0.295805	0	0	0	0	0	0	0	0	0	0.997052	0	0	0	0	0	0	0	1.32594	0	0	0
Sevir.1G056100	29.728	36.6176	53.8	37.2875	23.7284	26.4911	24.9095	20.8789	21.0284	19.4444	16.3407	28.6788	32.6646	40.6904	29.4646	24.7083	26.5831	35.8373	25.4869	17.4731	21.7354	23.5773
Sevir.1G056200	1.32649	1.16734	1.26386	1.2857	1.44407	1.62724	1.24539	1.54846	0.37517	1.9435	0.439744	1.64553	2.41011	0.579495	0.556956	2.20417	0.727693	1.50798	0.548839	0.734251	1.73644	0.420966
Sevir.1G056300	10.5592	10.6492	11.2795	8.83782	11.8344	10.852	12.081	11.5675	12.14	12.8099	12.5884	10.4291	10.8079	11.6871	10.6366	11.4972	10.0247	11.6565	9.69908	9.60711	12.8316	11.1916
Sevir.1G056400	0	0	0	0	0.432973	0	0	0	0	0	0	0	0	0	0	0	0	0.169917	0	0	0	0
Sevir.1G056500	0	0	0	0	0	0.311917	0	0	0	0	0	0	0	0	0	0	0	0.191548	0	0	0.283871	0
Sevir.1G056600	1.1787	1.36592	1.44144	1.1625	2.0693	2.2319	1.70914	2.40367	3.07502	2.01036	2.84131	0.959136	0.847644	1.69823	1.20547	1.4469	1.81423	1.72646	1.81899	2.0906	2.2653	1.70511
Sevir.1G056700	1.2847	0.63345	0	0.420815	0.673796	1.31622	0.338098	2.57434	1.9563	1.17355	1.11636	1.03015	1.12983	0.473325	0.456891	1.23246	0.776878	0.544338	1.85843	2.48493	1.21467	1.31793
Sevir.1G056800	52.4889	30.3238	42.3493	20.6381	24.9767	18.8011	14.7181	17.9527	21.1653	14.7787	13.8681	38.11	50.8326	29.6259	34.03	21.9809	35.3955	30.8759	24.1936	21.4278	19.7799	19.2427
Sevir.1G056900	10.0235	13.7115	10.1832	12.8332	15.7285	12.5383	16.4827	18.8107	15.5089	14.4359	16.1905	8.84297	10.3485	11.3336	10.0036	14.5876	13.0459	12.5768	13.6914	11.6217	15.9162	13.8722
Sevir.1G057000	0	0	0	0	0	0	0	0	0	0	0	0	0	0	0	0	0	0	0	0	0	0
Sevir.1G057100	148.694	150.651	168.455	196.326	150.015	162.942	155.346	139.733	137.677	137.295	148.994	129.303	156.144	173.111	157.865	159.486	147.439	169.187	160.958	146.641	153.749	127.003
Sevir.1G057200	24.2946	25.7143	23.7315	25.7699	33.9051	34.5791	30.6872	31.5034	33.5531	31.7473	30.1817	23.2814	30.7853	22.9968	32.2839	28.9162	31.4222	33.9418	35.0437	35.5279	35.5225	26.8507
Sevir.1G057300	1.73875	1.59046	1.38644	1.82227	1.54647	2.19114	1.76454	2.30018	2.28751	1.89927	2.04682	1.42717	1.38178	1.22441	1.51463	1.86289	1.49851	1.31898	1.78678	1.84477	1.59783	1.37082
Sevir.1G057400	1.96364	1.385	1.28681	2.11514	1.79305	3.58809	2.52053	3.33397	2.80538	2.18608	2.80809	1.32361	1.59868	1.83758	1.74773	2.1194	2.90473	1.5667	3.22259	2.33829	1.68689	0.728716
Sevir.1G057500	3.08624	2.82984	2.92629	2.65925	3.50977	3.22798	3.19129	2.75843	2.92889	3.09705	2.60661	3.21626	3.39418	3.349	2.77189	2.90946	2.69171	3.44785	2.89354	3.15879	3.70447	3.84766
Sevir.1G057600	8.00534	8.44873	8.57011	8.60896	7.25777	9.87208	9.16439	6.01435	7.36694	5.79897	6.00943	8.60202	8.5066	9.06048	7.6588	9.79636	9.44565	9.75217	9.66297	7.13431	8.04082	4.35921
Sevir.1G057700	0	0	0	0	0	0	0	0	0	0	0	0	0	0	0	0	0	0.0501449	0	0	0	0
Sevir.1G057800	0	0.25302	0	0	0.089038	0.115912	0.0897678	0.1653	0.0807633	0.10556	0.190987	0.270858	0.104175	0	0.120976	0	0	0	0.47137	0	0.108117	0.185036
Sevir.1G057900	0.187762	0	0.600726	0	0.757092	0	0.487695	0	0	0	0	0.749005	0.865166	0	0	0	0	0.201023	0	0	0.588334	0.514902
Sevir.1G058000	28.2598	32.4496	35.3696	42.9385	29.031	32.1175	28.4781	27.8554	28.1001	29.2505	25.2391	30.8958	28.5452	35.082	30.9716	27.986	29.0653	30.8928	35.0958	29.4004	27.6193	30.3534
Sevir.1G058100	13.2884	12.7864	12.7365	16.1614	18.0524	17.3829	18.3096	21.2308	21.7401	16.8949	19.4088	13.0294	14.129	12.9656	15.0787	15.8422	17.958	15.1844	18.1725	18.4037	18.0567	13.6704
Sevir.1G058200	1.36059	0.910037	0.50588	1.01592	1.71257	0.760278	1.03783	2.24297	2.12987	3.69364	3.08848	1.04147	0.60379	0.537629	0.483148	1.03134	1.43911	0.797078	1.84332	1.42711	1.48176	2.11594
Sevir.1G058300	2.07227	1.9894	1.80418	2.20081	1.71034	2.48032	2.21072	2.44414	1.85878	2.26405	2.39776	2.15881	1.8068	2.07815	1.90897	2.02875	2.73682	2.02543	2.08536	2.15586	2.15802	1.69744
Sevir.1G058400	0	0	0	0	0	0	0	0	0	0	0	0	0	0	0	0	0	0	0	0	0	0
Sevir.1G058500	0	0.176512	0	0	0	0	0	0	0	0	0.0647879	0	0	0	0	0	0	0	0	0	0.0730878	0
Sevir.1G058600	0	0	0	0	0.0622988	0	0	0	0.0608925	0	0	0	0	0	0	0	0.0775258	0	0	0	0	0
Sevir.1G058700	8.82765	7.48588	8.72655	7.71082	7.92693	9.61874	8.85734	10.9716	10.9195	10.4716	9.91511	8.33015	7.15806	8.75047	8.82725	8.80949	8.0538	7.72381	8.71385	9.78969	9.58365	7.78558
Sevir.1G058800	0	0	0	0	0	0	0	0	0	0	0	0.0386224	0	0	0	0	0	0	0	0.0546141	0	0
Sevir.1G058900	0.065744	0.174513	0	0	0.095022	0	0.100755	0.0936277	0	0	0	0.287413	0.42918	0	0	0.112658	0	0.157502	0	0.118541	0	0
Sevir.1G059000	0	0	0	0	0	0	0	0	0	0	0	0	0	0	0	0	0	0	0	0	0	0
Sevir.1G059100	7.13677	5.92624	6.68999	6.0519	5.967	7.71299	7.33427	6.96916	7.13168	8.2547	7.92736	6.6122	6.95989	6.7517	7.36366	7.31367	8.02902	7.0567	7.11868	6.71072	7.24237	5.38273
Sevir.1G059200	82.0706	79.4717	91.9125	79.8309	79.5255	77.1249	79.7057	72.3543	77.6001	74.1386	68.0487	74.1142	82.2494	90.3106	84.9717	81.9571	79.183	84.9154	77.0707	72.6935	77.7391	97.3508
Sevir.1G059300	17.709	14.4894	15.8731	16.7344	15.8552	18.7266	15.7344	20.692	21.253	15.1697	17.4286	14.8004	13.2137	15.3226	11.8387	13.9713	16.3064	11.5793	14.9715	16.307	13.2413	10.6187
Sevir.1G059400	1.56512	1.08674	0.68229	0.978395	1.55716	0.971043	1.03395	0.92592	0.768191	0.659375	0.94866	1.39714	0.986785	1.36164	1.0891	1.33875	0.379265	1.96359	1.61893	1.31155	1.02382	0.749876
Sevir.1G059500	11.0205	9.61572	9.3184	13.369	11.7779	13.3956	11.3982	15.5084	14.1386	12.4374	14.397	9.60093	9.94582	9.2787	10.3825	11.5338	14.9897	11.1178	13.2176	13.8265	11.1018	9.69054
Sevir.1G059600	35.8607	35.7677	39.2978	35.059	44.1111	43.579	39.9881	49.5798	51.4906	50.357	47.6397	36.5695	36.0285	33.842	39.4021	39.5158	41.3945	37.301	44.5055	46.6343	42.7097	43.844
Sevir.1G059700	0	0	0	0	0	0	0	0	0	0	0	0	0	0	0	0	0	0	0	0	0	0
Sevir.1G059800	0.786578	0.67461	0.431005	0.67304	1.25967	1.06487	1.25903	1.4792	1.35066	1.23737	1.64671	0.563055	0.361787	0.387148	0.647893	1.022	0.455236	0.810415	1.00839	0.83744	1.49305	1.28366
Sevir.1G059900	1.60755	1.36454	2.22707	1.22185	1.84765	1.22832	0.704849	1.306	1.24883	1.63155	2.33459	1.93137	1.47935	2.05294	2.17365	1.71462	1.28136	2.62538	1.5286	1.88995	1.91779	1.93072
Sevir.1G060000	43.0895	39.8847	47.5333	39.7039	49.9011	40.0269	46.346	48.2673	46.0179	50.576	44.8736	40.3045	43.357	39.174	44.9667	44.7021	42.4504	46.0589	45.7685	44.6347	48.702	50.9534
Sevir.1G060100	14.9399	12.6345	17.8059	13.9353	17.4301	15.6697	17.1214	19.8611	20.2611	21.6573	18.8313	11.1408	12.6246	13.9242	12.4516	14.0697	11.6314	11.7094	14.0748	12.3522	13.6562	17.9339
Sevir.1G060200	16.7942	14.2336	16.374	12.2784	15.1841	16.7123	16.0626	19.0436	18.5161	17.4725	17.7328	12.9644	15.1334	15.9408	16.3036	17.178	17.5694	17.1596	18.339	19.4646	17.714	15.4706
Sevir.1G060300	102.883	110.061	114.506	126.407	128.93	123.806	126.615	119.682	123.779	115.739	115.682	90.8717	103.197	111.276	107.709	133.206	127.101	120.65	136.217	126.802	125.127	121.025
Sevir.1G060400	0.313462	0	0	0	0	0	0.161462	0.17628	0.168055	0.375793	0.183892	0.142858	0.160049	0.403648	0	0.367139	0	0	0	0	0.532602	0.25594
Sevir.1G060500	0	0	0	0	0	0	0	0	0	0	0	0	0	0	0	0	0	0	0	0	0	0
Sevir.1G060600	9.28317	8.22844	9.84669	7.63598	7.07553	7.61533	8.73268	9.13579	9.68402	8.69892	8.52924	8.34218	7.32288	7.25964	7.80131	8.35804	7.10605	7.66647	8.13229	7.18833	7.70651	8.47151
Sevir.1G060700	8.10461	8.74313	6.4175	1.51367	4.46074	5.91549	6.03573	4.54908	5.42621	2.07122	3.96273	7.9286	5.11019	12.9753	3.9079	5.50543	6.20911	4.65173	1.58499	5.72255	7.8079	8.84064
Sevir.1G060800	21.1803	15.7663	14.1191	20.1442	16.8395	17.5636	13.6665	22.7318	22.7837	15.8616	16.285	14.1573	15.4513	16.7157	17.8768	14.4971	19.7638	14.1345	15.7221	17.2	12.2499	9.15332
Sevir.1G060900	6.73859	5.37504	5.90362	9.00602	7.58611	7.71224	7.28237	10.0312	7.64243	7.32939	7.52833	5.87084	6.05722	6.34099	6.68856	6.69289	11.0988	8.46608	8.40726	8.93403	5.95036	4.61236
Sevir.1G061000	13.2072	14.3789	14.4018	20.125	15.7323	18.0169	16.6745	15.7121	15.2196	13.1673	15.7201	13.6756	13.8533	16.8024	14.4492	14.0155	17.0884	14.5303	16.6336	16.4928	13.3038	11.2679
Sevir.1G061100	0.282901	0.266849	0.0849592	0.4167	0.163127	0.719947	0.23737	0.894693	1.19606	0.0916878	0.538652	0.145933	0.313655	0.393738	0.286214	0.0885432	0.440194	0.305819	0.719513	0.853236	0.264546	0.261502
Sevir.1G061200	0.111796	0.0180261	0.0893622	0.101989	0.0615701	0.18007	0.117832	0.0218441	0.0867091	0.0464895	0.0442964	0.131306	0.0831538	0	0.0746322	0	0.129992	0.0776161	0.0294782	0.0519523	0.0224383	0.0334036
Sevir.1G061300	19.9785	17.0778	20.5164	22.293	26.4187	20.0512	21.1469	23.103	19.1059	23.7451	20.2219	18.4332	21.3855	18.5786	22.283	22.0712	26.1159	23.0403	23.6037	26.5877	22.6511	20.0394
Sevir.1G061400	0.439498	0.0957619	0.251052	0.263511	0.306207	0.273565	0	0.200218	0.0966265	0	0.342392	0.408445	0.471328	0.292769	0.279024	0.12401	0.249286	0	0	0	0.376433	0.205855
Sevir.1G061500	6.82189	12.6971	9.27315	11.0157	0.624699	0.78384	1.13368	0.0911118	1.17612	0.73383	1.07397	7.10316	14.4397	24.1647	12.351	0.252217	2.51641	0.785463	0.530565	0.237159	0.383791	0.708381
Sevir.1G061600	0.842694	0.425046	0.310222	0.344925	0.165028	0.154568	0.160509	0.156511	0.198727	0.19704	0.193004	0.54645	0.198343	0.431466	0.279366	0.156307	0.171539	0.321983	0.0503816	0.088624	0.1585	0.0859604
Sevir.1G061700	0.108204	0.0650427	0.252451	0.10518	0	0	0.0785929	0	0.0848083	0	0	0.13884	0	0.395325	0	0.0894086	0.107402	0.117436	0	0.103243	0.259155	0.125578
Sevir.1G061800	7.9893	7.36078	7.66739	6.38496	6.73048	5.48568	5.42211	7.10721	7.49462	5.40473	6.01562	5.83001	6.1909	8.12785	6.17942	6.46976	7.71394	6.24418	6.91037	5.43084	5.81479	4.54454
Sevir.1G061900	4.52667	3.62858	4.10351	5.03534	4.39411	4.84641	3.59005	4.96723	4.49432	3.09116	3.61679	3.82964	4.07014	3.93649	4.35465	4.2095	5.67484	4.2133	4.92091	4.66373	3.96814	2.70179
Sevir.1G062000	0	0	0	0	0.321594	0	0	0.103049	0	0	0	0.208608	0	0.30275	0.144797	0	0	0	0	0	0	0
Sevir.1G062100	37.1177	37.6582	43.9437	55.6799	44.6269	50.1247	43.2767	43.7773	45.5747	36.1026	39.8446	34.0627	38.5419	41.616	35.6875	40.046	45.7603	40.8939	49.2708	42.9601	37.3052	35.036
Sevir.1G062200	0	0	0	0	0	0	0	0.585182	0	0	0	0	0	0	0	1.79299	0	0.640746	0.942223	0	0	0
Sevir.1G062300	0	0	0	0	0	0	0	0	0	0	0	0	0	0	0	0	0	0	0	0	0	0
Sevir.1G062400	22.1798	19.9574	21.3203	20.0823	16.753	21.964	18.4218	21.7922	24.1194	17.5592	19.0076	19.661	17.8634	19.0369	18.1376	18.9927	21.2204	18.1165	23.9062	21.3258	19.0831	12.8896
Sevir.1G062500	19.9828	19.7373	18.5731	24.843	20.6769	23.7458	21.6965	26.0069	22.3525	21.0487	24.129	19.7764	17.3266	18.3587	19.944	19.6958	23.1975	18.4599	22.2206	20.8523	18.7313	16.0772
Sevir.1G062600	4.14531	3.43297	3.18487	4.13193	4.35848	5.42081	4.20036	7.84718	7.63786	5.46943	6.57787	3.39716	3.21877	3.0578	3.21119	4.64182	5.21358	3.56258	4.99747	6.32558	4.5371	2.88231
Sevir.1G062700	2.45586	2.33113	2.95351	1.54645	4.37809	3.75431	2.58164	3.58284	5.74652	5.37055	5.29069	4.4952	3.14881	2.94592	3.50343	4.30018	3.76814	4.02614	4.68901	3.86275	5.13762	5.30937
Sevir.1G062800	11.415	7.23625	9.18831	7.34602	11.9512	11.7732	9.07389	14.3955	14.3286	10.5054	12.1054	12.4525	9.85619	6.33031	7.23894	11.8994	11.9559	9.71141	15.1712	13.5315	11.5318	8.78557
Sevir.1G062900	22.9032	22.391	25.264	25.6347	27.9258	30.3758	26.3049	37.2702	41.3497	34.9593	37.3282	26.2539	22.0642	24.8218	24.7222	29.3462	28.4347	27.0982	39.5479	35.4586	34.3064	38.266
Sevir.1G063000	37.5545	42.114	46.6523	51.3829	47.8198	50.5422	46.0223	60.7866	61.434	48.4744	49.5199	36.7317	37.1532	41.0378	43.8551	44.1663	47.2222	42.468	48.17	48.9853	40.6476	45.9663
Sevir.1G063100	0	0	0	0	0	0	0	0	0	0	0.163027	0.300886	0	0.211022	0	0.174405	0	0	0	0	0	0
Sevir.1G063200	0	0	0.158857	0	0	0	0	0	0	0	0	0	0	0	0	0	0	0	0	0	0	0
Sevir.1G063300	0.0196711	0	0	0.0186482	0	0	0.0129959	0.0189649	0	0	0	0.0206808	0.0105335	0.0284017	0	0	0.0427388	0.0177984	0	0	0	0
Sevir.1G063400	50.5824	53.6238	59.7337	53.1127	46.905	47.9619	46.4162	39.9402	38.9224	44.0049	39.9399	47.5443	58.9948	61.3563	52.1395	49.8491	45.9759	53.6707	42.3423	44.2071	45.0591	47.8075
Sevir.1G063500	0	0.0194844	0	0.0443837	0	0	0	0	0	0.0156115	0	0	0	0.0334854	0	0	0	0	0	0.0181212	0	0
Sevir.1G063600	127.01	130.295	179.564	126.39	106.881	123.127	123.794	119.792	130.128	116.235	118.978	143.728	132.173	152.453	139.199	120.083	128.958	135.974	130.333	96.8194	117.742	100.77
Sevir.1G063700	0.713211	0.672444	1.09163	0.427171	0.521674	0.530253	0.578304	0.501549	0.705349	0.548292	0.485932	0.663708	0.849421	0.864991	0.517794	0.516992	0.412438	0.550237	0.489535	0.348174	0.778638	0.497872
Sevir.1G063800	0	0	0	0	0	0	0	0	0	0	0	0	0	0	0	0	0	0	0	0	0	0
Sevir.1G063900	4.07244	2.67581	2.41545	2.7066	0.272464	1.40027	0.281861	0.146692	0.708923	0	0	1.8732	3.18098	2.61795	1.84983	0.789546	1.46047	0.423183	1.20338	0.535706	0.311442	0.442742
Sevir.1G064000	42.2997	40.0024	40.5205	59.4035	46.4945	55.8738	51.5035	62.8412	59.4902	47.8667	55.9583	43.2862	39.1298	45.7828	42.9476	45.1444	52.7951	45.6483	57.766	51.8125	42.7519	35.1924
Sevir.1G064100	181.952	174.344	186.809	177.831	201.297	162.488	168.418	154.939	147.029	178.158	174.828	172.508	199.723	171.25	185.009	191.028	163.6	192.513	165.128	159.233	189.214	217.802
Sevir.1G064200	0	0	0	0	0	0	0	0	0	0	0	0	0	0	0	0	0	0	0	0	0	0
Sevir.1G064300	2.1368	1.1551	1.07457	0.322698	0.321896	0.429475	0.52486	0.245247	0.440832	0.217292	0.312547	2.12501	1.77223	1.193	0.997507	0.337748	0.381477	0.867013	0.465086	0.36922	0.175611	0.409245
Sevir.1G064400	2.21198	1.84982	2.84109	2.03058	1.46947	0.408322	0.488096	0.606447	0.728807	0.946608	1.41666	1.6251	1.77081	0.926846	0.95586	1.65987	0.561548	2.29882	0.213043	0.572373	0.569104	1.50634
Sevir.1G064500	0.106745	0.0850462	0	0	0	0	0	0	0	0	0	0.0368443	0	0.052161	0.0588289	0.0962604	0	0	0	0	0	0.171612
Sevir.1G064600	1.81727	2.51123	1.76454	3.193	2.20234	3.10419	2.73212	2.96946	3.21868	2.31532	3.39371	2.45417	1.63666	2.66875	1.97394	2.06419	2.10285	2.21673	2.63608	1.70125	1.89864	1.42893
Sevir.1G064700	14.1448	13.2875	11.5151	13.7481	15.076	19.053	15.9661	21.3994	24.5357	16.4368	19.3372	11.9705	11.6712	11.6031	12.418	17.5718	16.5026	13.1204	18.2137	18.4032	15.5654	11.6309
Sevir.1G064800	0.102582	0.0287182	0	0	0	0	0.0636797	0	0.110791	0.0379092	0	0.0572613	0.0687229	0	0	0	0	0	0	0	0	0
Sevir.1G064900	0	0	0	0	0	0	0	0	0	0	0	0	0	0	0	0	0	0	0	0	0	0
Sevir.1G065000	15.732	9.5577	14.4865	7.27977	5.38748	6.4463	5.48985	5.68558	5.86645	6.80586	5.39733	15.0178	13.4726	11.1584	9.51603	6.19969	9.69845	8.24909	7.47333	7.79365	5.65381	4.43963
Sevir.1G065100	118.262	120.784	150.105	154.126	166.26	157.974	161.678	174.768	163.998	154.588	146.257	105.337	114.346	132.266	131.676	139.48	151.142	147.929	167.914	155.437	144.418	133.657
Sevir.1G065200	0	0.459923	0	0	0.458117	0	0	0	0	0	0	0.516275	0	0	0	0.552704	0	0.396038	0	0	0	0
Sevir.1G065300	2.29055	3.09347	3.58946	3.07234	3.32494	3.31696	2.90204	3.23873	3.60398	2.47417	2.62418	2.83876	3.16072	3.78075	2.65702	2.71801	2.89734	3.16839	2.93915	2.34013	2.62342	4.60668
Sevir.1G065400	0	0.0220854	0	0	0.0507217	0	0	0	0	0	0.0265369	0	0	0	0	0	0	0	0	0	0	0
Sevir.1G065500	2.07529	3.50417	4.64335	4.30833	4.24915	4.63292	4.326	8.1635	8.7404	8.12014	5.38362	2.97967	2.22196	5.02752	2.1959	8.38896	6.23558	9.01149	12.0375	17.3272	15.3536	18.2325
Sevir.1G065600	0.0375713	0.0417146	0.0768532	0.185581	0.0243616	0.0375982	0.0933755	0.169743	0	0.0552472	0.0799908	0.063538	0.0718562	0.0591354	0.1723	0.0868605	0.0665067	0.0899188	0.109518	0	0.0261759	0.0380428
Sevir.1G065700	27.4755	23.2868	24.7076	30.2457	25.0334	33.0577	29.0811	35.866	33.9041	28.3469	31.0024	25.6288	25.3427	24.9592	26.107	30.2926	37.023	27.4059	34.5414	32.188	28.2015	24.1555
Sevir.1G065800	48.3907	52.5602	66.4233	86.2148	56.0204	68.3022	61.6043	74.3126	65.4529	57.0886	67.3486	57.4748	57.3941	67.0647	53.7152	54.2693	75.0473	62.4911	65.609	67.3334	52.5234	54.6201
Sevir.1G065900	0	0	0	0	0	0	0	0	0	0	0	0	0	0	0	0	0	0	0	0	0	0
Sevir.1G066000	1.57696	0	0	0	0	0	0	0	0	0	0	0.618245	0	0	0	0	0	0	0	0	0	0
Sevir.1G066100	15.9559	13.7077	13.1507	17.1983	14.496	19.576	16.2051	23.1164	20.6282	16.4182	20.8683	13.7934	12.4188	13.6219	13.2481	14.3631	20.0262	13.7489	16.774	16.9111	12.7548	11.0282
Sevir.1G066200	3.81885	3.14673	4.1319	1.61765	0.994944	1.46756	1.00902	0.732041	1.05985	1.04209	0.758935	3.40729	3.28572	2.91871	2.41882	1.75658	3.73465	3.0601	1.14842	1.16694	0.614656	1.38617
Sevir.1G066300	9.15604	8.58161	8.21271	8.5292	9.74697	11.0233	9.37465	12.0751	11.5685	10.5468	10.2814	6.63991	6.51822	7.20263	7.21076	8.67028	10.8587	7.82021	8.9036	10.3404	8.17258	9.5318
Sevir.1G066400	10.2912	11.5611	11.2035	13.252	10.2499	13.5998	13.1105	12.0929	11.6003	10.0187	11.9289	10.7397	10.1406	12.0118	10.935	11.882	14.3882	10.9955	12.3477	10.9192	10.4725	7.59964
Sevir.1G066500	17.5361	7.82857	10.8023	10.5778	10.6408	5.44901	7.69983	5.7732	3.64326	5.93468	5.91478	11.4021	13.4418	13.7968	10.8574	5.30553	9.51711	11.697	1.8286	7.06961	5.78712	3.67256
Sevir.1G066600	0	0	0	0	0	0	0.283146	0	0	0	0	0	0	0	0	0	0	0	0	0	0	1.18763
Sevir.1G066700	12.8835	12.6797	13.4311	17.8345	15.3503	16.209	15.0215	19.2749	17.798	15.5711	16.9726	12.1545	13.2946	14.2594	13.9616	14.7337	18.9935	16.9682	15.9285	14.9064	15.2064	15.4643
Sevir.1G066800	311.986	288.684	300.683	299.44	311.636	326.581	315.674	263.955	283.012	287.19	298.614	297.929	292.392	292.181	283.636	300.234	282.261	305.118	295.228	285.86	302.158	264.549
Sevir.1G066900	96.105	106.334	118.277	131.524	124.301	115.904	116.05	122.469	110.589	106.043	106.733	104.999	108.66	110.389	109.048	103.206	121.541	124.229	114.787	120.375	109.798	106.934
Sevir.1G067000	0.018137	0	0	0.0278592	0.0459687	0	0	0.0236781	0	0	0	0.042909	0.0492074	0	0	0	0.0288569	0	0	0	0	0
Sevir.1G067100	4.76418	3.19283	2.48497	2.9864	2.93784	3.69825	3.70632	3.32191	2.94013	4.43965	3.96505	3.89811	2.6247	3.76334	4.00415	3.62102	3.50789	3.57365	3.32238	3.14617	3.76709	2.80825
Sevir.1G067200	12.6645	13.4926	12.5993	14.5826	14.0299	13.802	14.6328	15.9849	14.4649	14.8122	16.2385	11.8752	13.7928	11.604	14.5269	15.9752	18.3677	13.951	16.5036	14.203	13.4376	11.2813
Sevir.1G067300	60.3985	46.0407	48.2627	66.4017	62.7453	70.4269	53.1803	76.3631	72.3879	51.652	55.2668	47.7423	55.8811	50.3135	49.1405	59.1187	82.7755	53.9301	72.2094	73.0672	48.3343	37.3147
Sevir.1G067400	1.7889	1.66077	0.933543	0.651145	0.839529	0.783961	0.855585	1.10129	0.697579	1.06196	0.852621	2.09233	2.07357	1.74918	0.934683	0.947925	0.909861	0.796716	1.24276	0.632979	1.00084	1.65069
Sevir.1G067500	25.1666	24.2232	22.9663	18.192	18.4546	24.6572	20.6344	20.0262	22.4729	23.1095	24.6808	29.7505	20.2746	21.2303	16.0824	21.3487	20.3839	19.5465	23.1569	22.4529	21.8315	18.179
Sevir.1G067600	0.0177075	0.0101755	0.0112765	0	0	0	0	0	0	0	0.0125002	0.0306717	0	0.012635	0	0	0	0	0	0	0	0
Sevir.1G067700	5.64883	3.30488	5.02561	1.03927	0.874636	0.992737	0.609806	0.620204	0.875031	1.18541	0.664218	7.88418	4.2824	1.93752	2.11075	1.35503	1.72208	2.57076	1.11614	1.36753	0.798893	0.901386
Sevir.1G067800	0	0	0	0	0	0	0	0	0	0	0	0	0	0	0	0	0	0	0	0	0	0
Sevir.1G067900	0.117058	0	0	0	0.0803374	0.105297	0	0	0	0	0	0	0	0	0	0	0.0950902	0	0	0	0	0
Sevir.1G068000	28.7576	23.3112	30.0893	22.9925	26.6099	24.2025	29.4314	28.2258	30.8369	32.0722	31.1063	25.1099	26.3165	26.7429	28.098	25.8342	24.0782	27.3341	29.648	29.397	29.0208	30.5628
Sevir.1G068100	19.7812	16.8398	18.5107	19.1168	23.5866	25.3136	22.9413	29.921	30.0931	25.439	24.2089	16.3872	16.9976	18.7427	18.2702	21.1559	26.0238	21.5306	25.1905	28.0884	21.8178	17.8621
Sevir.1G068200	9.65609	10.8546	12.2867	12.5135	16.1288	16.2864	15.4194	15.5171	17.7491	15.3613	15.8224	9.18897	10.2239	10.9042	13.0326	12.9632	16.1129	15.3179	14.9525	15.5318	16.2115	15.2229
Sevir.1G068300	5.48294	4.69426	5.03347	3.24175	2.39295	1.89996	2.50718	3.11336	2.99259	3.89076	3.585	5.8331	5.52825	5.4923	3.99236	3.15196	4.06889	3.55187	3.14429	5.25399	4.39395	5.41186
Sevir.1G068400	28.156	24.6446	27.0293	31.3638	25.8808	28.1017	26.716	26.8615	25.6761	20.8074	23.0185	27.1298	27.3577	29.3159	32.2446	26.9947	32.4403	26.3681	27.643	26.1796	23.7855	18.6514
Sevir.1G068500	2.11518	2.08429	2.19912	2.312	2.58042	3.00686	2.64217	3.445	3.22249	2.34487	3.03828	2.26618	1.64369	2.5926	2.5583	2.13082	3.30346	1.72951	2.24617	2.6265	1.9209	1.40939
Sevir.1G068600	3.29297	3.77946	3.78149	5.01397	3.2902	4.51238	3.84267	3.75758	4.59977	3.61615	4.39256	3.43985	3.46188	4.00671	4.09528	4.23255	3.194	3.52586	3.91704	3.28492	3.38181	3.50596
Sevir.1G068700	0.946671	1.38101	0.990115	0.600972	0.243193	0.281579	0.0645481	0.362226	0.401013	0.448318	0.515389	0.979584	1.1587	0.618585	0.590194	0.288538	0.696324	0.83854	0.648297	0.653088	0.617123	0.568697
Sevir.1G068800	52.2616	43.9108	58.3678	48.2155	52.6807	50.6515	51.3274	60.417	53.3372	55.0934	49.9081	42.7903	50.1617	50.5282	48.8037	48.6192	61.7526	52.9912	50.7528	55.8315	49.224	38.1905
Sevir.1G068900	0	0	0	0	0	0	0	0	0	0	0	0	0	0	0	0	0	0	0	0	0	0
Sevir.1G069000	2.43607	0.830066	0.565637	1.07414	2.10498	2.2154	1.40617	3.2093	3.73178	1.82247	3.06779	0.655042	0.844128	0.842176	1.43535	1.28875	1.51629	1.26866	2.20638	2.47506	1.53475	2.15796
Sevir.1G069100	0.309967	0.317143	0.389625	0.366197	0.193777	0.0623597	0.0769513	0.144167	0.228802	0.31092	0.310212	0.419173	0.60918	0.369341	0.263018	0.134662	0.224419	0.224013	0.181956	0.160641	0.203684	0.322625
Sevir.1G069200	4.03622	4.70378	4.31294	5.02334	4.90436	4.79525	4.58745	5.45776	5.36828	4.35758	5.71322	3.71007	4.10242	4.86171	4.32118	4.55858	4.77812	4.67619	5.43736	5.16927	3.9925	3.62116
Sevir.1G069300	10.0215	8.08305	12.5873	7.5665	6.82179	8.74922	7.06259	6.41067	8.10019	7.89927	7.8315	10.1092	8.63701	10.8369	11.6646	7.88603	8.02174	7.5761	7.30304	7.58915	8.96835	10.2731
Sevir.1G069400	131.792	105.344	122.138	115.87	126.553	98.4532	122.404	104.601	93.7727	115.284	97.1591	128.047	136.539	125.896	154.341	130.694	114.319	143.304	84.4789	89.3716	100.998	106.951
Sevir.1G069500	9.22832	7.01782	6.57808	8.56098	8.28999	10.7398	8.77769	12.9826	11.9862	8.75701	11.2939	7.99022	7.14718	7.17333	8.3802	9.34991	12.3136	8.02107	10.6838	10.5228	8.12959	6.34851
Sevir.1G069600	0	0	0	0	0	0	0	0	0	0	0	0	0	0	0	0	0	0	0	0	0	0
Sevir.1G069700	0	0	0	0	0	0	0	0	0	0	0	0	0	0	0	0	0	0	0	0	0	0
Sevir.1G069800	0	0	0	0	0	0	0	0	0	0	0	0	0	0	0	0	0	0	0	0	0	0
Sevir.1G069900	0	0	0	0	0	0	0	0	0	0	0	0	0	0	0	0	0	0	0	0	0	0
Sevir.1G070000	0	0	0	0	0	0	0	0	0	0	0	0	0	0	0	0	0	0	0	0	0	0
Sevir.1G070100	0	0	0	0	0	0	0	0	0	0	0	0	0	0	0	0	0	0	0	0	0	0
Sevir.1G070200	68.9977	76.0528	76.7404	116.447	85.8923	96.0208	83.558	91.2116	86.2348	69.6922	78.2186	74.9002	72.3656	78.393	83.5443	80.2071	105.577	85.0712	95.5892	93.5228	68.2701	72.8757
Sevir.1G070300	1.59516	1.03431	1.13296	1.07634	1.44792	1.76873	1.85598	2.60463	2.73046	2.73365	2.81488	1.13857	1.22311	1.06546	1.2134	1.12188	1.43063	1.2589	1.75323	2.0139	1.49214	1.39624
Sevir.1G070400	3.13848	5.37417	3.51153	3.96388	4.61314	4.68942	5.77802	5.01141	3.76525	5.18836	4.48901	2.08031	3.76624	5.22938	2.09373	4.10623	3.44067	4.8848	4.76552	4.56538	6.9038	4.58559
Sevir.1G070500	87.2437	76.7492	104.535	74.1387	89.3181	88.2927	97.5269	100.729	108.955	104.733	96.0067	73.1272	79.7444	84.2528	86.4009	89.4805	80.2774	89.8251	81.9004	79.09	87.4427	79.1269
Sevir.1G070600	0.0297533	0.00846347	0.0105545	0.0242804	0.0189782	0.0283828	0.00928714	0	0.051433	0.0109608	0.0309219	0.0085622	0	0	0	0	0	0	0	0.0122234	0	0
Sevir.1G070700	0	0	0	0	0	0	0	0	0	0	0	0	0	0	0	0	0	0	0	0	0	0
Sevir.1G070800	0	0.0211449	0	0	0	0.0375624	0.0234243	0.0556987	0	0	0	0	0	0.0298896	0	0	0	0	0.0360462	0	0.0264611	0.0393424
Sevir.1G070900	0	0	0	0	0	0	0	0	0	0	0	0.0281543	0	0	0	0	0	0	0.0425877	0	0	0
Sevir.1G071000	29.3591	26.0263	30.7038	30.0086	26.456	28.2238	31.1112	26.5139	28.2482	29.6823	28.6202	26.578	28.5927	30.8773	31.5033	29.1597	24.8353	31.7533	29.5512	25.844	28.6893	33.3294
Sevir.1G071100	53.7369	42.708	53.7027	60.1846	62.6298	61.6838	58.1495	60.1164	61.9939	56.2647	52.2469	53.9043	56.5033	55.2916	55.9733	60.2289	64.336	65.2748	71.1744	65.4095	60.0693	55.1722
Sevir.1G071200	0.0975389	0.11139	0	0.115163	0.95283	0.75519	0.387275	0.936882	0.773559	1.00586	0.576808	0	0	0	0	0.258136	0.248535	0.128819	0.325323	0.512417	0.562333	0.41175
Sevir.1G071300	0.438644	0	3.09637	0.850752	0	0.897715	0.690235	0	1.26702	0	0.758131	0	0	0	0.86813	1.52175	0	0.528957	0	1.64152	0.789623	2.422
Sevir.1G071400	0	0	0	0	0	0	0	0	0	0	0	0	0	0	0	0	0	0	0	0	0	0
Sevir.1G071500	3.70575	2.83156	3.2938	3.88112	6.47463	7.61782	5.95786	10.7344	11.8299	8.70518	9.85865	1.32232	1.39177	1.06055	2.09391	3.16297	3.24099	2.58266	4.45392	5.4108	6.06284	6.52091
Sevir.1G071600	0	0	0	0	0	0	0	0	0	0	0	0	0	0	0	0	0	0	0	0	0	0
Sevir.1G071700	0.319238	0.460526	0.611621	0.315796	0.139188	0.278672	0.357815	0.0584735	0.366532	0.292301	0.179142	0.496105	0.154002	0.336187	0.250803	0.0338515	0.142652	0.28542	0.0783655	0.0691555	0.160135	0.209232
Sevir.1G071800	6.40719	6.75308	7.73437	9.08078	8.26447	8.75978	8.39692	10.6423	11.9113	8.57387	10.8575	4.49332	7.52485	6.88156	8.01401	7.8887	8.10724	7.02256	10.1752	10.4634	8.53721	6.88953
Sevir.1G071900	0	0	0	0	0	0	0	0	0	0	0	0	0	0	0	0	0	0	0	0	0	0
Sevir.1G072000	2.27108	1.86059	1.78649	2.21261	3.30293	2.89168	2.97285	4.19477	4.13139	3.89233	4.17774	1.63126	1.43821	1.80348	1.73654	2.66345	2.84132	2.25203	3.69655	3.7851	3.789	2.52717
Sevir.1G072100	190.869	174.597	189.665	261.871	220.476	226.057	181.414	265.942	192.816	201.5	190.181	182.643	217.404	184.32	208.157	196.278	302.745	230.075	244.331	258.279	179.572	160.036
Sevir.1G072200	812.322	1113.7	1014.13	1111.79	943.844	810.041	868.266	672.775	645.951	852.206	781.407	1113.32	1030.31	1059.76	1010.87	898.354	728.681	884.735	802.809	727.414	911.607	1423.06
Sevir.1G072300	5.62373	5.52371	7.49084	6.0791	6.46066	6.84326	6.47435	6.26224	6.45116	6.742	7.0751	5.43361	5.82979	5.69231	7.50792	5.99603	7.02953	6.50998	5.715	7.19045	7.36285	5.47092
Sevir.1G072400	27.6526	32.0535	32.6715	30.0698	33.7221	29.2161	32.0251	26.2545	27.6616	30.707	32.7387	30.428	32.7138	32.7133	34.8247	32.1061	27.8802	32.7221	30.8735	27.8716	32.1032	32.1189
Sevir.1G072500	40.6592	47.6544	54.492	64.9455	42.9415	53.616	47.3054	45.3277	42.3192	39.9511	42.2553	39.3202	49.3623	53.5682	45.8017	42.7994	53.1782	50.0683	48.3475	42.6902	38.8223	37.7223
Sevir.1G072600	3.93627	3.32757	6.01112	6.57311	3.80799	3.38916	5.67177	4.4016	4.40007	5.44852	3.78065	5.49654	5.94406	6.63283	5.811	4.92163	5.11464	4.78949	5.45543	3.44571	5.10864	6.01879
Sevir.1G072700	14.9194	13.5141	13.8572	16.9144	17.8933	18.0501	17.8921	19.8267	23.4119	18.8543	20.2245	13.8921	16.171	14.6359	15.5497	16.8398	18.7096	17.6755	20.1668	19.3305	17.7688	15.0927
Sevir.1G072800	3.2753	2.81387	2.28131	2.96767	3.07272	3.35868	3.41147	3.93731	3.81514	3.7078	3.8508	2.64298	2.93983	2.20076	3.06391	3.10022	3.92928	3.33594	3.14492	2.80442	3.09906	2.14033
Sevir.1G072900	7.87455	6.13822	6.5966	7.14409	6.24394	7.30231	6.38022	6.27042	5.40666	5.23145	5.69287	6.41791	7.49322	7.02602	7.38233	6.20917	9.64508	7.64767	5.82218	5.70608	4.40587	4.26765
Sevir.1G073000	4.83578	5.24799	4.87063	6.2115	5.3707	6.16149	5.52349	6.46719	7.13839	4.94325	5.94479	4.82902	4.50859	5.12058	5.54124	6.07763	5.57829	4.75482	6.59664	6.19073	5.41475	4.38025
Sevir.1G073100	0.263699	0.178547	0.165937	0	0.0995756	0.14984	0.0499277	0.0555447	0.0526379	0.117358	0	0.0884829	0.209941	0.0645448	0	0.180532	0.269387	0	0	0.318118	0.16744	0
Sevir.1G073200	4.17209	3.58267	4.57575	1.27455	2.32824	1.66345	3.81066	2.33208	1.73441	2.27619	3.5999	5.06993	2.60413	2.37965	3.48753	3.11802	2.42099	3.26589	2.08688	2.68601	3.11838	2.1329
Sevir.1G073300	8.43853	3.65035	3.32103	2.38816	4.38883	2.78109	3.15806	2.49325	1.40069	3.70058	2.47421	3.73009	5.2159	2.52183	5.29402	3.67772	4.82063	5.61664	3.08339	2.553	3.85902	1.95856
Sevir.1G073400	0	0	0	0	0	0	0	0	0	0	0	0	0	0	0	0	0	0.258469	0	0	0	0.657277
Sevir.1G073500	0.0453093	0.0254028	0.0951284	0.0418219	0.0311509	0.246921	0.0920536	0.0383064	0	0	0.0357288	0.026297	0.0288928	0.148429	0.10668	0.253926	0.0447945	0.0228227	0	0	0.0661303	0.0872703
Sevir.1G073600	39.5154	37.8057	50.2314	46.3859	17.1953	20.777	21.7984	11.8038	10.1978	13.4104	12.0051	47.5675	44.2382	51.7164	33.3245	24.1153	28.7813	32.423	15.0789	13.8777	18.3479	14.1373
Sevir.1G073700	1.36589	1.98108	1.88968	1.18584	1.88426	1.88533	1.70103	1.52333	2.35609	1.53352	1.4726	1.08268	1.21998	1.59331	1.46102	1.58042	1.37153	1.82872	1.51258	1.99861	1.63116	1.36912
Sevir.1G073800	19.9795	19.895	20.1689	31.418	27.3925	35.1716	29.4259	43.4327	42.5575	27.3262	34.3857	18.51	18.492	21.656	20.9894	25.6097	34.5194	21.9093	32.3767	34.0386	22.8295	17.2921
Sevir.1G073900	5.80477	9.97411	10.929	7.47629	8.77357	8.19062	8.85781	4.85146	5.29754	9.85411	6.4877	8.89083	8.9633	9.34574	10.8419	5.93483	5.89525	10.3835	5.59508	7.53943	9.8702	9.82204
Sevir.1G074000	10.5976	9.05426	8.28166	10.5826	9.82266	13.169	11.0667	15.3843	13.9877	11.1767	14.8051	9.72563	7.92508	8.47434	8.8992	11.2577	11.8398	8.7283	10.8773	10.3821	8.35169	7.0916
Sevir.1G074100	197.832	224.214	238.121	269.612	223.304	245.267	228.722	258.902	257.427	213.653	214.09	235.714	219.094	250.354	214.851	211.256	235.349	234.024	253.471	238.527	208.695	211.675
Sevir.1G074200	0	0	0	0	0	0	0	0	0	0	0	0	0	0	0	0	0	0	0	0	0	0
Sevir.1G074300	0.812147	0.884496	0.824747	1.07549	0.644307	1.00465	1.09646	0.803944	0.824184	0.937411	0.846023	1.09296	0.687464	1.26741	1.03483	0.892374	0.955836	0.927746	0.609581	0.645425	0.774961	0.655166
Sevir.1G074400	8.75047	6.67019	9.22035	8.54269	9.99299	10.3196	10.713	11.4001	10.8161	9.51825	9.88538	8.4309	8.1105	8.69072	9.96123	10.971	10.9856	10.3018	10.4739	9.86842	9.24964	8.1719
Sevir.1G074500	29.2318	25.5691	26.3059	27.0608	28.9843	30.668	30.516	33.508	27.8416	32.977	32.9974	28.1468	27.3252	27.569	28.8554	31.8664	30.5867	27.6359	27.4075	27.6783	29.9171	27.326
Sevir.1G074600	100.546	83.3773	85.8912	76.1641	96.6489	59.7279	67.8295	37.091	31.4713	32.8676	25.8654	124.919	113.043	73.5717	157.67	82.4617	70.0801	112.508	28.5467	35.3302	35.5218	43.8372
Sevir.1G074700	0	0.227267	0	0.295669	0	0	0	0	0	0	0.256788	0	0	0	0.322753	0	0	0.194888	0	0.288023	0	0
Sevir.1G074800	0	0	0	0	0	0	0	0	0	0	0	1.56829	0.408399	0	0	0	0	0.301568	1.02844	0	0	0
Sevir.1G074900	0	0	0	0	0	0	0	0	0	0	0	0	0.181807	0	0	0	0	0	0	0	0	0
Sevir.1G075000	0	0	0	0	0	0	0	0	0	0	0	0	0	0	0	0	0	0	0	0	0	0
Sevir.1G075100	0	0	0	0	0	0.197767	0.158149	0.135815	0.139951	0	0.491202	0.176938	0	0	0	0.196566	0	0.545197	0.203939	0	0.198916	0
Sevir.1G075200	66.2942	72.3695	71.155	68.0975	82.5398	56.4117	76.4397	53.5021	45.9386	62.9528	59.9775	69.0418	79.05	73.8524	95.8171	87.801	64.7735	82.69	40.1789	41.7286	62.9402	82.4743
Sevir.1G075300	0.572139	0.951391	0.92281	0.670659	0.766019	0.76022	0.96867	0.84952	0.679383	0.532374	0.504551	0.928276	0.867779	0.742901	1.19562	0.768641	0.592867	0.642538	0.281309	0.330007	0.21761	0.321405
Sevir.1G075400	0	0	0	0	0	0	0	0	0	0	0	0	0	0	0	0	0	0	0	0	0	0
Sevir.1G075500	0.374744	0.433687	0.185149	1.65504	0.179712	0.550805	0.351729	0.831961	1.41574	0.819475	0.412631	0.158944	0.343063	0.215786	0	0.825559	0.251082	0.801056	0.548609	1.4479	1.161	0.518454
Sevir.1G075600	1.36356	1.47854	1.43326	1.29089	1.05991	1.03986	1.22556	1.87724	1.27758	1.53145	1.72749	1.19454	1.16026	1.46846	1.2899	1.30399	1.26196	1.03301	1.35404	1.05331	1.42712	1.30596
Sevir.1G075700	21.6198	20.9028	23.1582	25.7861	17.1725	20.9937	17.285	22.9217	20.6198	18.8378	21.9624	21.5593	19.8027	25.3579	17.3878	17.179	22.5064	16.397	22.759	22.2569	16.7676	13.6596
Sevir.1G075800	0	0	0	0	0	0	0	0	0	0	0	0	0	0	0	0	0	0	0	0	0	0
Sevir.1G075900	5.41848	3.35862	4.05389	6.40823	6.43996	6.19805	5.46899	8.1834	6.89957	5.58249	4.89488	3.88392	5.43741	4.58897	4.49924	4.90657	7.42567	6.39832	8.41989	6.45018	4.38598	3.69545
Sevir.1G076000	0.709552	2.17972	0.793981	0.481377	0	0	1.47072	1.21374	0.375781	1.29022	1.65302	1.67472	1.13339	1.38211	0.4441	0.822356	2.09413	1.98665	0.53356	0.471195	0.820412	0
Sevir.1G076100	6.10229	5.77313	5.43439	6.68416	5.60327	6.14031	6.59664	4.93277	4.77507	5.93007	6.79236	5.58814	5.62691	6.91043	6.22341	5.79832	5.46099	5.05967	5.10873	4.98825	5.26207	3.43063
Sevir.1G076200	0	0	0	0	0	0	0	0	0	0	0	0	0	0	0	0	0	0	0	0	0	0
Sevir.1G076300	20.454	15.6878	16.4466	17.2717	12.5185	15.0397	13.4962	14.6025	13.7795	13.2542	13.4401	16.6913	17.907	17.851	18.0492	15.2343	17.6832	14.7753	14.3617	13.8823	13.6098	11.1697
Sevir.1G076400	0	0	0	0	0	0	0	0	0	0	0	0	0	0	0	0	0	0	0	0	0	0
Sevir.1G076500	5.46408	4.18814	3.70651	4.81485	4.60872	6.6429	5.22679	7.32028	5.87587	5.14834	7.8654	5.26413	3.71454	4.00884	4.05393	5.29474	6.47202	4.2395	5.72295	5.78148	4.74509	2.84991
Sevir.1G076600	0	0	0	0	0	0	0	0	0	0	0	0	0	0	0	0	0	0	0	0	0	0
Sevir.1G076700	0	0	0	1.32343	0.484164	0.648074	0	0	0	1.18783	0	0.483963	0	0.701981	1.34191	0	0.637233	0	0	0	0	0
Sevir.1G076800	0	0	0	0	0	0	0	0	0	0	0	0	0	0	0	0	0	0	0	0	0	0
Sevir.1G076900	0	0	0	0	0	0	0	0	0	0.203238	0	0	0	0	0	0	0	0	0	0	0	0
Sevir.1G077000	75.3237	101.377	103.704	119.679	83.8045	74.8972	73.3936	62.9049	57.9896	74.5528	75.0881	113.382	87.0862	107.607	90.1008	79.8821	73.3414	81.6399	84.9484	79.6251	74.3728	104.299
Sevir.1G077100	49.6728	61.5488	72.8586	47.5288	36.7566	41.277	35.989	28.327	30.5255	32.935	35.8878	62.2343	62.4604	63.6188	56.0313	51.5686	44.0337	54.4035	42.1037	36.5927	44.7713	46.3239
Sevir.1G077200	24.2895	27.3197	15.4856	10.6898	9.28835	9.98781	10.3939	7.66775	5.86289	15.4629	6.16463	37.8416	34.4364	26.5381	20.9358	10.0629	11.6448	15.8707	12.9252	14.4983	16.4855	23.557
Sevir.1G077300	0	0.0260779	0	0	0	0	0.0271825	0	0	0	0	0	0	0	0	0	0	0	0	0	0	0
Sevir.1G077400	76.5231	74.5491	87.4686	67.7647	106.816	90.5094	102.93	119.191	129.614	114.407	95.206	76.7192	83.5293	79.2035	87.2951	94.3003	88.9207	114.643	108.365	99.3082	113.633	118.651
Sevir.1G077500	116.776	125.207	100.135	133.178	210.144	193.146	217.299	236.009	284.763	230.906	219.861	122.28	132.594	155.602	136.076	171.793	211.301	201.214	234.659	222.521	207.077	155.754
Sevir.1G077600	9.17137	10.0524	9.2755	3.86358	3.58836	3.00017	2.9002	2.96035	3.74119	4.17658	3.31158	12.3296	11.4746	8.48215	7.60701	4.76439	6.31533	4.79838	3.94706	5.64904	5.00368	8.66152
Sevir.1G077700	45.9807	43.9376	47.5199	45.0799	47.6594	52.2087	52.6225	54.4458	56.7678	52.9642	50.7204	43.8145	41.0505	42.2753	44.6962	49.2803	47.8723	51.1732	48.9283	47.1056	51.1756	60.4989
Sevir.1G077800	3.64354	3.99736	3.77451	4.04109	3.48053	4.09619	4.33699	3.38832	2.91389	3.11218	4.44994	4.80803	3.93058	4.50367	3.87587	4.93607	4.22262	4.19849	3.61047	3.4423	3.46918	3.71458
Sevir.1G077900	3.75604	3.04028	3.11258	3.64872	3.41277	3.84158	3.5708	4.01094	4.15464	3.9006	4.14654	3.2603	3.39363	3.92601	3.59409	3.96115	3.85153	2.57757	3.5583	3.59494	3.75999	2.41935
Sevir.1G078000	7.11821	7.09984	8.37736	4.43575	5.44271	7.67646	5.96923	5.0127	4.46089	6.22816	4.09616	4.07401	11.1885	6.10579	9.94044	6.12733	9.47209	10.1734	4.57081	7.83719	4.65885	6.72595
Sevir.1G078100	0	0	0	0	0	0	0	0	0	0	0	0	0	0	0	0	0	0	0	0	0	0
Sevir.1G078200	0	0	0	0	0	0	0	0	0	0	0	0	0	0	0	0	0	0	0	0	0	0
Sevir.1G078300	10.4996	9.93569	10.9671	10.5645	9.79066	11.2031	9.18226	10.4086	11.4084	10.5794	11.6709	9.1976	9.52603	10.9834	11.2467	10.6794	9.92428	8.61116	10.8503	10.5569	12.0168	8.89813
Sevir.1G078400	0	0	0	0	0	0	0	0	0	0	0	0	0	0	0	0	0	0	0	0	0	0
Sevir.1G078500	7.66144	7.50711	7.82773	11.0872	10.5354	13.5059	10.7313	15.549	15.4663	10.1923	12.9337	7.54293	7.0563	7.8073	8.00012	8.89341	11.8947	8.43469	11.2016	11.0252	7.99037	5.90993
Sevir.1G078600	10.3928	11.2751	10.7486	12.6628	11.9059	12.4487	11.3604	13.183	10.91	10.2462	11.4473	11.7168	11.387	10.9233	10.2527	11.809	14.4997	11.8851	12.1004	11.7808	10.4186	10.8622
Sevir.1G078700	0	0	0	0	0	0	0	0	0	0	0	0	0	0	0	0	0	0	0	0	0	0
Sevir.1G078800	0	0	0	0	0	0	0	0	0	0	0	0	0	0	0	0	0	0	0	0	0	0
Sevir.1G078900	6.50442	6.51103	5.37216	6.52159	6.20909	6.53018	7.29968	7.73611	6.47578	8.87468	8.3161	6.50573	6.32646	6.84209	6.63317	7.15948	7.2084	6.18179	6.86417	6.90839	8.02603	7.95505
Sevir.1G079000	0	0	0	0.10149	0	0	0	0	0	0	0	0	0	0	0	0	0	0	0	0	0	0
Sevir.1G079100	0.327011	0.510683	0.90381	0	1.12034	0.504117	0.960558	2.70354	4.96702	3.37018	5.43922	0.460611	1.15932	0.26198	0.500291	0.796085	0.574194	0.987645	2.47112	2.42869	2.48219	1.22914
Sevir.1G079200	19.7799	21.5963	18.5226	20.3767	20.3012	22.7353	22.6554	22.9061	24.4519	22.8332	25.0278	19.3356	18.5174	20.6874	17.2699	20.6312	21.5781	18.4517	22.4904	20.7423	20.433	14.3148
Sevir.1G079300	38.4474	32.694	34.8299	31.1155	40.1162	36.1256	38.7945	36.6396	33.5726	39.6455	42.1112	32.0952	39.608	28.2511	38.835	38.4029	39.6971	41.4282	35.4108	38.6996	42.8186	39.1118
Sevir.1G079400	0.713599	0.377563	0	0.165384	0.136863	0.281054	0.267574	0.13113	0.129277	0.158165	0.149788	0.530661	0.229784	0.274139	0.354422	0.160583	0.256386	0.054235	0.0922789	0	0	0.528849
Sevir.1G079500	41.9052	44.2804	47.6417	59.295	62.2335	63.926	62.0673	68.7418	71.0087	56.4736	63.7676	43.5742	40.9314	46.1672	51.4257	53.5756	59.0341	53.6055	61.1276	60.5813	55.4129	47.5585
Sevir.1G079600	71.0065	67.735	59.2693	71.6432	71.9519	76.6057	60.5689	50.5144	60.5831	49.3028	56.3595	66.881	83.5007	63.4056	74.0407	85.084	82.508	78.4095	87.0721	91.0523	79.0892	50.0651
Sevir.1G079700	43.8148	42.459	49.3261	66.7263	55.5272	61.3576	51.7584	69.0271	67.7358	46.3585	53.2248	39.021	41.0469	43.6385	46.9793	46.1346	63.35	46.9308	59.3191	58.7731	42.3186	41.1256
Sevir.1G079800	25.7148	26.1284	27.1499	29.5601	27.5354	28.7936	26.3868	28.3631	27.0154	25.1664	24.4086	27.2838	30.8277	29.1206	30.7446	28.1544	33.0105	29.2912	28.3281	27.7423	25.9178	26.056
Sevir.1G079900	25.0879	21.1256	23.2762	14.4463	19.7805	12.2856	18.4539	13.8414	10.9654	17.961	14.0925	22.0811	28.179	24.9642	29.2148	16.4874	15.6905	21.6725	13.3216	15.7249	14.8556	21.4749
Sevir.1G080000	0	0	0	0	0	0	0	0	0	0	0	0	0	0	0	0	0	0	0	0	0	0
Sevir.1G080100	1.68341	0.619851	0.614937	0.626262	2.29143	1.0952	3.04042	1.42636	0.930545	0.390663	2.18657	0.496523	1.15556	0.2342	2.935	0.600343	0.98331	1.07895	0.445324	0.798338	0.395604	0.6589
Sevir.1G080200	2.02395	3.04929	2.50777	2.33074	2.2332	2.10767	2.41372	2.17944	2.28353	3.72755	2.89889	2.86171	2.39302	2.67327	2.89826	2.71602	2.20061	2.9348	2.27998	2.56323	3.62719	5.83565
Sevir.1G080300	9.92596	9.25091	9.34184	9.84489	11.2053	13.2012	10.8939	10.964	12.9004	11.7659	10.402	8.85146	9.42488	9.9054	10.3339	9.70672	10.3726	11.806	10.312	10.6953	11.3528	10.8371
Sevir.1G080400	0	0	0	0	0	0	0	0	0	0	0	0	0	0	0	0	0	0	0	0	0	0
Sevir.1G080500	2.30637	2.22354	2.86319	2.52854	1.65783	2.59176	1.89624	1.9004	1.78291	1.27109	1.81078	1.92175	2.12025	2.57979	2.09475	1.90954	2.02429	2.28186	2.07963	1.98937	1.81292	1.79197
Sevir.1G080600	0.202429	0.234462	0.248668	0.097433	0.114304	0.230951	0.0744059	0.169364	0.16312	0.174698	0.0822026	0.340239	0.273555	0.287794	0.138131	0.313101	0.205752	0.0863347	0.110894	0.0974665	0.456524	0.25718
Sevir.1G080700	0	0	0	0.0903661	0.0727808	0	0.212036	0	0.0732854	0	0	0.202887	0	0.094929	0	0.0861273	0.183333	0	0	0	0.163558	0
Sevir.1G080800	0	0	0	0	0	0	0	0	0	0	0	0	0	0	0	0	0	0	0	0	0	0
Sevir.1G080900	0	0.0380153	0.0235863	0	0	0	0	0.023187	0.0230865	0	0.0230446	0	0	0	0	0	0	0	0.0311257	0	0.0232483	0.106471
Sevir.1G081000	0	0	0	0	0	0	0	0	0	0	0	0.0187093	0	0	0	0	0	0	0	0	0	0
Sevir.1G081100	1.24252	0.575881	0.2301	0.968078	0.555675	1.13545	0.760445	1.45066	0.959636	0.818204	1.61041	0.94285	0.372976	0.428691	0.629454	0.678923	0.958201	0.478979	0.579164	0.581969	0.562111	0.162069
Sevir.1G081200	1.9914	1.28573	1.22555	1.67234	1.75258	2.40365	2.36341	1.84733	2.35151	1.00537	2.05179	2.92966	2.77953	1.18801	1.37833	3.81194	3.04448	2.09674	2.59152	2.49846	3.02493	2.81237
Sevir.1G081300	1.81309	2.08598	1.31996	1.83098	1.75458	1.99773	2.83949	2.61356	1.65955	1.63104	2.02099	1.75456	1.6379	1.65595	1.92052	2.2783	2.55127	2.63739	1.70478	1.49972	2.57803	1.46925
Sevir.1G081400	2.95617	2.16577	2.92258	2.63316	2.20672	2.82551	3.18274	2.52825	2.53282	3.65011	3.52156	2.71666	3.49633	2.50791	3.00955	2.95139	2.57771	2.83612	1.90905	2.83621	3.09366	3.50917
Sevir.1G081500	0	0	0	0	0	0	0	0	0	0	0	0	0	0	0	0	0	0	0	0	0	0.104906
Sevir.1G081600	0.573566	0.36613	0.529311	0.294799	0.251974	0.307257	0.669037	0.180375	0.499034	0.403726	0.255047	0.371626	0.396977	0.837467	0.772531	0.431704	0.610466	0.614957	0.683501	0.300902	0.36069	0.275262
Sevir.1G081700	0.0900139	0.106354	0	0	0.058127	0	0.0562485	0	0.115695	0.134993	0	0	0	0.227771	0.222726	0.0694457	0.0738815	0.138131	0.0811052	0	0.133339	0
Sevir.1G081800	26.3805	26.4078	26.3123	34.0696	26.7069	31.594	28.8597	32.3098	33.0775	29.573	31.3154	27.5512	25.5456	26.821	25.1565	27.8879	30.3007	23.6398	29.7442	29.5386	24.5561	23.8818
Sevir.1G081900	0	0	0	0	0	0	0	0	0	0	0	0	0	0	0	0	0	0	0	0	0	0
Sevir.1G082000	0	0	0	0	0	0	0	0	0	0	0	0	0.0197584	0	0	0	0	0	0	0	0	0
Sevir.1G082100	0	0	0	0	0	0	0	0	0	0	0	0	0	0	0	0	0	0	0	0	0	0
Sevir.1G082200	3.85987	3.72737	4.06587	2.47391	3.70769	4.08925	3.13779	2.33926	2.50296	3.82347	3.15575	3.98248	3.65192	2.59962	3.17684	2.73162	2.0859	4.00317	3.04288	1.4312	3.16864	5.9884
Sevir.1G082300	0	0.107007	0.137231	0	0	0.166013	0	0.243419	0.117843	0	0.127251	0	0.130245	0	0	0	0	0	0.165038	0	0	0
Sevir.1G082400	0	0	0	0	0	0	0	0	0	0	0	0	0	0	0	0	0	0	0	0	0	0
Sevir.1G082500	0.153718	0.119538	0.0422343	0	0.0973581	0.0875213	0.0928504	0.0427065	0.0839105	0.109565	0.105341	0.0708417	0.0582766	0.216067	0.0466829	0	0.0755191	0.0293139	0.0567924	0.125324	0.0419936	0.0316844
Sevir.1G082600	0	0	0	0	0	0	0	0	0	0	0	0	0	0	0	0	0	0	0	0	0	0
Sevir.1G082700	0.263082	0.338713	0.119445	0.268674	0.310973	0.378386	0.257132	0.608602	0.469674	0.426193	0.619091	0.414935	0.203559	0.225635	0.219908	0.406696	0.255021	0.233117	0.394236	0.30079	0.333812	0.12105
Sevir.1G082800	0	0.0250834	0	0	0	0	0	0	0	0	0	0	0	0	0	0	0	0	0	0	0	0
Sevir.1G082900	0	0	0	0	0	0	0	0	0	0	0	0	0	0	0	0	0	0	0.0201113	0.0177549	0	0
Sevir.1G083000	0	0	0	0	0	0	0	0	0	0	0	0	0	0	0	0	0	0	0	0	0	0
Sevir.1G083100	0.361774	0.404031	0.38953	0.2391	0.244578	0.33799	0.444521	0.245638	0.379714	0.290794	0.240581	0.385591	0.283676	0.546662	0.118012	0.4404	0.312468	0.171178	0.280142	0.287498	0.281235	0.302145
Sevir.1G083200	0.0929307	0.104102	0.051707	0.11564	0.0233844	0.0516725	0.0776632	0.0378247	0.0248781	0.0394241	0.0248393	0.0747828	0.0842986	0.102924	0.0429119	0.0138361	0.0298187	0.0621971	0.067164	0.0148006	0.0893644	0.0802584
Sevir.1G083300	0.26279	0.280986	0.323178	0.128348	0.216593	0.342613	0.196085	0.182285	0.313824	0.336857	0.21024	0.34258	0.228167	0.305176	0.22321	0.158888	0.281909	0.248954	0.150361	0.251297	0.211737	0.0848017
Sevir.1G083400	1.00884	0.847651	0.807519	0.82113	0.780903	0.919497	1.0728	1.11962	0.965408	0.964985	1.28642	0.760768	0.664209	0.61718	0.532084	0.79229	0.988531	0.695058	0.856127	0.666389	0.660973	0.312936
Sevir.1G083500	0.206678	0.138887	0.109427	0.126445	0.101181	0.15249	0.117567	0.187191	0.0738836	0.126491	0.0966898	0.17133	0.146447	0.180717	0.148453	0.0666135	0.191073	0.0589429	0.0656562	0.0578354	0.0482943	0
Sevir.1G083600	1.30618	0.867069	0.742148	1.10051	0.908563	1.47009	1.08658	1.75755	1.02204	1.20689	1.95488	0.981989	0.690766	0.678923	0.822066	1.32213	1.27765	0.95862	1.04283	0.888169	0.798959	0.687619
Sevir.1G083700	4.74272	3.97964	4.05361	4.09694	4.82222	5.30036	5.05307	7.01174	6.56337	5.47244	6.44763	4.09481	4.08566	3.72433	4.03404	5.1413	4.64832	4.63693	5.03675	5.21729	5.27131	4.18967
Sevir.1G083800	3.04919	2.87801	3.81177	4.31133	4.02252	2.57114	7.09605	3.17655	3.26153	4.17093	4.39064	2.08865	4.1215	3.59011	2.80855	1.22077	3.90768	1.24472	4.01008	3.61214	1.83965	4.09798
Sevir.1G083900	19.6164	21.949	24.4344	25.3825	15.2699	18.631	18.5272	10.817	11.2114	10.0614	10.6402	18.5875	24.9857	27.1384	18.8409	17.3308	20.025	19.5126	16.2842	14.5022	16.1668	11.6394
Sevir.1G084000	12.9776	9.81135	8.54647	14.2068	13.7285	19.1251	14.6976	23.3933	21.8724	14.4688	19.9544	10.0336	8.06816	8.96942	9.85054	13.3561	18.2356	10.7765	15.2179	16.4932	10.9017	6.7612
Sevir.1G084100	13.1707	13.7025	16.3718	12.1478	12.1479	16.7267	14.1483	17.9339	14.8404	13.0456	13.3882	18.5825	13.3376	14.402	10.9303	11.8282	12.633	16.1886	12.7764	12.114	11.3612	9.38288
Sevir.1G084200	22.2137	24.2483	18.4161	21.8035	30.4815	38.4309	28.5887	43.559	52.2779	38.0007	30.0087	14.7777	13.0061	15.4079	20.1495	31.9767	27.4653	26.5278	38.8996	43.1391	29.0412	28.8629
Sevir.1G084300	0	0	0	0	0	0	0	0	0	0	0	0	0	0	0	0	0	0	0	0	0.255957	1.1755
Sevir.1G084400	0	0	0	0	0	0	0	0	0	0	0	0	0	0	0	0	0	0	0	0	0	0
Sevir.1G084500	0.0999657	0.0564088	0.0694093	0.0279421	0.06417	0.0331172	0.189913	0.224152	0.142585	0.148719	0.140048	0.018458	0.0654418	0	0.0257563	0.0259688	0.0890444	0.0646062	0.128194	0.224616	0.117466	0
Sevir.1G084600	0	0	0	0	0	0	0.136144	0	0	0	0	0	0	0	0	0	0	0	0	0.162904	0	0
Sevir.1G084700	0	0	0	0	0	0	0	0	0	0	0	0	0	0	0	0	0	0	0	0	0	0
Sevir.1G084800	0	0	0	0	0	0	0	0	0	0	0	0	0	0	0	0	0	0	0	0	0	0
Sevir.1G084900	41.4416	31.2769	34.0175	41.6793	38.9386	47.5461	42.9288	60.4856	58.1375	44.2907	52.5734	32.6024	30.9511	33.5333	32.4191	40.4442	46.2035	34.3033	42.2318	42.1241	36.182	28.294
Sevir.1G085000	0.338544	0.46536	0.557614	0.262618	0.610444	0.561854	0.7474	0.38414	0.417803	0.665783	0.347095	0.365366	0.253867	0.356077	0.814668	0.564086	0.535644	0.51616	0.30091	0.193104	0.483414	0.500537
Sevir.1G085100	0.473304	0.479072	0.704778	0.349874	0.576873	0.470958	0.14534	0.0662363	0.0659769	0.25672	0.0779617	0.656807	0.330066	0.201844	0.290637	0.514443	0.0821627	0.175721	0.286438	0.255929	0.346182	0.578315
Sevir.1G085200	0.143126	0.0540616	0.0224756	0.235584	0.102613	0.184065	0.15852	0.206278	0.223954	0.0931126	0.199814	0.203212	0.145525	0.0774274	0.223934	0.243554	0.188985	0.0774146	0.120544	0.186293	0.0890493	0.033496
Sevir.1G085300	1.29677	1.12443	1.1374	1.26758	1.11741	1.21682	1.15488	1.15457	1.02183	0.873152	1.42631	1.54297	1.03015	1.35263	1.23034	1.49484	1.38569	1.01807	1.1331	1.0083	1.10228	0.758384
Sevir.1G085400	4.58434	3.10631	3.50995	3.15275	4.68121	4.06453	3.55137	6.24001	5.23855	4.74469	4.43297	2.81098	3.51648	2.21464	3.20483	4.3117	5.03058	3.75867	5.32097	4.88583	4.20524	3.78857
Sevir.1G085500	20.9324	18.8698	17.3777	21.0154	21.5567	22.5074	22.3461	22.7785	20.2023	22.3097	23.8744	19.4285	16.2919	19.0319	18.3361	21.419	22.2653	20.5621	20.2821	20.1015	19.5375	16.4757
Sevir.1G085600	3.63181	3.10845	3.23066	3.80731	3.12001	3.71259	3.21229	2.77244	3.17687	2.52213	2.22394	3.44609	2.67014	3.34323	2.5869	3.37778	3.45529	3.38502	2.78554	2.30914	2.38804	1.12679
Sevir.1G085700	11.9036	12.3459	13.514	11.6456	11.4781	12.8529	11.9974	12.1922	13.4843	12.056	12.1452	12.0478	13.9429	11.7131	14.7735	13.8499	11.8037	13.2968	12.254	12.1747	12.1286	13.3644
Sevir.1G085800	0	0	0	0	0	0	0	0	0	0	0	0	0	0	0	0	0	0	0	0	0	0
Sevir.1G085900	12.1674	12.6474	12.3652	16.8904	16.1758	19.2637	16.379	20.5776	18.2336	17.0065	17.9949	12.4067	11.604	12.9215	11.1978	13.9455	18.5339	14.6823	18.5003	19.195	15.2901	11.7945
Sevir.1G086000	9.46026	6.33076	9.78389	3.71993	53.9159	27.417	30.4491	26.4187	43.1523	40.5385	33.818	7.21453	0	3.63538	8.28132	25.6617	9.47166	6.76992	26.342	25.0328	29.5781	14.5496
Sevir.1G086100	0	0	0	0	0	0	0	0	0	0	0	0	0	0	0	0	0	0	0	0.201109	0	0
Sevir.1G086200	0	0	0	0	0	0	0	0	0	0	0	0	0	0	0	0	0	0	0	0	0	0
Sevir.1G086300	0	0	0	0	0	0	0	0	0	0	0	0	0	0	0	0	0	0	0	0	0	0
Sevir.1G086400	0	0	0	0	0	0	0.19836	0	0	0	0	0	0	0	0	0	0	0	0	0	0	0
Sevir.1G086500	21.8526	25.0488	27.831	20.9719	20.3823	23.2579	25.5278	22.4518	23.4756	26.7175	27.3702	23.7508	23.7943	25.3731	25.4645	18.715	19.5519	22.8589	17.2366	19.0182	22.0018	21.8647
Sevir.1G086600	4.3469	4.13163	3.91001	3.40571	2.95744	2.67456	3.48083	2.55251	2.28639	3.33534	2.93506	4.76164	3.85166	4.07909	3.84661	3.57388	2.71579	3.06676	2.60042	2.66	3.81641	4.3529
Sevir.1G086700	85.131	64.6977	76.966	73.1816	89.1607	86.379	81.0283	120.235	121.683	101.135	100.16	69.2063	74.3478	72.7992	73.4731	91.4751	93.9911	89.3043	101.565	100.163	92.4233	78.0596
Sevir.1G086800	6.57836	6.11368	6.52723	7.21244	7.82963	6.55036	8.03426	8.78347	7.90944	8.56878	9.04804	6.93284	6.49056	6.12296	6.46389	6.6612	7.80524	6.4286	8.70527	9.66649	7.86348	6.59526
Sevir.1G086900	158.266	195.026	138.452	204.611	161.834	192.113	198.536	166.249	171.874	181.891	200.056	191.033	156.241	189.451	160.931	203.957	169.584	162.354	180.869	175.111	190.115	164.641
Sevir.1G087000	0.0120327	0.0133139	0	0	0.0456596	0	0.0145132	0.0874976	0	0.0172	0.016262	0.0523259	0	0.0376204	0.0181162	0.018391	0.0208156	0	0	0.0196645	0.0163947	0
Sevir.1G087100	1.66856	2.13201	1.96433	1.68378	1.95665	1.39942	1.81267	1.43128	1.94132	1.68271	1.81415	2.04889	1.76488	2.47872	2.16658	1.93308	1.308	1.7298	1.52229	1.10394	2.87663	2.62023
Sevir.1G087200	11.8835	12.6241	12.3548	12.8846	13.1183	14.5711	14.3057	14.5386	15.2227	13.8169	14.1572	12.9738	12.0867	14.7404	13.001	15.462	14.5142	13.5995	15.3688	14.7123	15.0506	14.1056
Sevir.1G087300	3.78887	2.87312	2.47382	3.31759	2.82196	4.05717	3.00072	4.31229	3.0193	3.33385	4.44082	3.32499	2.98245	3.16094	3.1284	3.35637	4.69081	2.90934	3.20258	3.28423	2.89444	2.05669
Sevir.1G087400	8.09501	5.74673	5.33756	7.25358	11.5417	9.18089	8.04407	13.1256	14.106	10.2753	8.64091	4.94003	7.41796	4.22721	6.20111	10.1247	12.334	8.90127	10.1199	11.6241	8.42379	5.24431
Sevir.1G087500	6.1962	8.44126	12.0362	8.94631	4.48062	5.45683	5.13308	4.33304	3.32016	4.18646	4.10737	7.24741	6.4328	9.8086	5.74307	4.67982	6.17484	6.41687	5.07284	4.09055	2.96153	3.37775
Sevir.1G087600	9.1325	8.32896	8.4499	8.97386	8.81807	9.14128	9.07728	11.5381	11.2519	10.0403	11.4034	9.58229	8.96666	8.38543	8.30589	8.97363	10.6321	8.24437	10.529	10.6374	8.99607	8.66683
Sevir.1G087700	26.5984	25.7683	27.1709	30.7843	26.5043	27.2265	28.2389	28.7498	28.9075	29.9468	28.05	27.4917	25.6054	30.3615	27.807	27.0273	29.0963	26.3611	26.7126	28.3714	25.8565	26.6521
Sevir.1G087800	73.6004	69.2151	73.7301	98.123	92.219	99.9685	92.1342	128.273	126.271	90.7968	99.9514	66.4963	74.685	78.2386	80.1658	93.9186	108.705	80.4714	105.162	106.663	80.2339	68.0079
Sevir.1G087900	0	0	0	0	0	0	0	0	0	0.121312	0	0	0	0	0.136575	0	0	0	0	0.126739	0	0.392802
Sevir.1G088000	103.067	111.15	110.867	164.128	136.91	148.216	126.065	162.674	152.601	114.695	125.629	109.471	113.471	109.046	117.134	116.826	157.466	124.452	150.496	152.788	103.458	126.108
Sevir.1G088100	1.56798	2.36958	1.76542	1.63287	1.72488	1.57001	2.72525	1.1417	1.13027	1.31243	1.88799	3.74884	2.16804	2.33695	2.55098	2.92658	2.83799	0.929806	1.69274	1.52439	3.63194	8.46303
Sevir.1G088200	3.99658	3.34225	3.68782	5.506	4.45397	5.93705	5.51007	8.5152	6.85543	5.3802	6.76459	3.7564	2.85885	3.93096	3.73003	4.30539	5.83	3.88918	5.23335	5.22169	3.79353	2.38892
Sevir.1G088300	25.4077	24.1071	21.9809	34.0766	26.608	38.6542	29.906	43.589	38.1304	28.8139	36.9613	24.0324	21.4571	24.8511	24.121	26.8878	35.9197	25.9001	32.8516	33.8701	24.4877	21.1872
Sevir.1G088400	9.6183	8.24469	7.76844	13.1807	11.0237	12.5953	12.4918	13.7365	13.9191	11.7128	11.7559	8.73321	7.96001	9.60763	9.29695	9.97755	13.6833	10.4732	12.9945	12.726	10.3782	7.09145
Sevir.1G088500	0	0	0	0	0.0606481	0	0.0602903	0	0.131387	0.0705139	0.0669796	0	0.0602069	0	0.0713643	0	0	0	0	0	0	0
Sevir.1G088600	0.199595	1.28562	0.491677	0	0	0.189234	0	0.133971	0.651251	0.661142	0.446846	0.269283	1.41643	0.189434	0.182397	0.325959	0.510684	0.447043	0.558014	0.495434	0.487408	0.551568
Sevir.1G088700	4.67558	4.43186	3.71717	5.49141	2.71113	3.14941	3.08007	2.28457	1.86941	1.72171	2.267	4.36845	4.11865	5.40162	4.49883	3.57446	4.7876	3.21295	2.66962	2.09563	1.77902	1.76912
Sevir.1G088800	7.43721	7.61001	7.25423	11.3807	9.22584	12.9935	9.11158	15.8654	14.0296	9.74152	12.6107	7.43253	6.25304	7.11317	6.55647	8.43103	12.0233	7.62434	11.1044	10.4642	6.96676	6.14311
Sevir.1G088900	10.3463	7.34968	10.5809	9.09657	11.8262	9.46685	11.5199	11.2435	10.9581	13.3357	10.4269	9.76933	11.2153	10.5633	10.5782	10.164	10.8716	11.7217	10.6418	10.1566	10.5286	13.9778
Sevir.1G089000	1.23402	0.621947	0.735204	1.01638	1.71313	1.27714	1.0027	1.59556	1.60948	0.791635	0.946624	1.05271	1.22682	0.754192	1.4738	1.27539	1.89732	0.964473	0.976327	1.04716	0.634597	0.405146
Sevir.1G089100	32.9065	19.6826	23.7671	18.7533	43.9057	27.164	27.4495	53.6551	31.507	35.8889	33.1173	22.7653	26.4197	16.0768	28.962	30.8203	38.4885	24.7069	29.4067	40.5655	26.8469	30.476
Sevir.1G089200	2.61273	2.64609	2.38847	2.74972	1.64192	3.32575	2.77338	2.87071	1.91023	2.79654	2.50728	2.52179	2.47798	2.67408	2.66397	2.34038	2.17494	2.49844	2.07966	2.23921	2.2926	2.40714
Sevir.1G089300	2.10674	2.11297	2.30213	1.99191	2.43551	2.68	1.30284	2.15476	2.10868	1.69838	2.02973	1.68455	1.50425	1.22806	2.40917	1.87235	2.70166	2.55301	3.06031	1.91591	3.0975	2.20283
Sevir.1G089400	0	0	0	0	0	0	0	0	0	0	0	0.211685	0	0	0	0	0	0	0	0	0	0
Sevir.1G089500	13.2034	11.2566	11.7023	9.47887	10.4734	11.9291	11.4672	10.4865	10.2258	10.5283	11.4056	12.0351	12.1943	10.2236	11.9614	11.865	13.4302	10.1057	10.37	10.7993	11.4404	8.52181
Sevir.1G089600	0	0	0	0	0	0	0	0	0	0	0	0	0	0	0	0	0	0	0	0	0	0
Sevir.1G089700	0	0	0	0	0	0	0	0	0	0	0	0	0	0	0	0	0	0	0	0	0	0
Sevir.1G089800	0	0	0	0	0	0	0	0	0	0	0	0	0	0	0	0	0	0	0	0	0	0
Sevir.1G089900	21.6423	17.2938	19.332	34.1143	30.4556	40.9049	30.6881	42.193	38.5003	22.6368	29.847	18.5998	17.8052	21.2957	19.4267	26.1176	41.2686	24.717	36.3166	34.8296	21.3202	9.68013
Sevir.1G090000	22.6367	22.5845	27.9276	16.6819	23.1054	19.1757	23.6078	12.6811	14.2819	19.2737	17.3751	24.3554	24.8505	22.6055	23.7711	25.2274	15.7331	25.8282	18.6301	16.3274	26.8769	27.8975
Sevir.1G090100	12.4081	12.8772	12.1406	12.1243	14.4927	17.1909	15.4856	16.3077	17.594	15.1245	17.1427	11.895	11.9587	11.2153	12.3272	14.2371	15.3599	12.7726	15.5355	15.1331	16.1369	9.30288
Sevir.1G090200	39.7448	63.0275	50.37	85.6249	52.4353	77.0478	89.2455	55.3345	58.2253	47.026	58.1208	52.1442	40.8213	77.852	45.7199	64.6198	53.0495	47.1987	54.7923	42.4063	50.1363	39.3488
Sevir.1G090300	33.9671	40.9884	38.61	51.5088	35.0889	45.1134	40.674	44.1598	41.4746	37.6276	44.7575	39.6331	31.4615	40.0402	35.7665	36.4352	39.1987	32.9422	43.0804	38.3345	33.6472	33.7345
Sevir.1G090400	0	0	0.348104	0	0.291906	0.795598	0.296743	0	0	0	0	0.286076	0	0	0	0	0	0	0	0	0	0
Sevir.1G090500	154.609	168.853	231.242	197.842	165.045	166.297	177.944	170.195	179.634	167.391	155.624	160.942	161.923	206.271	165.102	162.593	157.743	172.47	161.089	160.338	165.529	188.009
Sevir.1G090600	20.4458	17.1603	20.7572	23.7277	23.2827	17.5292	19.9268	22.4448	18.3824	27.1478	21.2539	16.7991	21.0532	19.3742	21.0545	22.3987	24.3862	20.0357	23.1385	21.5846	22.721	20.2282
Sevir.1G090700	3.50476	3.49228	4.85167	4.14928	2.70103	3.38188	3.51005	3.75404	3.49728	3.80711	3.50791	2.49907	3.14414	4.52437	3.40861	2.66817	3.90283	3.98367	4.06891	3.5828	3.70797	2.38706
Sevir.1G090800	0.432625	0.509591	1.07179	0.340508	0.40734	0.343378	0.482328	0.457662	0.392023	0.449741	0.407684	0.49587	0.471984	0.348888	0.693554	0.434187	0.392145	0.484959	0.579828	0.107312	0.743546	0.660326
Sevir.1G090900	7.86967	7.28758	8.38038	9.23464	7.10634	8.31843	7.3631	8.45437	8.03252	7.17893	8.09707	8.68453	7.50361	8.88526	8.44454	7.85187	8.19801	7.56022	7.03321	8.88075	6.7189	7.75936
Sevir.1G091000	5.53074	6.70847	5.19072	6.24724	3.89954	3.82834	4.96502	1.7574	0.678338	1.8793	3.57852	3.11687	5.57418	3.97242	8.88623	3.46393	3.8306	5.20684	3.88452	1.94266	2.53325	5.38966
Sevir.1G091100	0.0340819	0.0584338	0.0233281	0.0563978	0.0221007	0	0	0.0472219	0	0	0	0.0981246	0.022407	0	0.0266589	0	0.0593617	0.0332064	0	0	0	0
Sevir.1G091200	29.5429	26.9004	18.6605	36.5891	30.4593	36.9536	28.9383	33.9812	41.5585	25.5263	33.1772	20.7101	30.8884	26.7158	24.5044	34.7607	38.1425	21.7636	32.6837	27.5121	24.4053	18.0224
Sevir.1G091300	7.70546	7.62591	7.52471	10.3106	9.07926	11.1302	9.38085	12.4363	12.515	9.45178	12.1936	7.57932	6.52633	8.61429	7.81711	7.95875	10.9341	7.44336	9.23001	9.31687	8.03584	6.52194
Sevir.1G091400	41.9412	39.0918	44.5531	34.8244	43.8075	31.2732	39.8656	38.6489	34.3532	43.6729	34.9174	43.9517	35.9612	47.6052	45.2624	40.6081	33.6853	43.0932	33.3535	28.5484	40.8991	46.3316
Sevir.1G091500	1.98851	0.964735	0.990927	0.937122	0.891023	0.577736	0.665614	0.220942	0.200096	0.365639	0.281298	1.45385	1.92665	1.03373	1.27696	0.788597	1.50696	1.34764	0.483464	0.575	0.582445	0.647327
Sevir.1G091600	8.95889	9.54328	10.8907	10.1137	7.26478	8.61535	7.78479	6.0953	6.1551	8.03574	7.8374	9.8597	9.80413	12.3195	10.6651	9.52238	7.84608	9.04845	7.93609	6.33047	7.99863	9.19316
Sevir.1G091700	13.0716	10.5401	9.39394	13.8808	12.6302	16.878	13.4598	17.8557	15.9216	12.7584	17.2664	12.019	9.91326	10.8942	10.6177	11.8652	16.4324	11.1207	13.3893	13.7935	11.1707	8.00997
Sevir.1G091800	0.36351	0.0837284	0.21193	0.124335	0.379929	0.560111	0	0.207272	0.202102	0.443162	0	0.174352	0.0980022	0	0.354377	0.113493	0.124941	0.219324	0.416412	0.24689	0.212639	0.31218
Sevir.1G091900	10.6653	8.49644	11.0985	9.8877	12.6315	13.3897	13.0061	14.8477	14.0437	12.434	11.0972	11.314	11.9041	11.3116	13.0259	13.0219	12.7828	12.1606	13.1673	12.8528	14.0223	9.62695
Sevir.1G092000	0.967035	0.754753	0.752928	0.515604	0.468084	1.3898	1.11835	1.83533	1.42734	0.9192	0.565342	0.841583	0.753603	0.503254	0.696858	1.20793	1.37032	0.959014	1.01315	1.34435	1.12705	0
Sevir.1G092100	0.552587	0.222736	0.495906	0.679387	0.276764	0.381769	0.451168	0.878517	1.17343	0.63311	0.959532	0.846068	0.289668	0.266708	0.102297	0.26071	0.551634	0.331468	0.947233	0.641025	0.47521	0
Sevir.1G092200	0	0	0	0	0	0	0	0	0	0	0	0	0	0	0	0	0	0	0	0	0	0
Sevir.1G092300	0	0	0	0	0	0	0	0	0	0	0	0	0	0	0	0	0	0	0	0	0	0
Sevir.1G092400	3.71665	3.44035	4.04409	4.24615	3.8938	4.54594	3.39799	5.57596	4.52963	3.44343	4.63566	3.15365	3.55792	3.44462	3.65306	3.24142	4.06203	3.54895	3.45697	3.44917	2.63887	2.83865
Sevir.1G092500	44.9125	58.8114	68.6315	71.8771	43.4569	40.7847	44.6125	30.7919	32.2175	36.3947	35.7454	45.1963	57.5625	66.193	51.5699	44.2865	37.6974	51.8658	44.7805	35.7129	39.5569	44.1359
Sevir.1G092600	20.029	17.6476	19.3892	19.1066	19.7511	23.0082	21.7428	27.1169	26.6621	23.4427	24.2479	18.2367	17.6063	17.5358	17.847	20.9248	22.7447	21.2295	22.6725	20.8818	21.4597	16.5371
Sevir.1G092700	14.7785	12.546	12.8067	15.9305	13.9211	17.6266	15.1541	21.9021	17.9848	15.0687	19.2416	14.4842	12.4022	12.7865	13.9403	16.3484	19.0808	13.564	16.9157	16.9362	13.4563	10.6823
Sevir.1G092800	0.266548	0.258979	0.176509	0.135522	0.218478	0.092178	0.0851658	0.155881	0.197359	0.175604	0.139996	0.187039	0.212119	0.144135	0.195135	0.207185	0.161391	0.154274	0.243635	0.0811155	0.272636	0.399946
Sevir.1G092900	2.15537	1.51898	1.28151	1.29189	2.04307	1.7523	1.94077	2.30988	1.9573	2.01686	2.23989	2.78207	2.57099	1.16914	1.80936	2.53798	2.79241	2.42958	2.07391	2.31824	1.62579	2.10547
Sevir.1G093000	1.19426	3.04873	3.07344	2.53978	0.304633	0.63278	0.611529	0	0	0.178186	0.331956	3.55048	1.67836	3.51384	1.78868	1.26037	0.762606	1.45285	0.856538	0	0.709804	1.72423
Sevir.1G093100	9.47517	9.56598	9.66272	10.2605	11.2543	12.1535	10.5709	9.95066	11.9173	8.83599	9.73966	9.55307	8.26602	11.3876	9.96401	10.3382	11.4703	12.1752	11.3253	11.3792	10.5287	9.6601
Sevir.1G093200	0.0756958	0.181585	0.171092	0.262911	0	0.15177	0.152486	0.111771	0.0544676	0.11952	0.113373	0.0471933	0.212977	0.0659127	0	0	0	0.0790009	0.37326	0.131737	0	0.435851
Sevir.1G093300	1.53094	2.31724	1.50868	1.8078	2.32468	2.28299	2.45975	2.29117	2.43003	2.5209	2.66692	1.66931	1.8258	1.77457	1.52476	1.75697	2.01857	2.18695	1.61438	2.06866	2.12315	1.89252
Sevir.1G093400	14.4333	16.1192	13.422	24.3976	14.5299	20.0981	15.9638	20.865	16.6315	15.4336	18.7778	16.6065	12.3346	15.7478	14.4619	15.2518	18.7913	13.9882	17.9986	17.44	12.9353	13.2495
Sevir.1G093500	23.5057	24.0771	21.8792	26.6379	25.4654	30.3833	28.469	30.0536	31.8967	27.5456	27.468	21.7684	27.2911	24.2876	26.6492	29.692	30.4278	27.3774	29.3123	32.4671	28.0087	26.1867
Sevir.1G093600	29.9973	28.19	30.2746	26.2708	29.0174	22.8535	28.1316	23.7031	20.5823	30.1302	25.7311	32.2427	33.874	32.344	33.7221	34.401	25.7741	31.5064	21.8532	22.0383	30.8746	39.7898
Sevir.1G093700	27.0117	22.6944	27.7201	29.729	38.1288	39.6146	34.8917	42.4223	42.8346	34.7533	36.0961	23.8404	23.9682	25.283	27.847	32.9876	38.2336	29.9257	33.4873	36.7045	28.6992	25.0979
Sevir.1G093800	0	0	0	1.01091	0	0	2.5341	0.721897	0.752819	1.94979	1.80971	0	0	1.19936	1.1649	0	0.889047	1.3546	2.17735	0	0	0
Sevir.1G093900	0.683419	0.512371	0.676513	0.404009	0.492831	0.575239	0.80275	0.616059	0.470827	0.439964	0.613382	0.644804	0.781846	0.629323	0.758931	0.628737	0.764541	0.554632	0.484884	0.530169	0.58389	0.362613
Sevir.1G094000	44.3337	43.3455	46.2309	41.6699	55.8629	46.9891	50.03	51.0352	62.3685	60.6573	52.6302	44.792	53.1842	46.1718	44.9943	59.5421	45.0736	55.1747	52.6399	60.7441	56.8935	57.9669
Sevir.1G094100	0.681943	0.228286	1.8085	1.79593	2.36614	0.935763	2.89204	0.689471	1.09762	0	1.52072	1.41882	1.14901	1.72469	1.31616	1.17504	2.0378	1.37725	0.961775	1.42251	2.35745	1.01208
Sevir.1G094200	4.91016	3.86615	4.66957	4.70083	7.48098	5.94152	5.36642	6.9798	6.26088	5.07667	5.81287	4.25659	4.55088	2.69575	5.42569	5.53757	7.69254	5.49522	5.09219	5.97269	5.63379	4.93475
Sevir.1G094300	0	0.466164	0	0.315082	0	0.340633	0.672581	0.0814934	0.0814414	0.198742	0.18481	0.925646	0.278276	0.228929	0.221202	0.302876	0	0.134749	0.232747	0.103791	0	0.155722
Sevir.1G094400	26.192	27.4441	24.0183	22.9683	19.9513	19.9479	21.2978	15.4809	13.3341	21.1806	19.2717	30.1747	26.5776	26.6515	27.3362	24.4636	19.4496	24.3419	17.7043	19.1874	23.8218	35.9639
Sevir.1G094500	43.8508	52.9029	53.5819	58.9339	41.1144	46.9906	50.5058	34.7808	30.1899	38.1797	36.571	49.9338	54.7329	56.666	54.1916	49.8944	48.6551	55.2398	43.637	34.5994	41.9712	41.7222
Sevir.1G094600	0	0	0	0	0	0	0	0	0	0	0	0	0	0	0	0	0	0	0	0	0	0
Sevir.1G094700	34.4741	26.7776	26.4503	28.7817	27.7926	32.6851	30.472	33.8876	31.7254	30.456	35.9333	29.074	26.9247	29.2478	29.6422	31.3725	33.515	24.7318	28.5202	27.6834	31.0276	24.4261
Sevir.1G094800	7.12698	6.23002	6.42826	7.16033	6.18204	7.26218	7.33442	10.3586	8.83595	7.53287	9.48884	6.91994	6.79982	5.91467	6.49348	7.67165	7.30571	5.67865	8.48276	8.05759	6.25503	5.98311
Sevir.1G094900	234.276	253.737	272.731	261.676	303.163	256.538	276.826	252.144	261.368	260.69	236.328	242.098	288.097	275.013	287.763	277.852	266.214	294.481	270.106	242.334	266.707	364.011
Sevir.1G095000	0.213858	0.112823	0	0	0.0563141	0.0738532	0.114596	0.0524548	0.201863	0.339154	0.0591548	0.0578008	0	0.166387	0.0799369	0.279351	0.131553	0.285069	0.147092	0.261212	0.41929	0.261528
Sevir.1G095100	51.9378	51.5442	51.3803	57.2857	49.5229	59.4481	55.5092	63.576	60.8567	52.0928	60.1387	54.1231	51.0389	54.8798	50.4511	55.3383	62.0321	53.5165	62.5099	58.4471	50.2829	43.0987
Sevir.1G095200	50.6802	75.6279	101.935	75.2689	66.0352	41.1154	81.0302	55.3116	47.0232	99.5292	70.2626	71.0458	80.998	72.851	103.936	75.3379	68.5248	92.766	47.8739	55.096	80.001	120.616
Sevir.1G095300	3.03788	3.47401	3.0674	3.41759	2.45213	3.36798	3.56781	3.82876	3.5867	3.36993	4.24359	3.79729	2.53855	4.43439	3.34963	3.3287	2.7407	2.76129	3.43192	3.32923	3.97341	3.0337
Sevir.1G095400	7.5449	8.13445	8.12395	11.5483	8.13063	10.8801	9.26978	12.193	9.58845	7.72988	10.8087	7.78962	6.59497	7.44593	7.22423	8.63793	10.535	7.95213	8.47584	8.67769	7.15204	5.78285
Sevir.1G095500	0	0	0	0	0	0	0	0	0	0	0	0	0	0	0	0	0	0	0	0	0	0
Sevir.1G095600	0	0	0	0	0	0	0	0	0	0	0	0	0	0	0	0	0	0	0	0	0	0
Sevir.1G095700	15.6893	20.2946	15.9163	21.2245	19.8694	20.8625	19.8289	12.6216	9.77038	16.1823	17.1683	15.4259	19.0759	23.2192	15.5582	21.2503	25.3014	21.8996	27.8906	20.4846	24.4416	17.0039
Sevir.1G095800	0	0	0	0	0	0	0	0	0	0.122536	0	0	0	0.148749	0	0	0.125164	0	0	0	0	0
Sevir.1G095900	0	0	0	0	0	0	0	0	0	0	0	0	0	0	0	0	0	0	0	0	0	0
Sevir.1G096000	12.0858	11.3634	12.5079	11.9628	11.0812	11.3951	15.2855	16.4922	14.2133	15.732	17.1652	12.7613	11.1531	11.5446	12.7581	14.4556	13.9791	12.4001	14.3445	12.082	13.52	12.0446
Sevir.1G096100	23.3091	24.5997	26.6496	27.7604	23.3329	27.9764	24.2452	28.0529	28.1932	23.6318	28.816	24.9811	24.2719	24.797	23.2688	24.7985	27.3505	24.298	29.2685	27.949	24.9591	23.8995
Sevir.1G096200	2.55904	1.95522	1.44156	3.70815	2.13656	4.08947	2.74108	5.07092	3.73572	2.16714	4.9506	2.61927	1.61539	2.26773	2.26798	3.05589	3.49365	2.07876	3.54178	2.93439	1.8804	0.689595
Sevir.1G096300	15.1926	16.0974	15.9909	11.4835	12.6	11.6892	11.8804	9.96182	10.3385	12.8546	13.6073	17.2993	13.3759	18.721	17.0341	13.524	10.0549	15.1216	11.2553	11.0197	14.5689	18.9605
Sevir.1G096400	2.60135	2.61473	2.30172	3.55093	3.26048	4.00884	3.46208	4.42299	4.10235	2.98621	3.47298	2.61172	2.51639	2.65221	2.34176	2.99948	3.81982	2.81372	3.65809	3.33539	2.40561	2.1129
Sevir.1G096500	0.77777	0.498722	0.321277	0.988162	0	0	0.792427	0.267989	0.755767	0.616663	1.11015	1.26185	0.618863	0.740707	1.06625	0.653586	1.02686	0	1.8343	1.2933	1.27394	0
Sevir.1G096600	0.701954	1.02598	0.5643	0.715519	0.6335	0.58295	0.692606	0.371598	0.540989	0.463428	0.801619	2.10627	1.26859	2.40023	1.64953	1.72526	0.728427	1.05207	0.62757	0.719812	1.01935	1.17051
Sevir.1G096700	0.339128	0.207257	0	0	0	0	0	0	0.278912	0	0	0	0	0	0	0.281529	0.383924	0	0.38764	0.677275	0.562771	0
Sevir.1G096800	0.966954	0.86441	0.842475	0.775735	0.448725	0.752662	0.55462	0.697864	0.530744	0.544796	0.734619	1.58284	1.05134	0.987083	0.602784	0.811523	1.06535	0.700414	0.818465	0.921227	0.589062	0.530187
Sevir.1G096900	12.392	11.6048	13.336	14.5804	14.8294	15.7031	14.4453	15.8499	15.2159	12.9985	14.0852	11.9841	13.3273	13.19	13.8555	15.2588	15.826	13.5771	16.1064	14.2791	13.8507	11.4563
Sevir.1G097000	227.816	232.854	252.82	252.1	243.442	228.721	235.01	213.076	214.349	226.272	205.126	200.414	236.416	253.016	230.627	252.879	236.26	237.841	230.999	223.002	237.832	243.696
Sevir.1G097100	2.17179	1.37607	2.03342	2.99799	1.55394	2.03994	1.75551	2.91372	1.45256	2.43418	1.99896	1.81299	1.55667	1.5435	1.21817	2.005	2.29254	1.7191	1.74736	1.03212	1.99714	2.25816
Sevir.1G097200	0.263593	0.296746	0.137357	0.164425	0.236228	0.274844	0.141203	0.124589	0.16176	0.206214	0.240569	0.195399	0.126373	0.135823	0.326163	0.30097	0.146081	0.149888	0.190366	0.191623	0.275799	0.142874
Sevir.1G097300	0	0	0	0	0	0	0	0	0	0	0	0	0	0	0	0	0	0	0	0	0.076829	0
Sevir.1G097400	0.0808436	0	0	0	0.0544277	0	0	0	0	0	0	0.0558668	0.0650121	0	0	0	0	0.135332	0.0723332	0	0	0
Sevir.1G097500	0	0	0	0	0	0	0	0	0	0	0	0	0	0	0	0	0	0	0	0	0	0
Sevir.1G097600	0.102979	0.0672547	0	0	0	0	0	0.0697168	0	0	0	0.0727276	0.246589	0	0	0	0	0.0588995	0.195949	0	0	0
Sevir.1G097700	0	0	0	0	0	0	0	0	0	0	0	0	0	0	0	0	0	0	0	0	0	0
Sevir.1G097800	0	0	0	0	0	0	0	0	0	0	0	0	0	0	0	0	0	0	0	0	0	0
Sevir.1G097900	0	0.358043	0	0	0	0	0	0	0	0	0	0	0	0	0.517835	0	0	0.314039	0	0	0	0.762261
Sevir.1G098000	0	0	0	0	0	0	0	0	0	0.0109533	0	0	0	0	0	0	0	0	0	0	0	0
Sevir.1G098100	0	0	0	0	0	0	0	0	0	0	0	0	0	0	0	0	0	0	0	0	0	0
Sevir.1G098200	0	0	0	0	0	0	0	0	0	0	0	0	0	0	0	0	0	0	0	0	0	0
Sevir.1G098300	18.3827	16.6734	21.4765	18.0449	16.7184	15.2242	16.4991	14.6216	11.076	14.6065	13.3372	17.3009	17.6723	16.8741	22.886	17.7059	20.154	17.5381	15.1757	14.1611	17.9381	17.0234
Sevir.1G098400	14.6028	11.6374	12.9876	10.5989	17.6616	13.7917	14.9678	18.0478	18.6379	18.1087	15.1064	12.1401	13.4313	13.8444	15.8872	14.5238	13.165	14.3606	14.6971	15.2819	16.5779	16.0831
Sevir.1G098500	1.71019	2.39054	2.60874	1.30997	1.14288	0.887009	0.384368	0.842283	0.68925	0.7261	0.242452	2.20714	2.87819	1.22254	1.16724	1.21212	1.13643	0.826409	1.10053	1.06999	0.836899	1.33448
Sevir.1G098600	31.2983	38.1373	39.3505	39.9834	27.9822	29.3958	29.7353	22.7015	21.8311	27.4581	27.0691	34.5471	36.8234	41.4878	31.7091	31.2096	28.6718	31.4648	30.5509	24.9314	27.7914	28.8696
Sevir.1G098700	380.066	386.423	493.415	409.686	462.582	392.865	452.183	443.609	445.45	490.152	452.533	377.83	392.986	398.392	424.432	395.1	349.068	432.025	377.182	343.458	414.973	540.436
Sevir.1G098800	23.5612	23.3461	28.2336	17.6545	15.9572	16.9123	18.7737	11.2592	12.8896	15.06	13.8021	25.8983	25.3955	25.7292	23.8457	19.1171	16.7281	21.6432	13.9423	11.6805	17.9972	17.1891
Sevir.1G098900	1.40491	1.34664	0.965662	0	0.765288	1.04472	0	1.64625	0	0.964315	3.82722	2.27834	4.2568	3.33904	0	1.83432	1.06251	0	1.13672	0	1.98156	0
Sevir.1G099000	0.917375	0.633064	0.562787	0.4604	0.802778	0.966597	0.905368	0.882705	0.986583	0.851014	1.06734	0.66216	0.694472	0.544827	0.535975	1.10763	1.02315	0.866409	1.15605	0.934347	0.894453	0.595729
Sevir.1G099100	0.458068	0.491328	0.339845	0.70739	0.395776	0.985137	0.514621	0.846213	0.61231	0.549924	0.995927	0.479063	0.284393	0.604504	0.28193	0.71134	0.665527	0.435635	0.698989	0.466302	0.504265	0.0929306
Sevir.1G099200	1.53428	1.37354	1.39839	1.92614	1.70292	1.77116	1.37908	2.35468	1.90932	1.55608	1.81126	2.21849	1.57756	2.16979	1.66885	1.96037	2.65841	2.13676	2.32216	1.87639	1.75277	1.29924
Sevir.1G099300	7.58692	5.07555	7.31971	6.19906	4.15752	3.02275	1.48127	4.0492	2.91071	2.98255	1.63171	4.94127	7.18763	5.16803	6.97142	4.46506	1.34698	6.81018	11.0534	3.04492	5.10289	0.973662
Sevir.1G099400	11.1586	7.75106	1.75195	2.95769	4.08033	7.27782	3.84522	3.68167	6.35834	5.41749	5.44787	5.29484	4.76536	4.8067	4.76123	8.01275	9.03245	6.69944	7.51669	4.53268	8.92125	3.0017
Sevir.1G099500	0	0	0	0	0	1.5167	0	0	0	0	0	0	0	0	0	0	0	0	0	0	0	0
Sevir.1G099600	0	0	0	0	0	0	0	0	0	0	0	0	0	0	0	0	0	0	0	0	0	0
Sevir.1G099700	38.8013	33.1107	39.0314	31.2674	44.0415	37.3238	39.585	49.0026	50.581	43.0434	46.7182	38.0145	36.9863	32.0787	41.8662	37.9722	41.6459	37.7515	40.4742	43.6924	40.7711	38.4485
Sevir.1G099800	16.5037	13.9361	16.9599	16.6696	19.5644	17.6742	16.4669	18.2578	17.5884	16.3836	15.4367	14.5641	16.2433	15.3293	18.223	16.7554	17.8519	19.4416	17.3431	18.5325	17.314	15.9191
Sevir.1G099900	9.35471	8.9495	10.6984	8.52746	8.93032	8.53096	7.85046	7.98987	9.78459	7.85863	9.61697	9.19185	8.5764	8.29518	8.25858	8.56562	6.86031	8.48692	7.26423	7.8126	8.07596	8.52539
Sevir.1G100000	1.54647	1.808	0.684453	2.40266	1.73294	2.35304	1.609	2.87217	2.34094	2.14125	2.50113	1.46456	0.838902	0.875121	1.05997	1.51317	2.60696	1.08081	1.54757	2.21506	1.06535	0.496379
Sevir.1G100100	9.86451	8.01781	8.02764	9.84063	7.55527	9.85272	10.2797	9.80651	8.07282	8.80748	9.84901	8.01313	7.65833	8.53478	8.83775	9.84156	9.19355	7.41085	7.87716	9.36138	9.23822	7.01247
Sevir.1G100200	5.20414	5.44309	6.26	6.62606	6.38347	7.23265	6.50107	7.81642	8.46404	6.253	7.2366	5.13234	4.81308	4.89543	5.60193	6.18472	7.45229	6.75043	7.07981	7.77057	5.622	5.92909
Sevir.1G100300	19.592	18.4944	20.3417	16.3502	18.0084	14.7997	16.43	15.9273	16.8568	18.1497	16.5924	19.828	18.7245	19.9696	18.5538	17.0287	16.0376	17.6878	16.9875	16.1481	18.1039	18.7544
Sevir.1G100400	38.5808	36.2516	50.8289	32.1238	44.6513	33.247	43.3347	45.8696	51.1433	48.3085	42.2208	35.5807	51.1976	41.6421	46.8217	40.0012	41.2256	44.521	43.4854	41.796	45.3194	36.2468
Sevir.1G100500	2.40586	2.18448	3.35512	1.7939	0	2.30474	0.353478	0.706917	0.336195	2.02952	0.752877	2.90068	5.47796	1.46278	0	1.27865	1.31155	0	1.44098	1.2807	0	1.34367
Sevir.1G100600	49.0096	47.9542	49.6265	44.8826	52.1299	47.815	41.7429	40.4528	43.5261	50.1122	42.9533	43.7224	51.8847	46.9015	55.6247	50.7193	45.019	46.3307	45.6793	44.5793	49.2996	56.935
Sevir.1G100700	0	0	0	0	0	0	0	0	0	0	0	0	0	0	0	0	0	0	0	0.300674	0	0
Sevir.1G100800	24.206	28.2844	27.7933	43.1209	32.1072	37.8375	31.6707	38.2213	36.3161	28.1319	30.7211	22.8276	25.0467	30.1451	26.2924	30.3215	37.0364	29.2791	35.984	35.3627	24.5296	21.4452
Sevir.1G100900	6.46684	6.82701	5.49957	9.43823	6.34396	8.49677	7.96375	8.29451	6.83118	6.96539	9.41705	6.80537	6.22842	7.10075	6.05962	7.15393	8.01966	6.38042	7.53394	6.39449	5.8152	5.06539
Sevir.1G101000	18.0209	18.3613	21.4172	19.2761	19.0349	19.6233	20.8486	17.9885	18.5796	21.6767	21.5077	18.8733	19.217	21.1608	17.9184	19.4085	20.1741	17.9114	19.9692	20.5861	19.8284	15.9257
Sevir.1G101100	27.2569	27.547	28.3791	25.2368	34.2432	25.7865	30.4131	27.4609	32.7609	33.5189	26.9432	24.9113	31.6235	30.934	35.3443	34.7001	32.5711	32.7286	32.6516	30.5025	35.935	34.0993
Sevir.1G101200	15.4364	15.275	14.8642	7.68189	7.18786	7.61573	7.45274	6.95048	7.79816	12.2439	8.44315	18.5814	22.7417	15.9702	12.8854	13.6665	15.0462	13.4593	11.7216	13.5964	13.431	18.2262
Sevir.1G101300	2.49738	2.2039	2.40718	2.97871	2.57085	2.57354	3.06359	2.61691	1.95746	3.0112	3.30739	2.06761	2.7082	2.19884	2.62396	2.68868	2.56475	2.46942	2.91685	2.60049	2.81773	2.53258
Sevir.1G101400	11.5954	10.4975	9.80312	11.6235	11.4778	11.4824	13.8607	13.8827	13.4526	14.2708	15.1923	11.848	10.1809	11.5287	10.8369	12.7023	12.3038	11.5034	12.8974	12.4325	12.4782	8.62526
Sevir.1G101500	0	0	0	0	0	0	0.0684411	0	0	0	0	0	0	0	0	0	0	0.0572628	0	0	0	0
Sevir.1G101600	22.4751	25.7822	27.0732	30.611	27.4592	26.423	28.7695	28.3513	24.4158	26.4331	30.5494	26.5405	23.9669	26.3968	25.3657	26.4787	28.3638	27.6148	27.7937	24.8826	25.8142	28.8631
Sevir.1G101700	81.5459	87.0894	117.572	109.267	74.8262	87.0654	76.6322	62.3063	65.5662	64.9933	59.9546	82.8694	88.3523	117.742	86.9023	72.9239	83.2857	102.721	83.34	65.2195	66.0014	70.084
Sevir.1G101800	0	0.221348	0	0	0	0	0.114852	0.209965	0	0.26721	0	0.241826	0	0.326842	0.473482	0	0.130559	0	0	0	0.137841	0
Sevir.1G101900	0.696263	0.79261	0.708919	0.504634	3.02328	2.75441	2.51901	3.27456	2.96761	3.82289	3.43311	0.347251	0.285539	0.326321	0.757853	1.35158	1.14835	0.965107	1.39199	2.08431	1.84857	2.3422
Sevir.1G102000	0	0	0	0.170436	0.252316	0.975699	0	0.150324	0.140452	0.14888	0.142892	0.111273	0	0	0	0	0.191006	0	0.379769	0.334187	0.140122	0
Sevir.1G102100	0	0	0	0	0	0	0	0	0	0	0	0	0	0	0	0	0	0	0	0	0	0
Sevir.1G102200	0	0	0	0	0	0	0	0	0	0	0	0	0	0	0	0	0	0	0	0	0	0
Sevir.1G102300	0	0	0	0	0	0	0	0	0	0	0	0	0	0	0	0	0	0	0	0	0	0
Sevir.1G102400	2.98182	2.53076	2.20623	3.24541	2.84547	3.66888	3.14799	4.31323	4.06448	3.23635	4.27224	2.72484	2.14387	2.23352	2.512	2.98637	3.93678	2.52695	3.42125	3.50042	2.80174	2.11456
Sevir.1G102500	0	0	0	0	0	0	0	0	0.0243062	0	0	0	0	0	0	0	0	0	0	0	0	0
Sevir.1G102600	80.145	74.4462	86.8069	70.4711	69.0302	74.3915	78.4754	77.3714	84.1289	80.5763	72.3778	76.4921	75.2506	81.6964	72.3931	72.7	67.4565	80.9843	67.8682	64.5601	75.7876	62.596
Sevir.1G102700	4.55076	7.41345	7.50392	5.62407	4.99695	6.18115	4.4864	4.10082	4.16069	5.70306	4.62788	6.55664	5.87279	7.46371	6.61352	5.63996	5.2456	6.18752	4.31828	3.81115	4.21437	5.39244
Sevir.1G102800	0	0	0	0	0	0	0	0	0	0	0	0	0	0	0	0	0	0	0	0	0	0
Sevir.1G102900	45.7194	42.1347	49.2588	68.7738	58.6602	65.2753	54.6898	68.6262	64.1255	46.8908	52.4252	44.9264	44.8285	50.0136	49.7048	49.0138	68.9386	54.5	61.4307	59.7863	44.7275	39.6152
Sevir.1G103000	0.308138	0.326859	0.254234	0.536614	0.428737	0.193956	0.500763	0.704478	0.622345	0.336948	0.705926	0.2117	0.240125	0.0977248	0.282603	0.169312	0.0862409	0.286498	0.296181	0.702085	0.676584	0.680964
Sevir.1G103100	15.5533	11.0084	12.0102	10.3784	19.349	17.6026	17.6863	25.7714	22.9064	25.6129	19.6272	7.34778	11.7222	7.10139	9.00655	14.1689	15.067	11.5992	15.9624	18.7585	16.1016	20.508
Sevir.1G103200	1.36328	0.902332	2.07529	1.1238	2.88372	1.33531	1.34915	1.12232	1.92401	0.51914	0.82747	1.72032	0.630266	1.99348	1.52469	1.01568	1.05673	0.466744	2.40775	0.720923	1.92042	1.31841
Sevir.1G103300	0.07792	0.0434578	0.0267315	0	0.146966	0.147054	0.0470679	0.379301	0.896206	0.47428	0.73344	0	0	0	0	0.0879417	0.0323908	0.0185798	0.142406	0.156748	0.161102	0.164565
Sevir.1G103400	1.20029	1.62805	0.550893	0	2.02462	1.9038	1.23579	2.33063	1.0249	1.4428	2.1472	0.889916	0	1.83856	1.19502	0.488698	0.821775	0.345246	1.53687	2.33037	0.521195	0
Sevir.1G103500	0.295658	0.363378	0.28986	0.241399	0.292442	0.511566	0.623926	0.533002	0.699295	0.437121	0.64307	0.215131	0.149161	0.302903	0.235346	0.260449	0.35285	0.384342	0.387004	0.401734	0.690415	0.690819
Sevir.1G103600	0	0	0	0	0	0	0	0	0	0	0.277519	0	0	0	0	0	0	0	0	0	0	0
Sevir.1G103700	0	0	0	0	0	0	0	0	0	0	0	0	0	0	0	0	0	0	0	0	0	0
Sevir.1G103800	0	0	0	0	0	0	0	0	0	0	0	0	0	0	0	0	0	0	0	0	0	0
Sevir.1G103900	0	0	0	0	0	0	0	0	0	0	0	0	0	0	0	0	0	0	0	0	0	0
Sevir.1G104000	0	0	0	0	0	0	0	0	0	0	0	0.234425	0	0	0	0	0	0	0	0	0	0
Sevir.1G104100	0	0	0	0	0	0	0	0	0	0	0	0	0	0	0	0	0	0	0	0	0	0
Sevir.1G104200	0	0	0	0	0	0	0	0	0	0	0	0	0.333871	0	0	0	0	0	0	0	0	0
Sevir.1G104300	0	0	0	0	0	0	0	0	0	0	0	0	0	0	0	0	0	0	0	0	0	0
Sevir.1G104400	0	0	0	0	0	0	0	0	0	0	0	0	0	0	0	0	0	0	0	0	0	0
Sevir.1G104500	0	0.328443	0	0	0.142246	0	0	0	0	0	0	0.0708666	0.0795901	0	0.0951433	0.169163	0	0.11592	0.099586	0.0890598	0.0845586	0
Sevir.1G104600	21.061	19.3033	24.3006	16.3697	16.6575	15.831	17.3513	12.8515	16.3773	16.2635	17.2356	20.6436	21.8373	18.0066	22.6756	16.4173	16.035	19.2245	17.9496	18.7435	17.1697	26.389
Sevir.1G104700	0.307018	0.338307	0.201772	0.356549	0.353278	0.402228	0.321616	0.386114	0.503125	0.453992	0.581855	0.118283	0.158961	0.305033	0.0791864	0.429498	0.337652	0.172288	0.462039	0.379818	0.248593	0.261506
Sevir.1G104800	0	0	0	0	0	0	0	0	0	0	0	0	0	0	0	0	0	0	0	0	0	0
Sevir.1G104900	0	0	0	0	0	0	0	0	0	0	0	0	0	0	0	0	0	0	0	0	0	0
Sevir.1G105000	0	0	2.22085	0	0	0	0	0	0	0	0	0	0	0	0	0	0	0	0	0	0	0
Sevir.1G105100	0	0	0	0	0	0	0	0	0	0	0	0	0	0	0	0	0	0	0	0	0	0
Sevir.1G105200	0	0	0	0	0	0	0	0	0	0	0	0	0	0	0	0	0	0	0	0	0	0
Sevir.1G105300	0	0	0	0	0	0	0	0	0	0	0	0	0	0	0	0	0	0	0	0	0	0
Sevir.1G105400	0	0	0	0	0	0	0	0	0	0	0	0	0	0	0	0	0	0	0	0	0	0
Sevir.1G105500	8.83077	5.28836	15.812	8.94055	8.25334	4.2408	9.1514	8.36277	7.61462	7.48092	8.5924	7.95213	9.52619	6.89465	6.59223	9.08358	2.71782	6.22683	10.2441	5.78671	10.2908	11.4346
Sevir.1G105600	64.526	71.3715	79.1233	87.9026	77.7511	79.8433	70.7753	76.2461	81.2187	65.7276	70.1133	57.6874	71.1456	74.9772	68.5289	71.1541	84.1732	72.3375	78.7672	77.4402	65.2224	54.3504
Sevir.1G105700	0	0.0407753	0	0.11949	0	0.135453	0	0.0511469	0	0	0	0	0	0	0	0	0	0	0	0	0	0
Sevir.1G105800	0	0	0	0	0	0	0	0	0	0	0	0	0	0	0	0	0	0.0358043	0	0	0	0
Sevir.1G105900	7.0813	5.32484	5.10174	5.30078	5.9796	10.6381	7.66643	12.2827	11.6759	9.10587	10.7587	6.34884	4.33178	4.236	4.91719	6.62233	10.2928	5.66555	9.1639	9.09272	4.54258	3.48555
Sevir.1G106000	32.2909	24.4958	30.802	26.4705	29.8429	32.6651	28.2879	29.6252	32.3932	24.2422	27.1325	28.5729	27.9597	26.9053	32.4767	31.2006	33.1562	30.7007	31.9176	29.7492	31.6621	28.4444
Sevir.1G106100	7.76579	7.89812	10.6707	8.41659	7.73916	9.63696	8.00532	5.86656	6.66951	7.49494	8.18795	7.17424	8.0662	10.3476	7.45318	8.45973	7.48774	9.02297	6.90093	6.40593	7.25882	7.52734
Sevir.1G106200	111.423	100.821	125.353	110.434	105.441	92.7433	99.2065	100.969	104.581	97.7345	88.6948	111.775	99.469	109.965	107.363	95.5002	99.2027	99.05	98.4874	103.404	96.2338	102.41
Sevir.1G106300	33.6559	28.0439	31.9432	25.7122	35.2077	24.2357	30.8149	25.1591	24.4531	28.1822	32.0484	28.1862	33.5498	32.7511	30.6938	25.1215	19.3728	26.4442	24.3369	21.1205	25.5885	33.3131
Sevir.1G106400	0.392582	0.395979	0.128829	0.587932	0.794885	1.59279	1.02736	0.824004	1.85285	1.85091	1.274	0	0.821559	0.444318	0.14339	0.779063	0.429109	0.620985	0.814177	1.16231	2.46377	1.34224
Sevir.1G106500	0	0	0	0	0	0	0	0	0	0	0	0	0	0	0	0	0	0	0	0	0	0
Sevir.1G106600	0	0	0	0	0	0	0	0	0	0	0	0	0	0	0	0	0	0	0	0	0	0
Sevir.1G106700	27.2789	18.4961	31.7687	20.2981	27.2184	21.9503	23.2522	13.6129	13.8529	13.2886	13.094	19.7426	21.9387	21.5453	17.9486	20.2009	17.7045	24.5449	26.0888	18.6834	15.9215	8.06258
Sevir.1G106800	11.2102	11.2003	11.0283	15.3125	11.9611	14.8701	13.8945	17.0047	15.4072	13.2148	14.7783	11.2996	10.1336	12.3888	10.9855	12.2773	15.3571	12.4889	14.4346	13.7245	11.5814	11.3284
Sevir.1G106900	46.0564	49.8048	49.4049	70.3497	58.2652	51.4994	57.9596	59.1668	49.8966	60.0568	55.5496	48.2032	55.9257	55.6083	55.2416	50.4931	59.0273	51.5279	57.1459	58.8441	53.1541	58.4423
Sevir.1G107000	7.85429	6.65469	6.61402	7.74163	8.53343	10.5453	8.19132	11.4738	10.6064	7.47846	8.13135	6.27003	6.98785	6.81218	6.4315	8.45633	12.0164	8.53601	9.62448	9.44709	7.52561	5.68482
Sevir.1G107100	0	1.49842	0.680373	0	0	0	0	0.487621	0.989212	0.645312	2.48209	1.71925	0.607816	0	2.24719	0	1.82075	1.33617	0	0	0	0
Sevir.1G107200	17.1963	16.4829	17.358	15.5395	16.4166	16.7508	17.4871	17.3608	18.7176	18.6933	17.6179	15.6532	15.4794	17.6372	17.7167	19.7868	17.8844	16.1298	16.4549	15.9219	20.8317	18.6175
Sevir.1G107300	13.5458	13.6842	15.415	15.1046	13.2966	15.2555	13.5458	15.129	14.4607	13.9054	14.1323	13.0431	12.9262	15.017	13.8531	13.4624	14.3027	14.0316	14.8267	12.5032	12.6985	12.4843
Sevir.1G107400	0.358231	0.450549	0.739878	0.395261	0.720191	1.18028	0.867051	0.964118	0.987666	0.983102	0.948706	0.656538	0.534716	0.400381	0.818471	0.411079	1.28105	0.952443	0.758576	0.979634	0.961243	0.851328
Sevir.1G107500	155.839	166.734	191.303	176.157	176.14	167.711	182.84	159.389	162.66	187.019	179.971	169.355	164.294	189.631	171.222	165.516	161.74	176.95	166.208	160.839	174.23	198.507
Sevir.1G107600	0.220689	0.205851	0	0.109283	0.0482665	0	0.0951223	0.200183	0.149931	0.168231	0.207384	0.179311	0.308578	0.124747	0.371685	0.116676	0.249198	0.189247	0.276195	0.0609596	0.0550944	0.177493
Sevir.1G107700	2.70372	2.55885	2.03747	2.61171	2.35313	2.46137	2.84008	2.85654	2.75827	2.69259	3.20539	2.29872	2.13064	2.42344	2.22385	2.82014	2.61224	2.16885	2.24398	2.61732	2.6349	2.28593
Sevir.1G107800	0.153777	0.23381	0.814203	0.24485	0.251936	0.517319	0.246798	0.0868368	0.226415	0.194454	0.295715	0.105651	0.154026	0.78905	0.180017	0.101175	0.173814	0.352265	0.508674	0.20719	0.669538	0.425241
Sevir.1G107900	0.490957	1.31638	1.36967	1.95706	0.467903	1.722	1.01266	0.914748	0.99456	0.634035	0.635323	0.360919	0.516063	1.6843	1.31772	0.495469	1.17392	0.779847	1.85647	1.21118	1.26035	0.448501
Sevir.1G108000	0.0572642	0.0514913	0	0.0796128	0.0309745	0	0	0.0358332	0.017369	0	0	0	0.0145883	0	0.0353792	0.0178525	0	0	0	0	0.016309	0
Sevir.1G108100	0	0	0	0	0	0	0	0	0	0	0	0	0	0	0	0	0	0	0	0	0	0
Sevir.1G108200	1.40951	0	0	0.347748	0.56522	0.841794	0.27042	0.296617	0	0.97338	1.47739	0	0	1.05049	1.02171	0.316124	0	0.214963	0.392865	0.688105	0	0.498725
Sevir.1G108300	0.269372	0.511578	0.983131	0.289606	0.58982	0.59746	0.635842	0.247415	0.766203	0.596327	0.318342	0.656126	0.355459	0.657803	0.501099	0.407369	0.878211	0.777202	0.587976	0.371523	0.409418	0.773803
Sevir.1G108400	17.3703	16.3533	17.7863	20.5233	19.4017	22.8212	19.8274	26.2271	27.3533	20.9428	21.7107	19.0967	18.9712	19.5109	19.1557	20.8189	23.9878	21.5062	24.7461	24.7905	20.478	18.7037
Sevir.1G108500	3.57845	3.97575	4.2168	2.51083	3.30203	2.87042	1.86405	1.83139	3.29391	1.82388	2.46325	2.87933	3.74473	4.40332	5.00307	3.0076	3.07262	5.12426	1.75242	3.36059	3.93214	1.69048
Sevir.1G108600	7.75947	7.30684	7.25121	8.16508	7.37666	8.72722	7.44873	10.4386	9.89361	8.37398	9.0755	6.86964	6.3443	7.28311	6.55629	7.84614	8.03915	7.44926	8.03536	8.38309	7.63084	5.99173
Sevir.1G108700	0.589314	0.448205	1.08602	0.55346	0.939982	1.00729	1.09386	1.55857	1.26309	1.69473	1.1465	0.534712	0.44545	1.02973	0.923852	1.10389	0.972969	0.708936	0.827876	1.54773	1.26925	1.40858
Sevir.1G108800	0.203451	0.299282	0.0645117	0.156469	0.0591098	0	0	0.130487	0.188536	0.205497	0.135164	0.267001	0.0584173	0.0748231	0.0720682	0.135602	0.08077	0	0	0	0	0.0936641
Sevir.1G108900	0	0.174518	0	0	0.174861	0.209557	0	0.151856	0	0	0	0	0	0	0	0.426461	0	0	0	0	0	0
Sevir.1G109000	0.0943108	0.0719001	0.134789	0.0506729	0.280616	0.231509	0.275138	0.509155	0.551309	0.415025	0.351897	0.0372676	0	0.0517722	0.0995718	0.19297	0.257464	0.0306878	0.290129	0.461672	0.2231	0.598028
Sevir.1G109100	0	0	0	0	0	0.20554	0	0	0	0	0	0	0	0	0	0	0	0.136479	0	0	0	0
Sevir.1G109200	0	0	0	0	0	0	0	0	0	0	0	0	0	0	0	0	0	0	0	0	0	0
Sevir.1G109300	22.5216	23.4986	23.7775	35.2856	29.3657	30.9832	35.9257	25.0844	31.1351	27.2115	25.1199	26.0135	24.6506	28.3707	27.7526	23.467	26.8999	22.0697	29.964	27.0067	24.089	22.2951
Sevir.1G109400	24.9963	22.6371	27.0582	31.2191	29.1539	33.0751	30.0522	34.6944	32.6985	29.6241	32.5523	28.3603	28.7958	30.0873	30.9387	32.4638	36.2877	29.6805	33.3736	35.6941	29.6329	25.2195
Sevir.1G109500	1.20254	1.47165	1.53529	0.926733	1.03347	1.32549	0.770382	1.01831	1.20038	1.01606	1.27126	0.940175	1.32133	1.10686	1.25113	1.10616	1.2354	1.11201	1.45455	2.21743	1.60862	0.801218
Sevir.1G109600	1.51687	2.00483	1.35142	2.86992	1.10109	2.77549	2.26981	2.21057	1.32567	1.30701	1.51974	2.08412	1.36828	2.07982	1.23783	1.93239	1.95681	1.86716	2.57367	1.93637	1.35954	1.18569
Sevir.1G109700	0	0.149956	0	0	0	0	0.0887034	0	0	0	0	0.0792266	0	0	0	0	0	0	0	0	0	0
Sevir.1G109800	2.01166	1.67859	2.85027	0.751007	0.833291	0.934552	0.548608	0.667006	0.530374	1.18871	1.62573	2.28227	2.18513	1.62117	1.10598	0.749544	0.831837	0.648544	0.39228	0.88144	1.25186	1.58996
Sevir.1G109900	1.12819	1.35187	1.61626	1.22007	1.61944	1.32402	1.14968	1.48747	0.883222	1.06979	0.84478	1.10937	1.26945	1.4145	0.987347	1.26522	1.29147	1.55465	1.45366	0.914344	0.711557	1.56064
Sevir.1G110000	21.4744	24.8102	25.5154	25.6441	20.1866	22.0401	22.5602	20.4308	20.209	20.6526	20.7028	22.9055	20.0079	26.4636	21.7871	20.2722	19.891	20.6084	18.5634	20.6553	21.1082	17.8038
Sevir.1G110100	0	0	0	0.0443283	0.0334675	0.101058	0	0.114448	0.0367177	0.0388031	0	0	0.0330032	0	0	0	0	0.0757748	0.0500897	0	0.0734292	0
Sevir.1G110200	0	0	0	0	0	0	0	0	0	0	0	0	0	0	0	0	0	0	0	0	0	0
Sevir.1G110300	0.875501	0.498749	0.625828	0.730568	0.480309	0.638184	0.511597	0.790922	0.570618	0.599461	0.786661	0.428032	0.620976	0.65709	0.462691	1.02052	0.50379	0.752702	0.422507	0.622227	0.576796	0.451645
Sevir.1G110400	9.16807	7.0389	7.47716	2.20777	2.05287	3.2732	2.20009	1.94948	3.89107	4.03858	2.33902	6.97287	7.80531	4.05271	3.72256	1.61868	5.15087	2.14338	2.18331	4.22531	2.7881	1.75244
Sevir.1G110500	182.429	159.804	187.786	164.02	188.755	172.494	177.71	181.803	177.25	179.211	169.171	154.207	167.748	173.256	176.149	183.179	175.258	181.367	187.194	192.359	182.723	186.351
Sevir.1G110600	14.8091	16.2949	15.4997	23.6588	21.1532	27.3518	20.6702	25.695	25.1299	18.5097	20.5559	16.8276	15.2875	15.9405	15.6688	22.0358	24.1676	18.4466	26.8615	26.1638	18.6013	17.9278
Sevir.1G110700	17.6235	19.3771	18.7776	25.2478	18.4953	22.3342	19.5629	21.2451	19.9086	17.9054	19.1123	20.0189	18.4981	20.254	19.5663	18.1178	21.5845	20.0107	20.1237	17.739	16.4295	15.9519
Sevir.1G110800	683.734	638.789	696.673	577.427	541.22	494.723	488.673	540.891	664.67	682.37	631.559	748.647	596.271	663.067	632.157	423.485	346.598	473.512	465.26	423.813	490.738	616.359
Sevir.1G110900	7.99132	9.38957	9.57552	10.1505	8.51466	10.0753	9.99955	7.70275	11.0613	10.2518	10.1263	9.399	8.55873	9.76344	8.80842	9.30926	7.79707	9.17634	8.99297	7.89337	8.46931	9.09919
Sevir.1G111000	748.166	538.169	547.977	498.667	306.022	297.136	280.801	225.804	224.142	248.29	223.015	748.591	836.097	570.169	571.216	348.025	375.578	400.484	267.224	286.573	256.93	260.764
Sevir.1G111100	0	0	0	0	0	0	0	0	0	1.01152	0	0	0.914181	0	0	0	0	0	0	0	0	0
Sevir.1G111200	7.11976	5.66789	6.85652	5.63797	5.99852	5.83207	5.97348	6.21656	7.08301	5.56994	6.64499	6.10786	5.75706	6.71492	4.83224	4.75847	6.24523	4.97391	5.74054	5.08913	5.35288	4.99532
Sevir.1G111300	2.34533	1.97115	1.78409	1.99553	4.82215	5.22136	4.73635	8.50423	9.16708	6.60083	6.57234	1.62648	1.45445	1.34168	2.11013	3.61954	3.37634	2.11879	4.42395	5.17288	3.79391	3.02577
Sevir.1G111400	26.165	22.6772	28.7854	24.0709	26.749	27.1307	28.9202	29.3354	31.3623	29.6456	29.1347	25.0996	26.8588	26.8584	25.7866	25.6354	25.2219	25.2333	25.4993	27.2461	26.5509	27.2162
Sevir.1G111500	0.0579802	0	0.09661	0	0	0	0	0	0	0	0	0	0	0	0	0	0	0	0	0	0	0
Sevir.1G111600	0	0	0	0	0	0	0	0	0	0	0	0	0	0	0	0	0.28647	0	0	0	0	0
Sevir.1G111700	10.94	10.6726	11.6	11.4404	10.7485	11.0867	11.2443	11.9357	12.4913	10.6032	11.7619	11.7589	9.38445	11.8709	11.2303	10.4455	10.6452	10.043	11.077	10.5118	10.0817	10.0542
Sevir.1G111800	3.97075	3.27181	3.86655	4.34977	4.19588	4.08259	5.22984	6.20026	5.37376	4.93127	5.82276	4.20594	4.76159	3.82673	5.1828	4.03804	5.2414	4.01476	4.01088	4.97051	5.6959	6.33026
Sevir.1G111900	0	0	0	0	0	0	0	0.0831212	0	0	0	0	0	0	0	0.104285	0	0	0	0	0	0.175329
Sevir.1G112000	4.89073	4.73961	5.17225	4.74801	5.06534	4.97319	5.64947	6.05784	6.46873	5.65702	5.27769	5.14588	4.14524	4.11943	4.90284	5.452	4.79972	5.05744	4.44875	4.91885	5.256	5.33854
Sevir.1G112100	0.240741	0.211933	0.174041	0.209958	0.0838441	0.508678	0.396697	0.463496	0.17211	0	0.876387	0	0.252028	0.199912	0.295875	0.0939325	0.458006	0.376311	0.242284	0.212423	0	0.13639
Sevir.1G112200	3.90589	3.00102	2.26214	3.47789	2.60287	4.95239	2.71983	4.71066	4.00552	2.85726	3.29883	3.0044	2.20957	3.20877	2.0456	3.36449	4.19406	2.49475	3.05126	3.06881	2.41053	1.8413
Sevir.1G112300	0.159014	0.0880391	0.130278	0.152234	0.0201615	0.123762	0.117035	0.0927716	0.112655	0.0461372	0.0658336	0.230586	0.142916	0.0755499	0.243666	0.244225	0.110377	0.121451	0.0599578	0.079022	0.109669	0.0324049
Sevir.1G112400	2.69855	3.13261	3.33127	2.66608	2.05796	3.00711	2.21532	1.2612	1.7672	1.85965	2.14444	2.91647	1.81484	2.79313	1.8682	2.52497	2.63113	2.56123	2.87903	1.24216	2.63441	1.69099
Sevir.1G112500	8.30657	6.81336	6.65891	7.47511	7.39359	8.92068	8.15767	12.5374	11.8848	9.31572	12.2344	8.02982	6.15364	7.09882	6.88205	9.34564	9.42904	7.44733	10.0971	9.77432	8.69354	6.49941
Sevir.1G112600	50.6576	49.901	54.8474	66.3531	58.8651	66.1142	61.1373	75.6715	71.9154	61.9907	63.6864	52.3696	47.7566	52.5136	52.5269	59.6352	67.9921	57.8824	71.2856	68.0786	58.1736	58.062
Sevir.1G112700	20.0461	18.4959	19.4801	19.0808	20.5328	13.9983	16.8622	22.8138	15.1049	23.2824	17.5983	17.7885	24.7223	20.3098	18.646	18.7527	22.1407	23.3642	17.1466	19.1711	18.2148	22.8102
Sevir.1G112800	4.72502	4.48589	6.69736	4.41871	5.13503	4.62177	5.29934	5.92239	4.30732	4.71069	4.81948	5.25268	5.11609	4.71745	6.7329	5.75631	5.80695	5.03266	4.45119	4.9001	5.8927	4.84069
Sevir.1G112900	0	0	0	0	0	0	0	0	0	0	0	0	0	0	0	0	0	0	0	0	0	0
Sevir.1G113000	1.22333	0.957061	0.76762	0.945892	0.783391	1.15338	0.91799	1.17267	0.858205	0.963204	1.15998	0.948464	0.831126	0.878756	0.770128	0.986985	1.38379	0.859652	1.02303	1.12828	0.810526	0.751088
Sevir.1G113100	2.99816	2.46769	4.97485	2.44596	1.73011	2.15174	1.15723	3.54207	3.18332	3.85315	2.49761	2.18862	3.45799	4.17213	3.00704	2.5365	1.24271	3.0656	2.9423	1.6571	3.84604	2.9736
Sevir.1G113200	0	0.211318	0.0895194	0.26629	0	0.291422	0.0725966	0.204031	0.0694734	0	0.389023	0.0755164	0	0	0.0980018	0.34277	0.0842034	0.118036	0.392652	0	0.171486	0
Sevir.1G113300	0	0	0	0	0	0	0	0	0	0	0	0	0	0	0	0	0	0	0	0	0	0
Sevir.1G113400	0.213114	0.151067	0.592774	0.102035	0.220591	0.161591	0.265491	0.0292896	0.0847822	0.37604	0.115478	0.176487	0.237804	0.28665	0.2079	0.364385	0.143639	0.339645	0.154944	0.136446	0.0926175	0.102199
Sevir.1G113500	0	0	0	0	0	0	0	0	0	0	0	0	0	0	0	0	0	0.034816	0	0.0648597	0	0
Sevir.1G113600	0	0	0	0	0	0	0	0	0	0	0	0	0	0	0	0	0	0	0	0	0	0
Sevir.1G113700	0	0	0	0	0	0	0	0	0	0	0	0	0	0	0	0	0	0	0	0	0	0
Sevir.1G113800	0.370383	0.422916	0.375805	0.092726	0.142368	0.112334	0.628279	0.667965	0.0789394	0.409397	0.237285	0.184473	0.711255	0.087365	0.3367	0.833426	0.506635	0.851197	0.105914	0.186443	0.533975	0.787463
Sevir.1G113900	8.76271	10.9217	9.68643	10.1721	10.0359	12.3882	13.2132	13.6122	11.5444	12.3159	13.0775	13.8838	12.7493	14.8501	13.5745	14.6167	11.6008	15.0107	15.9767	15.1533	16.7224	21.0636
Sevir.1G114000	0.428707	0.152017	0	0.25656	0.190201	0.89083	0.190961	0.673895	0.210174	0.657252	0.888468	0.66343	0	0	0.437169	0.592318	0.289824	0.281081	0.867915	0	0.205873	0
Sevir.1G114100	0	0	0	0	0	0	0	0	0	0.0170485	0	0	0.0294106	0.0186584	0	0	0	0	0	0	0	0
Sevir.1G114200	0	0	0	0	0	0	0	0	0	0	0	0	0	0	0	0	0	0	0	0	0	0
Sevir.1G114300	0	0	0	0	0	0	0	0	0	0	0	0	0	0	0	0	0	0	0	0	0	0
Sevir.1G114400	0	0	0	0	0	0	0	0	0	0	0	0	0	0	0	0	0	0	0	0	0	0
Sevir.1G114500	17.2173	18.4134	21.3441	26.3346	26.5622	30.8787	25.8922	27.2788	28.5195	23.6884	23.5013	16.6261	19.4355	19.5809	19.8528	19.9569	27.3389	23.7418	26.8876	24.6776	23.4395	17.8063
Sevir.1G114600	0	0	0	0	0	0	0	0	0	0	0	0	0	0	0	0	0	0	0	0	0	0
Sevir.1G114700	0	0	0	0	0	0	0	0	0	0	0	0	0	0	0	0	0	0	0	0	0	0
Sevir.1G114800	0	0	0	0	0	0	0	0	0	0	0	0	0	0	0	0	0	0	0	0	0	0
Sevir.1G114900	0	0	0	0	0	0	0	0	0	0	0	0	0	0	0	0	0	0	0	0	0	0
Sevir.1G115000	0	0	0	0	0	0	0	0	0	0	0	0	0	0	0	0	0	0	0	0	0	0
Sevir.1G115100	0	0	0	0	0	0	0	0	0	0	0	0	0	0	0	0	0	0	0	0	0	0
Sevir.1G115200	0	0	0	0	0	0	0	0	0	0	0	0	0	0	0	0	0	0	0	0	0	0
Sevir.1G115300	0	0	0	0	0	0	0	0	0	0	0	0	0	0	0	0	0	0	0	0	0	0
Sevir.1G115400	6.93098	5.24508	6.15692	6.10944	6.65167	6.54119	5.88774	9.00301	7.27715	6.32427	4.92921	6.49495	5.96978	4.849	4.52058	5.45851	7.86423	5.18928	6.5672	6.02609	5.52528	5.29412
Sevir.1G115500	0.252282	0	0.478802	0	0.184988	0.229687	0.776187	0.333098	0.332131	1.12595	0	0.802366	0.43904	0.273463	0	0.434739	0.411686	0.472457	0.740618	0.892981	0	1.58734
Sevir.1G115600	0.466092	0.318846	0.318491	0.253198	0.129094	0.287017	0.145546	0.187237	0.101864	0.281783	0.215631	0.260187	0.694552	0.308147	0.385298	0.339477	0.358636	0.410197	0.0706787	0.125582	0.244317	0.199689
Sevir.1G115700	0.0646602	0.0884613	0.11788	0	0.188363	0	0	0.268989	0.0872946	0.113915	0	0.0955731	0	0.134934	0.648531	0.111701	0	0.156678	0	0	0	0
Sevir.1G115800	44.2268	44.09	45.2494	44.6635	37.4228	42.7677	41.0745	39.1126	37.4993	43.7801	41.993	46.2006	43.2814	48.1967	47.0643	41.8229	37.3275	40.4309	38.3826	41.064	41.1311	42.6732
Sevir.1G115900	26.6123	32.4931	27.1496	43.9353	28.9165	34.4403	33.2967	36.1044	32.7714	31.2315	36.7759	33.8684	28.663	32.4673	30.4911	31.3277	34.1507	27.5676	36.7924	33.9814	28.6688	30.9167
Sevir.1G116000	0.103141	0.269563	0	0	0.181188	0.248809	0.181458	0.5368	0.0858417	0.106274	0	0.0881616	0.162017	0.493095	0.237146	0.53457	0	0.145216	0.246891	0.109504	0.529744	0.174412
Sevir.1G116100	228.315	246.299	298.057	305.769	277.271	288.409	292.264	286.98	297.932	268.072	266.148	252.981	247.534	292.583	266.082	248.139	274.312	269.613	299.712	276.893	267.663	280.423
Sevir.1G116200	1.40849	1.63194	2.27787	1.28954	0.449063	0.544309	0.766635	0.154508	0.210964	0.224578	0.281643	0.915304	1.09239	1.51378	1.02969	0.394555	0.66345	1.02409	0.124311	0.219881	0.456913	0.124832
Sevir.1G116300	5.91752	7.02722	7.93808	9.48179	5.37278	7.95918	6.79461	7.00134	6.15711	5.35835	5.67401	6.14434	5.6188	8.21345	5.67358	5.53239	7.68397	6.36365	6.28304	5.619	5.16661	4.63583
Sevir.1G116400	0	0	0	0	0	0	0	0	0	0	0	0	0	0	0	0	0	0	0	0	0	0
Sevir.1G116500	4.33708	5.08885	5.59309	2.39613	0.177638	0.379345	0.776877	0.161363	0.48188	0.559112	0.251445	5.39994	2.9875	7.089	2.045	0.281066	0.466699	0.978683	0.388882	0.0697145	0.572927	0.628677
Sevir.1G116600	256.428	179.83	253.827	252.792	293.606	202.327	206.065	241.922	152.984	215.107	189.927	241.893	351.575	203.403	333.981	224.037	384.552	280.16	241.244	237.913	202.239	273.508
Sevir.1G116700	0	0	0	0	0	0	0	0	0	0	0	0	0	0	0	0	0.137944	0	0	0	0	0
Sevir.1G116800	2.477	2.46459	1.47225	3.3106	2.01491	2.8234	2.74183	3.08656	2.21219	3.07113	3.71538	2.21174	1.65573	2.57057	1.83419	2.62111	2.95627	1.91008	2.58546	2.42777	1.90749	1.63916
Sevir.1G116900	26.3526	29.9956	25.6783	27.1455	21.2074	23.4897	25.5532	24.3026	22.3201	27.5588	26.7676	33.2439	25.1075	26.3114	28.1133	27.2237	20.91	22.7615	23.5571	25.6972	27.2845	30.6055
Sevir.1G117000	0.0175711	0.020094	0.0254763	0	0.0696181	0	0.0228267	0.0261703	0	0	0.0257951	0.0211057	0	0	0	0.0542813	0.0309088	0.0354132	0	0.0609855	0.0509794	0
Sevir.1G117100	0.854455	0.537066	0.256893	0.407995	0.157822	0.498952	0.591095	0.685846	0.468911	1.06106	1.28944	0.477644	0.639337	0.365136	0.911396	0.624028	0.38094	0.169989	0.295113	0.39608	0.868789	0.200804
Sevir.1G117200	0	0	0	0	0	0	0	0	0	0	0	0	0	0	0	0.113232	0	0	0	0	0	0
Sevir.1G117300	32.8915	27.1254	31.921	28.8045	28.9207	27.7067	25.0747	24.0492	18.0645	21.881	18.9357	28.6777	28.7587	34.9026	30.6828	24.088	32.7385	30.0925	23.5278	20.8774	22.7304	20.0238
Sevir.1G117400	26.9148	27.6045	30.9286	32.4379	26.048	29.605	30.4582	28.7054	28.8311	28.5528	29.5383	27.3153	30.3723	29.9063	29.0929	26.6743	32.3427	29.6692	29.4559	25.9818	26.7111	24.2184
Sevir.1G117500	60.2356	52.9324	63.5594	60.7035	65.6071	55.746	57.8383	63.9089	58.5595	58.9078	56.582	52.2218	70.2097	59.2765	68.3627	64.5221	69.9549	68.1285	66.4145	61.5065	61.5882	51.9891
Sevir.1G117600	1.55438	0.929205	0.25759	0.712259	0.370096	0.111839	0.197966	0.408268	0.567119	0.459877	0.310254	0.929766	1.17949	1.16787	0.837012	0.343411	0.505736	0.571169	0.364521	0.87763	0.48989	0
Sevir.1G117700	30.8529	27.1787	29.4995	28.2776	28.2981	27.7121	27.9639	33.2167	30.5808	33.0317	30.8979	30.4754	26.4781	28.4933	29.3282	29.8437	29.2917	29.5944	31.8564	31.8583	32.5391	27.7735
Sevir.1G117800	94.3233	93.7496	96.5524	81.7507	92.6422	81.2142	92.5393	75.4074	76.1064	87.0366	82.1627	90.579	99.6215	88.1479	99.4275	93.3072	67.852	100.056	79.7796	71.4639	96.09	97.1413
Sevir.1G117900	1.27852	0.401365	0.532321	0.499263	0.404079	0	0.806644	2.2713	1.93026	1.88871	1.70457	0.416736	0.48994	0	0	0	2.24124	0.667976	1.09449	1.47146	1.4995	0.845511
Sevir.1G118000	0.287806	0.0684898	0.11785	0.235777	0.235366	0.264497	0.35233	0.216265	0.428095	0.124299	0.0461388	0	0.292918	0.191926	0.394682	0.0474224	0.395572	0.161916	0.125746	0.27805	0.0839585	0.483114
Sevir.1G118100	0	0	0	0.122651	0.0512831	0.0694766	0.049396	0	0.0494801	0.0585673	0	0	0.0564969	0	0	0.0608026	0	0.0402736	0.069224	0.123157	0.0584779	0
Sevir.1G118200	1471.49	1714.04	1917.99	1697.79	1530.78	1527.91	1536.47	1279.92	1385.77	1544.86	1324.35	1553.96	1647.94	1901.05	1588.21	1531.1	1342.74	1601.53	1444.54	1281.24	1580.22	2039.07
Sevir.1G118300	0.0456829	0.282425	0	0	0.0601067	0	0.0594753	0	0	0	0.0643417	0.178685	0.333814	0.0821793	0.315845	0.0714864	0	0.19143	0	0.0738147	0	0.116483
Sevir.1G118400	0.435943	0.262185	0.187775	0.364322	0.302565	0.419256	0.422015	0.800149	0.489145	0.41219	0.690955	0.365909	0.365358	0.434409	0.40638	0.480338	0.333866	0.230542	0.464577	0.392559	0.533561	0.580829
Sevir.1G118500	3.7939	3.66175	3.22284	4.71168	4.52881	5.60375	4.72734	7.38118	6.92371	5.40008	6.26178	3.8211	3.55542	3.64718	3.62287	5.29781	5.93197	5.09702	5.48743	5.61288	4.80352	3.00127
Sevir.1G118600	5.0036	3.61674	3.45091	3.48316	4.55846	5.5921	4.80321	6.88071	6.52444	5.6948	7.4668	3.61559	3.50441	3.14112	3.83013	5.54694	5.13075	3.10909	4.34185	5.23976	5.04414	3.88757
Sevir.1G118700	1.64107	1.49773	1.56904	1.45728	1.61816	2.38332	1.89671	1.92555	1.89605	1.73886	1.6786	1.48643	1.54484	1.57624	1.86307	1.91224	2.23211	1.68541	2.15507	1.81891	2.20298	1.66409
Sevir.1G118800	16.8209	15.3658	13.3562	30.4935	16.5691	24.729	20.1386	24.9126	22.903	17.1599	23.5988	17.4799	13.625	19.9922	15.8509	19.1874	24.7499	17.6833	26.1051	21.8954	15.4278	11.285
Sevir.1G118900	0.235317	0.106965	0.197616	0.297307	0.0613421	0	0.286266	0.0648208	0.255188	0.203929	0.257583	0.16616	0.245674	0.224042	0.218768	0.352383	0.157182	0.229135	0	0.0766065	0.394507	0.102176
Sevir.1G119000	0.0641988	0.0389704	0.0984964	0	0.0890461	0	0.0439059	0.0483739	0.0947146	0.102933	0.0991116	0.0408273	0.136501	0	0.164549	0.105863	0.116158	0.034087	0.129761	0.172235	0.0498372	0.293286
Sevir.1G119100	6.48675	4.33635	5.80668	3.91822	6.30434	5.90334	6.56193	6.18403	6.40521	6.27946	5.51226	5.55153	6.1696	5.26875	6.89625	6.41313	6.14832	6.21973	5.62306	5.8084	7.15656	5.08138
Sevir.1G119200	0	0	0	0	0.0208153	0	0	0	0	0	0	0	0	0	0	0	0	0	0	0	0	0
Sevir.1G119300	0	0.221657	0.209165	0	0.229634	0.304554	0.0578642	0.0539061	0.103619	0.206273	0	0.170779	0.0681569	0.0801992	0.388815	0.139575	0.069147	0.0949923	0.0757455	0.201541	0.069497	0.370148
Sevir.1G119400	5.24473	5.17773	5.05371	5.17875	5.55965	5.68746	5.67211	6.18091	5.25405	6.20224	6.18392	4.2508	4.1897	6.28891	4.1492	6.34621	5.66006	5.23923	4.79951	5.87749	5.81608	4.94542
Sevir.1G119500	29.119	26.7137	33.0562	31.7431	37.7523	37.6076	41.6432	41.4096	44.0163	40.0354	40.9398	24.4599	29.9913	27.7205	32.2499	36.1649	36.7257	33.0279	39.1341	38.1783	34.2156	30.6893
Sevir.1G119600	3.32152	3.43038	3.59487	3.57749	4.09385	4.13818	2.84325	4.14911	3.37811	2.95929	2.40581	3.31538	4.62147	4.11098	4.38146	4.78577	4.80203	3.48427	3.13683	3.72408	2.73985	2.06025
Sevir.1G119700	0.16709	0	0.284501	0	0.225907	0	0	0	0	0	0	0	0	0	0	0.276018	0	0	0	0	0	0
Sevir.1G119800	0	0	0.0689488	0	0	0	0	0.0666832	0	0	0	0.0550219	0.0663971	0	0	0	0	0	0	0	0	0
Sevir.1G119900	1.97308	1.57006	1.71176	2.00839	2.4546	2.25038	2.47588	3.84324	3.81258	3.30991	3.3828	1.90238	1.3642	1.62047	2.21341	2.28945	2.03495	1.90582	3.0027	3.12138	2.72722	2.53635
Sevir.1G120000	0.151057	0.0847312	0.0539141	0.130109	0.146746	0	0.0981095	0.231853	0.599173	0.40122	0.137886	0	0.293274	0.313462	0.180261	0.198328	0.131676	0.15002	0.443655	0.589368	0.163277	0
Sevir.1G120100	0	0	0	0	0	0	0	0	0	0	0	0	0	0	0	0	0	0	0	0	0	0
Sevir.1G120200	0	0	0	0	0	0	0	0	0	0	0.06656	0	0	0	0	0	0	0	0	0	0	0
Sevir.1G120300	0	0	0	0	0	0	0	0	0	0	0	0	0	0	0	0	0	0	0	0	0	0
Sevir.1G120400	0	0	0	0	0	0	0	0	0	0	0	0	0	0	0	0	0	0	0	0	0	0
Sevir.1G120500	0.445822	0.549366	0.589083	0.861703	0.434325	0.650714	0.537373	0.519583	0.300035	0.470539	0.511337	0.483843	0.583572	0.586966	0.430932	0.4171	0.713075	0.472553	0.509599	0.428407	0.535724	0.456479
Sevir.1G120600	1.29105	1.8246	0	2.31828	0	0	0	1.60921	0	2.39784	0	0	0	0	0	4.14312	2.20676	0	0	2.22696	0	0
Sevir.1G120700	28.581	30.1213	28.0649	31.7728	33.2692	31.1919	29.8378	29.9145	31.7174	33.9297	33.5474	24.3378	27.8422	30.1259	26.9937	32.2217	28.128	30.9285	30.9796	28.7947	29.228	31.7824
Sevir.1G120800	39.6961	37.322	42.7337	45.6833	42.9355	51.875	46.024	52.5271	51.8253	43.1103	43.0669	37.9442	33.3268	45.151	34.7968	37.9632	51.2607	38.9383	54.9289	54.4147	44.6298	34.47
Sevir.1G120900	0	0	0	0	0	0	0	0	0	0	0	0	0	0	0	0	0	0	0	0	0	0
Sevir.1G121000	19.0017	17.2724	16.9928	27.6198	21.9058	27.8622	23.218	29.629	29.8007	20.4367	24.4903	17.6094	17.3945	18.8755	18.8045	22.2111	30.6562	19.67	28.6262	26.097	18.3402	12.4996
Sevir.1G121100	0.235596	0.214748	0.131854	0.203355	0.168001	0.24628	0.302544	0.262013	0.28827	0.118441	0.160787	0.251266	0.246507	0.140235	0.281423	0.238628	0.306421	0.169341	0.11155	0.139601	0.200987	0.12736
Sevir.1G121200	0	0	0.00951223	0.0115297	0	0.0138764	0	0.0104544	0.0101847	0.0307325	0	0.0156987	0.0177091	0.0220498	0.0106008	0.0107757	0	0	0	0	0	0
Sevir.1G121300	0	0	0	0	0	0	0	0	0	0	0	0	0	0	0	0	0	0	0	0	0	0
Sevir.1G121400	0.303983	0	0	0.297207	0	0	0.250306	0	0	0	0	0.13593	0	0.183508	0.356244	0.15486	0.138749	0	0	0	0	0
Sevir.1G121500	0	0.253412	0.339268	0	0.761003	0.308855	1.04627	0	0.446261	0.306572	0.273418	0	0	0	0.369738	0.931992	0.269799	0	0.986602	0.59279	0	0
Sevir.1G121600	3.32951	2.9902	3.02601	3.56077	3.37961	3.83021	4.21881	4.67083	4.6705	4.53467	4.42288	3.6335	3.28891	3.92886	4.27268	4.92665	4.04657	4.2199	4.92018	4.04632	4.78041	3.58821
Sevir.1G121700	23.5012	20.4547	26.5912	19.4266	21.1732	21.2547	19.3482	19.6057	18.487	20.3344	19.3701	20.4343	20.3414	18.8965	19.7723	18.8304	22.1217	24.5288	23.3006	17.9544	21.8482	20.27
Sevir.1G121800	29.9317	20.8922	23.1259	24.4195	35.3309	33.8112	33.9289	47.5	44.7036	40.6052	41.9122	23.8279	28.1212	21.836	26.9655	34.1126	40.9171	29.436	42.6744	45.5556	36.0561	26.964
Sevir.1G121900	0	0	0	0	0	0	0	0	0	0	0	0	0	0	0	0	0	0	0	0	0	0
Sevir.1G122000	4.98531	5.14112	6.10523	6.94706	5.8304	5.99448	5.95494	5.61168	6.398	5.27893	6.25061	5.43042	4.69727	4.65327	4.88512	4.52515	5.94193	5.47157	5.29482	5.17594	4.34126	2.62684
Sevir.1G122100	7.40494	7.20993	9.22778	6.32792	7.27608	4.98035	7.27725	4.53862	5.46983	6.14622	4.87157	6.50318	8.2658	8.23897	7.99562	6.9581	5.24279	6.97172	5.0361	4.33418	7.19739	9.04593
Sevir.1G122200	0	0	0	0	0	0	0	0	0	0	0	0	0	0	0	0	0	0	0	0	0	0
Sevir.1G122300	0.0633394	0.0282335	0.0169194	0	0	0.0252482	0.0153105	0	0	0	0	0.122577	0.0321966	0.0395266	0.0752374	0.0584342	0.0223596	0	0	0	0	0
Sevir.1G122400	0.391604	0.221091	0.394495	0.216752	0.0856692	0.130292	0.274924	0.0966143	0.12384	0.0968882	0.123302	0.397326	0.287813	0.388659	0.372329	0.102158	0.346756	0.298612	0.168214	0.257837	0.185729	0.0452524
Sevir.1G122500	12.201	12.3927	13.2088	11.5228	15.3004	14.6811	16.5212	16.799	17.4907	15.0122	14.5906	10.0704	11.1546	11.213	12.4842	14.6177	15.7883	12.7806	14.9865	13.5361	14.7006	11.0006
Sevir.1G122600	25.5025	22.0764	25.591	26.405	20.2981	23.7448	22.0295	17.5198	18.8655	17.623	16.4624	21.8162	21.4857	24.2632	22.9058	22.0494	22.9941	22.9573	20.5727	19.319	17.9206	16.2553
Sevir.1G122700	25.3049	22.8603	23.4974	20.2833	18.5306	16.7827	17.1591	13.1619	11.3821	13.9921	11.8978	27.162	24.5554	22.4722	29.6919	25.2452	23.8255	23.6707	17.8409	18.3481	17.8171	23.0755
Sevir.1G122800	5.83217	6.10799	6.05948	6.15006	4.83917	6.35291	5.52212	5.12796	4.80834	4.9255	5.60025	7.00243	5.23212	6.2943	5.93983	5.18185	5.33319	5.42683	4.81092	5.43833	5.25033	5.2145
Sevir.1G122900	0	0	0	0	0	0	0	0	0	0	0	0	0	0	0	0	0	0	0	0	0	0
Sevir.1G123000	2.52119	2.05913	1.89382	1.15735	0.871272	1.00699	0.817918	1.21673	1.00745	1.05243	1.46377	2.13331	1.61379	1.53036	1.25826	0.789903	1.48044	0.860057	1.36267	1.25039	1.38582	0.761539
Sevir.1G123100	0	0	0	0	0	0	0	0	0	0	0	0	0	0	0	0	0	0	0	0	0	0
Sevir.1G123200	0	0	0	0	0	0	0	0	0	0	0	0	0	0	0	0	0	0	0	0	0	0
Sevir.1G123300	0	0	0	0	0	0	0	0	0	0	0	0	0	0	0	0	0	0	0	0	0	0
Sevir.1G123400	0	0	0	0	0.0247155	0	0	0	0	0.0272526	0	0.0537997	0.0857259	0	0	0	0	0	0	0	0	0
Sevir.1G123500	0	0	0	0	0	0	0	0	0	0	0	0	0	0	0	0	0	0	0	0	0	0
Sevir.1G123600	0.215158	0	0	0	0	0	0	0	0	0	0	0	0	0	0	0	0	0	0	0	0	0
Sevir.1G123700	0	0	0	0	0	0	0	0	0	0	0	0	0	0	0	0	0	0	0	0	0	0
Sevir.1G123800	0	0	0	0	0	0	0	0	0	0	0	0	0.141376	0	0.161305	0	0	0	0	0	0	0
Sevir.1G123900	0	0	0	0	0	0	0	0	0	0	0	0	0	0	0	0	0	0	0	0	0	0
Sevir.1G124000	0.0684753	0	0	0	0	0	0	0	0.0894113	0	0	0	0	0.290465	0	0	0	0	0	0	0	0
Sevir.1G124100	18.4653	17.0729	17.7828	20.891	22.3652	24.0158	19.9645	25.3609	25.5914	21.4473	21.9994	16.138	17.4458	17.7437	18.2459	20.355	24.0678	19.8032	24.1435	22.4596	18.3309	18.1798
Sevir.1G124200	14.4246	16.1306	15.5269	13.5595	11.753	9.17949	11.2643	8.34774	9.96438	8.3808	14.6903	19.5921	16.2965	11.7366	18.6635	13.0347	17.7031	16.2918	16.9565	12.8023	14.8859	16.8065
Sevir.1G124300	0.475897	0.642049	0	0.493455	0	1.65176	0	0.394617	1.09633	0	0.427206	0.69025	0.39384	0	0.467429	0.824122	0.53098	0	1.04774	0	0	1.36361
Sevir.1G124400	0	0	0	0	0	0	0	0	0	0	0	0	0	0	0	0	0	0	0	0	0	0
Sevir.1G124500	9.7846	8.64433	7.46868	8.96358	9.31901	11.3138	10.2696	11.7741	12.2946	10.4189	13.1753	8.69622	7.2283	7.78432	7.15484	10.9709	9.6885	7.03462	9.74376	9.44374	9.66594	5.1579
Sevir.1G124600	4.97732	5.38482	5.53359	6.22678	3.63997	4.39696	4.29007	3.03091	3.97012	3.05596	3.91003	5.17126	5.77024	5.79964	5.40623	4.01118	5.16521	5.29314	3.95289	2.53395	4.37728	2.53857
Sevir.1G124700	0	0	0	0	0	0	0	0	0	0	0	0	0	0.0952349	0	0	0	0	0	0	0.017531	0
Sevir.1G124800	0	0	0	0	0	0	0	0	0	0	0	0	0	0	0	0	0	0	0	0	0	0
Sevir.1G124900	9.59216	4.33279	5.78496	5.08712	6.40821	5.93811	5.50064	9.38871	8.33307	7.25101	7.15749	8.91394	6.59934	5.07662	5.32069	4.61896	6.60145	4.40609	4.14271	4.60116	4.59758	2.38002
Sevir.1G125000	3.88327	3.8238	3.7917	4.5957	4.58714	5.3453	4.32018	4.84768	5.73562	4.2966	4.17029	3.48567	3.23267	3.16431	3.75096	3.73824	4.78556	4.48619	4.80963	3.99768	3.23224	3.02868
Sevir.1G125100	0	0	0	0	0	0	0	0	0	0	0	0	0	0	0	0	0	0	0	0	0	0
Sevir.1G125200	0	0	0	0	0	0	0	0	0	0	0	0	0	0	0	0	0.0127963	0	0	0	0	0
Sevir.1G125300	0	0	0	0	0	0	0	0	0	0	0	0	0	0	0	0	0	0	0	0	0	0
Sevir.1G125400	0	0	0	0	0	0	0	0	0	0	0	0	0	0	0	0	0	0	0	0	0	0
Sevir.1G125500	0.134192	0.0185595	0.162323	0	0.0243727	0	0	0	0.0636129	0.0570207	0	0.0197013	0	0.0275835	0	0	0	0.0698243	0.0417727	0.0368716	0	0.0851678
Sevir.1G125600	4.55425	3.90587	3.18053	4.0234	2.90239	4.42787	3.7942	4.34083	3.41135	3.60876	4.99248	3.89906	3.41459	3.5544	3.28663	3.95939	4.44694	3.28166	3.41421	3.23966	2.77569	1.89465
Sevir.1G125700	1.56737	0.427473	1.63551	0.900723	1.69378	2.1176	1.93864	2.77112	1.46705	1.49505	1.34463	2.48581	1.80917	3.36961	2.78857	2.80132	2.91716	2.43777	2.59687	1.38233	2.42996	1.0411
Sevir.1G125800	0.674739	1.0088	0.491628	0.674323	1.08821	1.09814	0.82944	1.04496	0.683018	0.731543	0.719684	0.657376	0.803073	0.339074	0.165081	0.595843	1.11342	0.403842	0.518199	0.76792	0.537711	0.915237
Sevir.1G125900	8.04186	6.42206	8.4879	7.76015	6.12524	7.14587	5.4774	6.79314	5.91208	4.75378	5.27247	7.33613	6.97322	7.12073	7.17682	5.88806	8.80234	6.16658	6.70368	5.67453	4.79969	3.65974
Sevir.1G126000	0.0328388	0.0233032	0.0426389	0	0.0145517	0	0	0.0179067	0	0.0159638	0.0162747	0.0119786	0	0.0654305	0.0158961	0.0166712	0	0.0404965	0.0455147	0.0200291	0	0
Sevir.1G126100	2.57999	3.09636	2.62312	3.15345	0.97001	0.940941	1.47738	0.528889	0.751418	0.533014	0.693114	2.7226	2.97675	2.66	1.81206	2.21791	2.12443	1.75784	0.735305	1.5316	2.06094	0.893491
Sevir.1G126200	0.408077	0.0661165	0	0	0.0695505	0	0	0	0	0	0	0	0.161505	0	0	0	0	0.0568215	0	0	0	0
Sevir.1G126300	0	0	0	0	0	0	0	0	0	0	0	0	0	0	0	0	0	0	0	0	0	0
Sevir.1G126400	22.7212	35.9231	27.3873	34.8072	23.3584	16.5241	19.6088	12.5193	9.68786	23.5504	21.2339	32.2409	36.6318	38.9888	27.8606	23.6686	18.0121	21.3939	17.8796	18.4857	26.2282	46.7872
Sevir.1G126500	0.498969	0.467211	0.443312	0.394565	0.504976	0.779883	0.714033	0.819709	0.550191	0.87514	0.745378	0.285097	0.754952	0.49252	0.29231	0.550095	0.477147	0.601314	0.518126	0.641696	0.746206	0.365126
Sevir.1G126600	0	0	0	0	0	0	0	0	0	0	0	0	0	0	0	0	0	0	0	0	0	0
Sevir.1G126700	0	0	0	0	0	0	0	0	0	0	0	0	0	0	0	0	0	0	0	0	0	0
Sevir.1G126800	0	0	0	0	0	0	0	0	0	0	0	0	0	0	0	0	0	0	0	0	0	0
Sevir.1G126900	0	0	0	0	0	0	0	0	0	0	0	0	0	0	0	0	0	0	0	0	0	0
Sevir.1G127000	10.0598	7.50866	8.59488	8.67595	9.50627	10.8964	9.97133	14.8669	14.5237	10.6606	11.4331	9.31698	8.13123	8.46273	8.9931	9.63482	12.2665	8.90412	11.4838	11.5965	8.84083	6.68621
Sevir.1G127100	0.0426726	0.0648409	0.0450774	0.0411636	0.151739	0.101636	0.0820705	0.240984	0.173326	0.157756	0.329083	0.0556991	0.0633068	0.143539	0.037881	0.323323	0.0898523	0.119058	0.276931	0.114075	0.18358	0.280738
Sevir.1G127200	22.6814	22.8458	21.7505	25.9713	27.8841	27.9401	27.4812	24.3352	24.7372	23.974	24.2899	19.0869	21.1312	20.063	22.6713	20.0143	26.333	21.9312	27.7674	21.9384	20.4695	18.9972
Sevir.1G127300	0.0749193	0.0297582	0.151517	0.0400044	0.0322047	0	0	0.0980316	0.0639586	0.111598	0.0346251	0.0312764	0.0716326	0.0875241	0.083798	0	0.0395878	0.0256208	0	0.0793725	0.0371762	0
Sevir.1G127400	10.5593	8.27176	8.24385	9.27555	10.8068	9.93145	10.4457	11.7838	9.21742	10.9251	10.2497	10.157	10.6232	8.9006	10.314	10.6369	11.5026	9.64176	9.76236	9.29228	10.6343	7.92697
Sevir.1G127500	0	0	0	0	0	0	0	0	0	0	0	0	0	0	0	0	0	0	0	0	0	0
Sevir.1G127600	23.4505	24.3179	27.8162	30.6897	29.185	33.3964	30.7263	35.5469	37.2574	28.6907	30.7628	25.3386	22.2012	27.5578	25.3583	29.0727	31.5234	29.7651	32.3972	30.3477	25.5253	24.5368
Sevir.1G127700	14.1851	21.9478	22.3875	24.7026	13.6937	17.6434	17.3559	13.0919	11.0779	13.6967	15.5137	15.7359	18.2781	25.8666	19.4774	15.1011	17.5572	21.031	16.0203	13.0412	15.5628	18.6287
Sevir.1G127800	0.340788	0.215082	0.185814	0	0.236464	0.218893	0.393634	0.48522	0.624846	0.0920309	0.423712	0.603197	0.0887815	0.645439	0.102864	0.569324	0.395717	0.12572	0.221776	0.0979766	0.184418	0.149271
Sevir.1G127900	0	0	0	0	0	0	0	0	0	0	0	0	0	0	0	0	0	0	0	0	0	0
Sevir.1G128000	5.72939	7.68782	11.6172	9.38918	6.56255	6.15642	11.3652	4.76153	3.56471	4.85732	5.55391	6.41568	8.3858	9.87504	13.3093	9.26465	7.37906	9.7559	3.41767	3.2766	9.25826	9.78762
Sevir.1G128100	0	0	0	0	0	0	0	0	0	0	0	0	0	0	0	0	0	0	0	0	0	0
Sevir.1G128200	0	0	0	0	0	0	0	0	0	0	0	0	0	0	0	0	0	0	0	0	0	0
Sevir.1G128300	0	0	0	0	0	0	0	0	0	0	0	0	0	0	0	0	0	0	0	0	0	0
Sevir.1G128400	0	0	0	0	0	0	0	0	0	0	0	0	0	0	0	0	0	0	0	0	0	0
Sevir.1G128500	0	0	0	0	0	0	0	0	0	0	0	0	0	0	0	0	0	0	0	0	0	0
Sevir.1G128600	9.14021	10.0153	10.2617	13.8652	9.39923	11.057	10.894	11.0411	10.6757	9.4713	11.758	10.303	9.57133	11.1335	9.84993	9.8526	10.9608	9.96804	10.2999	10.2518	8.85821	8.71959
Sevir.1G128700	0	0	0	0	0	0	0	0	0	0	0	0	0	0	0	0	0	0	0	0	0	0
Sevir.1G128800	0	0	0	0	0	0	0	0	0	0	0	0	0	0	0	0	0	0	0	0	0	0
Sevir.1G128900	0	0	0	0	0	0	0	0	0	0	0	0	0	0	0	0	0	0	0	0	0	0
Sevir.1G129000	0	0	0	0	0	0	0	0	0	0	0	0.0300401	0	0	0	0	0	0	0	0	0	0
Sevir.1G129100	3.10552	1.50809	1.59472	0.697647	0.683529	0.648499	0.589128	0.306192	0.280139	0.262854	0.37614	4.01296	2.79266	2.01639	2.17016	1.52475	1.60651	1.36546	0.833438	0.925515	0.578517	0.528623
Sevir.1G129200	0.0878276	0.0674971	0.0845343	0	0.11774	0	0.0772851	0	0	0.135458	0.0433439	0.141288	0.161501	0	0.0480992	0.0460044	0	0.0899384	0.116147	0	0.043284	0
Sevir.1G129300	11.4163	9.45369	11.7814	14.4716	13.5712	15.9355	14.231	22.0139	18.8721	14.6723	16.4247	10.2762	11.6238	10.9225	13.3198	12.7846	18.8179	12.3357	16.0262	17.7623	12.1376	10.6216
Sevir.1G129400	0	0	0	0	0	0	0	0	0.494277	0	0	0	0	0	0	0	0	0	0	0	0	0
Sevir.1G129500	2.18105	1.78882	1.49794	1.54657	3.87499	3.00843	3.93836	4.62659	4.86652	4.02739	4.25881	1.05833	1.07666	0.751285	1.07236	2.20311	2.06313	1.95476	2.60931	2.46999	2.65683	1.18019
Sevir.1G129600	0	0	0	0	0	0	0	0	0	0	0	0	0	0	0	0	0	0	0	0	0	0
Sevir.1G129700	37.7597	45.7949	46.1288	65.0928	49.3467	50.5269	51.9943	55.1049	49.4468	44.5385	49.9026	44.1353	40.0841	47.9034	47.6483	46.2274	50.6945	46.7753	50.2812	50.6084	42.634	41.8555
Sevir.1G129800	205.34	191.882	212.562	207.872	261.631	231.748	232.249	247.725	255.895	236.16	236.042	199.216	211.184	194.465	206.438	229.538	228.238	225.618	248.357	258.959	240.522	222.163
Sevir.1G129900	6.34488	6.97312	5.43678	5.17552	4.9241	4.44384	3.86095	5.60981	4.83618	6.11644	6.55496	8.14963	6.02877	6.22768	7.92401	6.54381	4.13875	5.93747	6.16284	5.95065	5.97321	6.15833
Sevir.1G130000	0.424697	0.35114	0.184132	0.230508	0.32435	0.338315	0.365613	0.12774	0.146799	0.17555	0.347849	0.414505	0.299135	0.161501	0.282813	0.465101	0.307742	0.308165	0.360978	0.14422	0.234396	0.365362
Sevir.1G130100	0.201042	0	0.312818	0.380418	0.919156	0.459982	0	0	0.308591	0	0	0	0	0	0.709832	0.327231	0.417102	0	0	0	0	0
Sevir.1G130200	0.528553	1.06454	0.529305	0.553925	5.09205	3.82864	3.98039	5.07853	8.14203	5.66834	6.51899	0.26727	0.425693	0.46465	1.17996	3.21341	1.75075	1.74444	3.28241	4.51914	4.37408	2.86189
Sevir.1G130300	26.7775	28.8585	25.7205	37.4971	30.482	32.0461	33.9865	36.7337	33.787	33.1873	37.172	30.3486	26.4678	30.9554	30.5434	30.695	32.8268	28.3222	33.4153	33.1977	30.132	26.2723
Sevir.1G130400	0	0	0	0.237334	0	0	0	0	0	0	0	0.20828	0.231243	0	0	0	0	0	0.491061	0	0	0
Sevir.1G130500	0	0	0	0	0	0	0	0	0	0	0	0	0	0	0	0	0	0	0	0	0	0
Sevir.1G130600	20.3852	18.273	19.2853	22.3372	21.2972	24.3346	21.6018	27.5815	26.3241	20.256	24.0557	18.8026	19.0028	19.2933	16.5421	21.2214	23.3683	20.5355	27.4132	26.6184	19.1568	18.0057
Sevir.1G130700	12.1217	13.2876	13.45	16.2656	15.7901	16.5284	17.3363	20.2733	23.8486	17.8423	19.6427	13.8087	11.2556	14.2125	12.8881	17.3618	17.6384	16.1082	16.8074	17.1002	16.912	13.2993
Sevir.1G130800	2.47138	2.26345	2.31092	2.29968	2.6746	2.7964	2.89788	3.5484	3.18585	3.11569	3.0758	2.25348	2.0926	2.42057	2.60773	2.49794	2.51173	2.52054	3.14274	2.76036	2.52983	1.79443
Sevir.1G130900	0	0	0	0	0	0	0	0	0	0	0	0	0	0	0	0	0	0	0	0	0	0
Sevir.1G131000	0	0	0	0	0	0	0	0	0	0	0	0	0	0	0	0.0710657	0	0	0	0	0	0
Sevir.1G131100	0.134949	0.16867	0.10427	0.223328	0.0871963	0.187083	0.166869	0.158479	0.0622578	0.0739983	0.203804	0.181931	0.109423	0.242133	0.116371	0.206926	0.203529	0.145847	0.167926	0.13031	0.302931	0.115763
Sevir.1G131200	0	0	0	0	0	0	0	0	0	0	0	0	0	0	0	0	0	0	0	0	0	0
Sevir.1G131300	5.77025	4.094	4.80425	4.80014	4.52773	6.49466	5.78508	7.82618	6.24399	7.60573	6.93366	4.34961	3.88901	3.70054	4.38154	5.14793	5.05761	4.34949	5.87146	5.71918	6.00881	4.60913
Sevir.1G131400	0	0	0	0	0	0	0	0	0	0	0	0	0	0	0	0	0	0	0	0	0	0
Sevir.1G131500	0	0.270662	0.0703519	0.079566	0.0605568	0.0863662	0	0.0653189	0.062479	0.142776	0.134703	0.0570031	0	0	0	0	0	0.143295	0	0	0	0
Sevir.1G131600	0	0	0	0	0	0	0	0	0	0	0	0	0	0	0	0	0	0	0	0	0	0
Sevir.1G131700	15.1457	13.891	13.2239	18.272	14.0706	18.83	16.6745	19.0889	16.687	16.4158	19.8133	14.4562	14.478	14.3317	13.1879	16.2464	19.4067	14.4102	16.5189	16.1642	15.2436	12.0642
Sevir.1G131800	34.6448	28.9702	32.1423	17.9942	16.3946	18.6086	14.8856	11.8312	14.4838	11.5236	12.4885	44.8095	43.152	35.8426	25.7035	17.8894	17.6507	32.6465	24.2501	21.4669	19.7148	20.7363
Sevir.1G131900	4.17647	2.28032	2.37267	2.04979	3.53074	3.09027	3.45395	4.79338	4.22615	2.46443	2.81712	3.57037	3.15886	2.24175	3.94583	4.25942	5.09101	3.66114	4.12333	5.26552	2.70277	1.67708
Sevir.1G132000	5.00545	4.26121	5.07879	4.22771	6.1168	6.21208	5.56447	7.01799	7.91032	6.61254	6.81313	4.04033	4.1674	4.71381	4.27687	6.3725	6.19002	4.99301	6.79873	6.11252	4.65875	4.1388
Sevir.1G132100	0	0	0	0	0	0	0	0	0	0	0	0	0	0	0	0	0	0	0	0	0	0
Sevir.1G132200	0.363167	0.953936	0.271576	0.329048	3.73777	3.21282	3.65018	1.57632	2.32938	1.6348	1.16271	0.443099	0.556862	0.312273	0.249992	1.75683	1.31426	1.3072	1.28045	0.82133	1.773	1.55518
Sevir.1G132300	0	0	0	0	0	0	0	0	0	0	0	0	0	0	0	0	0	0	0	0	0	0
Sevir.1G132400	6.76935	5.806	7.10072	6.13059	7.71495	8.59861	8.07627	8.43693	9.41445	7.72147	8.29206	6.38585	5.69383	5.60579	5.7234	6.78877	6.30442	7.11821	5.78047	6.85435	9.96888	8.03393
Sevir.1G132500	0	0	0	0	0	0	0	0	0	0	0	0	0	0	0	0	0	0	0	0	0	0
Sevir.1G132600	0	0	0	0	0	0	0	0	0	0	0	0.0145081	0	0	0	0	0	0	0	0	0	0
Sevir.1G132700	12.0364	10.7753	13.7742	10.087	13.5121	11.9405	11.7888	12.1773	12.6617	13.1036	11.5757	12.2018	13.4851	12.3202	12.988	12.4623	12.2077	14.2094	14.1734	12.3881	13.6076	12.1866
Sevir.1G132800	22.2646	22.6229	25.3686	27.4667	22.8335	27.3278	26.408	31.345	31.61	26.3443	27.9999	22.0524	23.4438	25.6137	26.9253	25.4466	31.1415	27.1159	26.2339	27.3207	25.3595	24.4445
Sevir.1G132900	0.227806	0.244929	0.159998	0.309779	0	0.0806715	0.064129	0	0.0564675	0.449841	0.202315	0.452448	0.527485	0.274904	0.436541	0.457047	0.216216	0.417394	0	0.0731538	0.153562	0.136836
Sevir.1G133000	0.397931	0.851427	0.569751	0.531989	0.572283	0.175364	0	0.124988	0.123278	0	0.462952	0.153672	1.24821	0.432753	0.620745	0.348771	0.160054	0.49145	0	0	0.182891	0
Sevir.1G133100	0.0736169	0	0.0698228	0	0.0319225	0.143104	0.0621373	0	0.0343492	0.0367717	0.0699579	0.0273687	0	0	0	0.114283	0.126575	0.0243011	0	0	0	0.106295
Sevir.1G133200	0	0	0.110511	0.209817	0.08504	0.108245	0	0	0.0763202	0.102185	0	0.35885	0	0.379607	0.483799	0	0	0.215608	0.222696	0	0.318349	0.38116
Sevir.1G133300	14.2892	10.3386	16.465	12.5336	17.8754	14.3461	14.3115	14.2556	15.2806	14.8068	13.9159	13.9394	16.0064	9.74517	15.2774	13.9189	15.1014	17.4079	14.4003	14.7777	13.7799	13.7326
Sevir.1G133400	0	0	0	0	0	0	0	0	0	0	0	0	0	0	0	0	0	0	0	0	0	0
Sevir.1G133500	0	0	0	0	0	0	0	0	0	0	0	0	0	0	0	0	0	0	0	0	0	0
Sevir.1G133600	0	0	0	0	0	0	0	0	0	0	0	0	0	0	0	0	0	0	0	0	0	0
Sevir.1G133700	10.1169	6.24902	8.39734	5.34312	2.55559	3.48358	2.82192	6.0902	6.75178	5.7305	2.99573	11.0017	9.89394	8.10972	5.53658	2.85226	6.41681	3.79702	4.79202	6.17184	3.87967	8.81167
Sevir.1G133800	0	0	0	0	0	0	0	0	0	0	0	0	0	0	0	0	0	0	0	0	0	0
Sevir.1G133900	0	0	0	0	0	0	0	0	0	0	0	0	0	0	0	0	0	0	0	0	0	0
Sevir.1G134000	2.71705	2.90075	2.39114	1.37341	0.647016	0.843014	0.606284	1.03825	0.862649	0.626594	0.688932	3.17115	3.27483	1.84543	1.92649	1.80782	2.22366	1.55762	1.65706	0.981263	0.74504	0.376406
Sevir.1G134100	0	0	0	0	0	0	0	0	0	0	0	0	0	0	0	0	0	0	0	0	0	0
Sevir.1G134200	178.295	112.905	137.262	134.123	131.967	138.285	135.372	226.974	244.16	201.538	182.831	155.214	164.201	142.203	124.711	150.289	137.655	124.693	143.91	142.906	158.847	94.0432
Sevir.1G134300	0	0	0	0	0	0	0	0	0	0	0	0	0	0	0	0	0	0	0	0	0	0
Sevir.1G134400	0	0	0	0	0	0	0	0	0	0	0	0	0	0	0	0	0	0	0	0	0	0
Sevir.1G134500	6.67904	2.78746	2.88176	1.05288	0.447097	1.87356	0.275578	0.644105	1.41336	0.533417	0.100174	1.81601	4.34727	2.99097	1.04985	1.24084	1.12475	0.7905	1.14462	1.36257	0.314168	0.821419
Sevir.1G134600	0	0	0	0	0	0	0	0	0	0	0	0	0	0	0	0	0	0	0	0	0	0
Sevir.1G134700	0	0	0	0	0	0	0	0	0	0	0	0	0	0	0	0	0	0	0	0	0	0
Sevir.1G134800	4.41808	4.21564	3.72823	5.15436	4.24043	4.94094	4.89764	6.13673	3.88413	4.78437	6.58432	4.40768	3.45611	3.41985	3.79533	4.53136	5.60492	4.31747	4.68233	4.30614	3.47358	2.88727
Sevir.1G134900	0	0	0	0	0	0	0	0	0	0	0	0	0	0	0	0	0	0	0	0	0	0
Sevir.1G135000	0	0	0	0	0	0	0	0	0	0	0	0	0	0	0	0	0	0	0	0	0	0
Sevir.1G135100	11.3406	10.8393	10.1541	14.5916	11.8567	14.5649	12.8893	16.5349	15.8123	12.9033	16.5015	11.7839	9.85681	11.5869	10.3177	11.5684	13.9044	10.4479	13.5073	12.976	10.582	8.1923
Sevir.1G135200	14.982	15.3855	16.2651	23.4912	18.8004	23.214	19.5787	25.8964	25.1128	18.7934	23.2004	14.7513	12.8703	15.5747	13.964	15.9303	21.6798	15.4112	23.0568	20.0688	14.936	13.3719
Sevir.1G135300	10.8294	9.74018	10.4017	14.5629	14.7903	14.9378	12.6866	16.8857	16.5602	13.7606	14.0967	10.4115	10.4434	9.34616	11.1235	12.3666	16.0058	12.7391	16.059	17.0984	12.8747	8.46496
Sevir.1G135400	0	0	0	0	0	0	0	0	0	0	0	0	0	0	0	0	0	0	0	0	0	0
Sevir.1G135500	1.0314	0.597067	0.633647	0.880705	0.629076	0.896016	0.609353	0.646161	0.537323	0.457105	0.556985	0.683406	0.612264	0.581844	0.558316	0.530438	0.938108	0.63154	0.682904	0.599452	0.538799	0.115493
Sevir.1G135600	48.1707	48.9676	49.9116	53.3954	52.6128	56.6233	56.8365	55.4295	53.1166	49.8094	59.0052	51.1194	50.403	55.8877	55.5414	56.4583	61.675	54.8802	64.4343	58.3454	56.5504	45.1319
Sevir.1G135700	0.173281	0	0	0.0948335	0.0746723	0.11017	0	0.0802325	0.0777896	0.0870789	0	0.0688428	0.322934	0.29548	0	0.0906751	0.0982961	0.115809	0	0.0936963	0	0
Sevir.1G135800	1.39712	0.593072	1.21721	0.336956	0.873796	0.877804	0.958757	0.738445	1.5687	0.881939	1.99208	1.07417	0.837381	0.862092	0.476267	1.23795	1.2466	0.86889	0.867594	0.624676	0.940214	1.00036
Sevir.1G135900	0.0390452	0	0	0	0	0	0	0	0	0	0	0	0	0	0.0638985	0	0	0	0	0	0	0
Sevir.1G136000	0	0	0	0	0	0	0	0	0	0	0	0	0	0	0	0	0	0	0	0	0	0
Sevir.1G136100	0	0	0	0	0	0	0	0	0	0	0	0	0	0	0	0	0	0	0	0	0	0
Sevir.1G136200	0	0	0	0	0	0	0	0	0	0	0	0	0	0	0	0	0	0	0	0	0	0
Sevir.1G136300	0.0236509	0.0482628	0	0	0	0	0.0279362	0.0195753	0	0	0	0.035026	0.0133101	0.0659072	0	0	0.0228225	0	0	0	0.0148097	0
Sevir.1G136400	25.4175	23.7282	27.3991	24.0622	27.9977	25.4589	28.532	29.9695	29.2867	31.4387	30.1371	25.9159	23.8143	24.8491	23.5725	28.3313	25.3046	25.9582	28.7984	26.5184	30.0269	29.8613
Sevir.1G136500	0.337609	0.304993	0.0945475	0.633247	0.325218	0.780225	0.522766	0.924714	0.498767	0.760151	0.804087	0.326775	0.304147	0.431218	0.210484	0.761507	1.09379	0.438617	0.545077	0.540777	0.435214	0.139562
Sevir.1G136600	15.861	16.1744	17.392	20.9786	18.3112	21.3609	19.7204	22.8237	21.9064	21.0299	23.0655	17.6339	16.8911	19.2668	16.407	19.5603	21.7578	18.7352	23.2676	22.2936	20.0778	18.1745
Sevir.1G136700	25.5459	22.5072	27.1933	27.6686	33.4006	30.367	26.4189	32.1282	33.254	28.3756	30.4551	21.867	24.2922	24.6842	25.9772	27.4816	33.6503	29.3224	31.7074	31.6274	32.2022	26.0268
Sevir.1G136800	7.30121	9.87202	9.86962	10.2339	9.1362	9.37849	9.04686	10.337	9.13496	10.5273	9.40416	8.33432	8.01991	9.10077	8.20307	9.55808	9.681	8.25271	9.1994	9.38702	8.73315	10.7072
Sevir.1G136900	26.1974	22.5173	30.6019	42.979	40.8935	45.1614	40.8014	44.5394	40.8634	31.6515	31.5673	21.2951	26.3584	30.875	26.606	35.2675	46.0876	38.1507	59.3542	52.95	39.2505	28.4993
Sevir.1G137000	14.2904	13.0294	16.9333	14.7041	16.9392	18.2767	18.2855	21.3988	23.714	20.1439	19.195	11.0241	11.1937	12.4096	14.047	15.5985	16.6767	18.3214	17.6906	16.6909	16.6496	11.9136
Sevir.1G137100	7.75667	3.95394	3.83281	6.99534	6.34928	7.94941	6.25806	6.55795	5.79761	9.73733	6.5462	9.4294	6.2173	6.59463	8.11632	8.15104	5.06096	7.63186	9.10973	6.05188	13.3598	10.6702
Sevir.1G137200	11.7969	11.9751	12.6018	14.1458	12.0529	12.8872	13.2916	13.1692	11.923	11.9325	11.736	13.4894	12.8444	10.5516	14.317	12.0504	15.6494	13.5592	12.8838	12.3747	10.0483	10.5718
Sevir.1G137300	0	0.0760438	0	0	0	0	0	0	0	0	0.0849177	0.159749	0	0.223442	0	0	0	0.0656196	0	0	0	0
Sevir.1G137400	9.9201	7.64607	9.14952	9.28466	14.1214	12.3798	11.4498	16.3768	16.5522	13.783	11.432	8.97357	11.9757	8.44615	9.98163	13.4311	16.3145	13.4049	15.0425	17.4078	13.4484	9.72473
Sevir.1G137500	0.199596	0.0886742	0.0817382	0.104326	0.270705	0.17234	0.154851	0.195818	0.0940545	0.0907188	0.17951	0.158091	0.153351	0.0316412	0.183665	0.318332	0.540391	0.27052	0.0830279	0.0727736	0.282943	0.0381949
Sevir.1G137600	6.90543	6.45697	6.43396	6.11602	6.85153	7.35229	7.46329	8.10095	7.40718	7.465	7.94375	6.76316	5.99753	6.79016	6.45156	7.29978	8.31762	6.54736	7.8783	7.81382	6.78707	4.81118
Sevir.1G137700	4.31871	4.17588	4.46209	3.63414	4.25407	4.71371	5.05971	5.33896	5.62908	5.70405	5.41362	4.41658	3.52299	3.41162	4.67948	4.9599	4.20075	4.62288	5.09067	4.03119	5.40177	5.20414
Sevir.1G137800	0	0	0	0	0	0	0	0	0	0	0	0	0	0	0	0	0	0	0	0	0	0
Sevir.1G137900	22.3071	20.4362	21.2558	22.3466	23.1684	27.6044	25.9552	31.5166	31.033	25.553	28.3203	21.2226	19.6821	19.9837	20.6844	23.9461	28.0077	22.0828	28.3132	26.5824	23.7671	21.9114
Sevir.1G138000	0	0	0	0	0	0	0	0	0	0	0	0	0	0	0	0	0	0	0	0	0	0
Sevir.1G138100	0	1.791	2.43671	1.62715	0	0	0.802913	0.151918	0.315503	0.234721	0.207869	0.225628	1.71567	1.50955	1.16834	0	0.381947	0.679117	0.479055	0	0.758129	0.470589
Sevir.1G138200	10.6796	12.7268	14.2998	12.7595	11.6893	14.4263	12.2932	8.69321	10.6608	10.7773	11.4367	13.1038	11.6814	13.4515	14.3738	11.5015	11.8394	12.7912	14.1185	11.3714	11.271	11.46
Sevir.1G138300	2.20291	1.49964	2.62351	3.12156	3.38849	2.28894	1.59026	3.02742	3.80716	2.7532	2.82105	2.05796	2.1571	0.971813	4.03228	2.02413	2.28032	2.14404	1.69137	1.16738	1.42439	2.24998
Sevir.1G138400	0	0	0	0	0	0	0	0	0	0	0	0	0	0	0	0	0	0	0	0	0	0
Sevir.1G138500	0	0	0.294883	0	0	0	0	0	0	0	0	0	0	0	0	0	0	0	0	0	0	0
Sevir.1G138600	0.275517	0.562809	1.00632	0.497721	0	0.251566	0.409971	0	0.176573	0.475593	0.215753	0.206608	0.236887	0.290158	0	0.232815	0	0	0	0.707325	0.493052	0.426148
Sevir.1G138700	1.6332	1.58557	1.99227	1.19075	1.33748	1.7467	1.49874	1.72984	1.77193	1.62901	2.41761	1.74062	1.31639	1.34122	1.75625	1.51932	1.72981	1.48299	1.42551	1.71658	1.78169	2.39669
Sevir.1G138800	0	0	0	0	0	0	0	0	0	0	0	0	0	0	0	0	0	0	0	0	0	0
Sevir.1G138900	0.0839064	0.101807	0.128786	0.280458	0	0	0	0	0	0	0	0	0.241769	0.294571	0	0	0	0	0	0	0	0
Sevir.1G139000	9.19923	9.56714	10.2716	9.69745	12.4065	11.8851	11.8988	9.61222	11.5224	11.0937	11.0368	9.63895	10.5545	9.59394	11.0132	11.0703	10.0563	11.1321	11.0387	11.7649	11.3394	9.38777
Sevir.1G139100	2.04058	2.25585	2.47055	1.37458	0.751909	1.38791	0.795276	3.01522	0.922571	1.00095	0.805306	3.65487	2.06252	0.460553	1.32834	1.43531	2.80215	1.589	1.53472	1.57622	1.25509	1.05587
Sevir.1G139200	8.65321	8.80508	9.3331	9.23381	8.40665	10.5012	10.5325	11.3299	12.7387	8.70778	10.2653	7.66241	7.37616	8.03223	8.94164	9.91136	9.34641	9.25508	8.93914	9.74045	8.83631	9.6842
Sevir.1G139300	33.0746	34.1869	35.0539	46.794	36.9877	45.794	42.6025	52.2119	50.1583	38.9589	44.7928	32.1155	31.8014	37.9844	34.1707	35.8212	42.536	33.503	45.1052	42.1601	36.0151	32.1975
Sevir.1G139400	5.11974	3.56636	3.76671	3.59761	3.11721	3.75086	3.03372	3.41801	3.50811	3.18281	3.12154	4.10216	3.61691	3.81849	3.83975	3.43583	4.02733	3.73252	2.73307	2.92118	2.72936	2.0958
Sevir.1G139500	0	0	0	0	0	0	0	0	0	0	0	0	0	0	0	0	0	0	0	0	0	0
Sevir.1G139600	0	0	0	0	0	0	0	0	0	0	0	0	0	0	0	0	0	0	0	0	0	0
Sevir.1G139700	21.3702	18.0053	19.4768	18.3687	19.7788	21.3996	20.949	23.9389	21.4782	20.4994	20.9083	17.9837	20.6085	18.7627	19.6623	20.4363	23.3994	19.5844	21.0555	20.0314	19.582	18.3563
Sevir.1G139800	0	0	0	0	0	0	0	0	0	0	0	0	0	0	0	0	0	0	0	0	0	0
Sevir.1G139900	0	0	0	0	0	0	0	0	0	0	0	0	0	0	0	0	0	0	0	0	0	0
Sevir.1G140000	0.219654	0.161362	0.167651	0.147915	0.128531	0.0756085	0.109569	0.114711	0.0740979	0.0911903	0.162164	0.235371	0.244743	0.155647	0.168291	0.281317	0.134288	0.177519	0.196707	0.108461	0.11948	0
Sevir.1G140100	0	0	0	0	0	0	0	0	0	0	0	0	0	0	0	0	0	0	0	0	0	0
Sevir.1G140200	0.57196	0.945189	1.06195	0.685929	0.446463	0.205481	0.231524	0.152781	0	0.26763	0	0.433988	0.730793	0.817187	0.584943	0.617602	0.282413	0.178675	0.210818	0.282394	0.087743	0.268564
Sevir.1G140300	0	0	0	0	0	0	0	0	0	0	0	0	0	0	0	0	0	0	0	0	0	0
Sevir.1G140400	21.8939	16.6494	15.0441	9.74473	14.9421	9.33728	17.2021	12.116	18.4437	24.4877	10.5718	14.3178	17.2424	16.0178	14.5285	28.2298	12.6962	15.9431	5.80259	9.40184	14.856	20.2974
Sevir.1G140500	6.48942	6.54815	5.31475	9.14578	6.42189	8.38537	7.20307	9.65976	9.09682	7.34624	8.35971	6.93912	5.59642	7.21775	5.5975	7.14358	9.52194	7.05558	8.82223	9.33684	5.60181	4.98415
Sevir.1G140600	97.4016	89.5898	92.4447	122.312	118.607	113.223	126.116	125.876	124.838	127.248	116.914	99.938	115.933	101.116	98.1758	104.42	123.292	116.22	128.644	133.627	132.838	113.916
Sevir.1G140700	2.12549	1.08531	1.93226	1.35472	0.364206	0	1.13488	0.326017	1.30622	0.4412	0	0.767856	0.447384	2.20414	1.58344	1.79603	0.793536	0.309103	0	2.14651	0	0.810952
Sevir.1G140800	0	0	0	0	0	0	0	0	0	0	0	0	0	0	0	0	0	0	0	0	0	0
Sevir.1G140900	43.021	46.7391	55.6101	34.9553	48.2625	34.6186	34.4019	38.9794	32.4407	48.346	43.2428	57.1842	50.6981	40.7345	45.5615	41.055	42.1338	47.9766	42.7241	53.7698	45.0839	79.6088
Sevir.1G141000	4.42838	3.27101	3.18451	2.74666	3.4912	3.75976	3.63693	4.51764	4.24339	3.9488	3.1205	3.20621	2.90607	2.96829	3.00744	3.77888	3.28114	2.74264	3.53051	3.34918	3.66861	2.24851
Sevir.1G141100	14.678	15.4775	16.9652	16.9286	16.767	16.2817	16.0538	15.6558	17.298	16.8967	17.3445	13.6609	16.6037	17.7034	14.2359	17.2144	14.4368	17.5035	13.6901	14.7239	14.235	17.9897
Sevir.1G141200	0	0	0	0	0	0	0	0	0	0	0	0	0	0	0	0	0	0	0	0	0	0
Sevir.1G141300	0	0	0	0	0	0	0	0	0	0	0	0	0	0	0	0	0	0	0	0	0	0
Sevir.1G141400	0	0	0	0	0	0	0	0	0	0	0	0	0	0	0	0	0	0	0	0	0	0
Sevir.1G141500	0	0.222189	0.145254	0	0.374176	0.351108	0.384272	0.258415	0.509905	0.148621	0.717928	0	0	0.333033	0.160815	0	0.621728	0.197449	0.537146	0	0.14435	0
Sevir.1G141600	22.8347	18.3552	19.8091	22.8009	21.2855	25.1982	22.1384	30.1169	26.4661	22.6807	25.0295	18.8837	18.3353	20.0545	20.4669	21.8489	27.2824	21.2193	25.0409	25.3391	21.0483	16.7743
Sevir.1G141700	67.0203	54.0641	73.6539	56.8365	70.3205	51.2055	61.2519	55.4978	65.4322	69.8834	57.2721	67.4714	87.7972	60.3393	67.2509	61.4269	63.5786	69.6855	68.474	68.4978	73.0099	66.7409
Sevir.1G141800	0.62987	0	0.83774	0.263473	0.215767	0	0.661097	0.187887	0.376769	0.774844	0.461965	0.453751	0.262572	0	0.306325	1.03926	0.47189	0.906558	0.278281	0.250647	0	1.91092
Sevir.1G141900	0	0	0	0	0	0	0	0	0	0	0	0	0	0	0	0	0	0	0	0	0	0
Sevir.1G142000	0.588148	0.924337	0.945031	1.40937	0.830448	0.438501	0.302118	0.524138	0.312366	0.946788	1.00323	1.18332	1.41664	1.20759	1.68767	0.841692	1.04587	1.36463	0.434889	0.128553	0.698987	0.365525
Sevir.1G142100	6.77488	6.13143	6.79436	7.8415	7.25405	8.53695	7.02763	8.763	8.8009	6.81655	8.22411	5.65761	6.09335	6.188	5.75623	6.98436	8.58466	6.56763	7.98762	6.92018	5.54671	5.21071
Sevir.1G142200	43.0224	42.4394	42.9757	57.6638	53.0183	57.5632	51.3165	50.751	53.0286	43.2882	46.4859	40.1337	51.6639	49.3428	52.801	50.0165	56.8567	50.1561	52.4641	52.3496	51.1372	40.3017
Sevir.1G142300	0	0	0.74363	0	0	0	0	0	0.727925	0	0.841942	0	0	0	0	0	0	0	1.06535	0	0	0
Sevir.1G142400	0	0	0	0	0	0	0	0	0	0	0	0	0	0	0	0	0	0	0	0	0	0
Sevir.1G142500	0.39899	0.422398	0.138405	0	0	0.29388	0.228449	0.323729	0.211423	0.398929	0.121933	0.6699	0.77193	0.479625	0.152033	0.668589	0.398498	0.456277	0.607775	0	0.405156	0
Sevir.1G142600	0	0	0	0	0	0	0	0	0	0	0	0	0	0	0	0	0	0	0	0	0	0
Sevir.1G142700	25.2501	29.7228	32.7644	35.2399	24.0381	27.4197	29.62	21.5182	22.7276	23.1362	23.5631	27.31	28.3184	35.2424	25.7299	26.8649	30.4748	28.9743	24.3102	19.8436	24.5336	15.1397
Sevir.1G142800	5.78021	4.84948	4.73788	4.78806	3.61911	4.7059	4.64203	4.62865	4.89452	4.40109	5.27158	5.18093	4.19156	4.76179	4.8451	5.14929	4.73137	4.35649	4.80189	3.58087	4.66687	4.07685
Sevir.1G142900	5.75137	5.216	5.77013	5.84533	5.93132	7.18202	7.3415	8.46536	9.82542	8.65883	8.68143	4.99333	5.09651	5.23954	4.84272	5.41385	5.85647	5.24539	6.33599	6.83023	5.95915	5.49743
Sevir.1G143000	0.264276	0.328096	0.208969	0	0.191185	0.288225	0	1.07724	0.401597	0.222574	0	0.170566	0.592243	0	0	0.221641	0	0	0	0.246814	0	0
Sevir.1G143100	0	0	0	0	0	0	0	0	0	0	0	0	0	0	0	0	0	0	0	0	0	0
Sevir.1G143200	0	0	0	0	0	0	0	0	0	0	0	0	0	0	0	0	0	0	0	0	0	0
Sevir.1G143300	19.1021	12.2059	12.8411	11.0576	10.7128	8.784	7.31562	5.20841	5.21154	4.17118	3.68318	15.6068	16.9708	11.4436	13.0943	10.1462	13.3525	12.8711	6.89415	9.45119	6.07036	4.67759
Sevir.1G143400	5.12266	4.65903	4.78626	5.88108	5.90181	5.98179	5.51636	7.13025	7.10523	5.69595	5.93041	4.75207	5.38148	4.76841	4.70876	5.91953	5.89529	5.72996	6.08811	6.21504	4.60455	3.73753
Sevir.1G143500	0.174324	1.29559	0	0	0.761177	0.365798	0	0	0.773435	0.918869	0.867312	0	0.271725	0.334991	0	0.57747	0	0.398634	0.725215	0.321367	0.878515	0.448533
Sevir.1G143600	2.65153	3.98096	3.46316	4.42232	0.490937	1.20755	1.23325	0.399239	0.767747	0.594281	0.669627	3.57167	3.85652	5.14077	3.42301	1.07503	1.48688	0.802785	1.79586	1.10991	0.826281	1.09608
Sevir.1G143700	19.6334	19.8064	22.3871	12.8679	19.6662	16.1871	21.4524	14.6891	15.8252	22.9842	19.0627	20.9584	16.7748	15.9346	21.8717	20.3215	12.5832	21.4195	16.1729	15.9624	23.2796	32.9605
Sevir.1G143800	25.5385	22.2358	17.8021	25.7292	24.7868	33.5278	32.7849	41.399	38.0978	34.4362	39.2244	23.7067	20.2387	24.0185	23.3402	31.1084	34.1485	23.6433	33.4319	30.4986	28.0638	10.3443
Sevir.1G143900	0.311983	0	0	0	0	0	0	0.498235	0	0	0.503242	0	0	0	0	0	0.630489	0	0	0	1.04283	0
Sevir.1G144000	0	0	0	0	0	0	0	0	0	0	0	0	0	0	0	0	0	0	0	0	0	0
Sevir.1G144100	4.44818	3.11389	1.72251	2.3452	0.403355	0.96406	0.494013	0.0577452	0.798897	0.14422	0.20277	2.44888	4.0638	3.59995	1.57478	0.219358	1.56091	1.0617	0.349478	0.544135	0.196817	0
Sevir.1G144200	0	0	0	0	0	0	0	0	0	0	0	0	0	0	0	0	0	0	0	0	0	0
Sevir.1G144300	0	0	0	0	0	0	0	0	0	0	0	0	0	0	0	0	0	0	0	0	0	0
Sevir.1G144400	0.0576981	0.0419641	0.0257788	0.0318777	0.0815628	0.0513255	0	0.00977215	0.0562579	0	0	0.0279835	0.0482543	0.020028	0.0191794	0.00980799	0.0342061	0.0241929	0	0.0326456	0	0
Sevir.1G144500	0	0	0	0	0	0	0	0	0	0	0	0	0	0	0	0	0	0	0	0	0	0
Sevir.1G144600	0	0	0	0	0	0	0	0	0	0	0	0	0	0	0	0	0	0	0	0.173303	0	0
Sevir.1G144700	39.7521	34.2234	39.1923	31.7145	37.1952	36.3155	37.2954	37.8529	40.9648	41.0047	40.1092	35.6489	33.7427	31.5248	34.9456	37.3641	33.8656	35.4234	38.6202	36.6552	37.853	40.5422
Sevir.1G144800	0	0	0	0	0	0	0	0	0	0	0	0	0	0	0	0	0	0	0	0	0	0
Sevir.1G144900	0	0.0487746	0	0	0	0	0.0582636	0.0648755	0	0	0	0.0510812	0.451357	0	0	0	0	0	0	0	0	0
Sevir.1G145000	3.33147	1.21143	2.74184	2.71947	1.74398	3.96635	2.13399	2.88979	4.97094	2.46603	3.60245	3.60555	2.1629	2.2603	3.48652	2.80347	1.82245	1.62394	2.01365	2.67652	1.20162	1.79989
Sevir.1G145100	68.9855	55.4272	68.5194	31.3131	43.3567	36.8356	38.2059	34.6772	40.6625	50.2411	42.4962	63.1585	74.6523	53.5717	64.6675	51.8822	39.2452	56.5533	37.632	37.3059	53.7964	51.8594
Sevir.1G145200	42.5617	39.4635	41.1803	42.7031	37.2298	43.0082	41.2583	46.7246	37.9404	43.0379	44.7479	45.8017	37.6729	39.2427	41.9871	39.5287	42.5823	41.3783	38.4607	38.6863	35.5605	43.4812
Sevir.1G145300	0.586822	0.417012	0.811885	0.358335	0.435697	0.575491	0.510422	0.0682798	0.335611	0.255949	0.309865	1.03081	1.01821	0.309102	0.494613	0.175004	0.428636	0.773711	0.972122	0.432619	0.17501	0.298694
Sevir.1G145400	0	0	0	0	0	0	0	0	0	0	0	0	0	0	0	0	0	0	0	0	0	0
Sevir.1G145500	172.149	159.891	180.164	209.968	205.523	202.377	200.459	237.592	228.537	190.993	194.098	156.394	163.684	176.49	168.987	182.271	211.388	189.705	219.097	210.707	175.184	160.317
Sevir.1G145600	3.35456	5.94692	7.75711	2.93189	2.99689	2.14636	5.41358	5.43671	6.45657	5.40603	2.51767	6.44893	10.7454	2.00288	4.85857	1.68097	2.06849	3.59322	2.08975	1.86738	7.02774	14.3194
Sevir.1G145700	46.4391	55.3715	46.9119	75.7911	53.0249	56.2589	54.413	50.2122	41.2496	47.6202	55.8602	60.2264	57.323	53.6788	62.8488	50.0934	60.2969	54.9842	54.8115	51.9995	52.4047	53.8744
Sevir.1G145800	3.92039	3.40962	4.6602	3.57357	4.12239	3.25481	4.15593	2.63672	3.16282	4.94442	2.9565	4.09809	3.49686	2.58446	3.05379	3.1403	2.78018	3.76915	3.32185	3.51523	2.83224	2.45381
Sevir.1G145900	7.55403	6.25279	7.7347	6.98365	7.59633	7.76862	8.66811	9.79223	11.0902	8.81307	8.5464	5.87904	5.24067	6.17234	7.20775	6.80648	8.50048	6.34608	7.84691	7.79233	8.51171	6.42195
Sevir.1G146000	18.9173	17.0384	19.3071	22.0607	21.4118	22.4555	21.752	25.9121	25.2077	19.4187	22.7544	16.441	18.1725	17.6601	19.2066	20.0536	23.1331	19.7397	23.6483	22.9423	18.6683	17.7779
Sevir.1G146100	0	0	0	0	0	0	0	0	0	0	0	0	0	0	0	0	0	0	0	0	0	0
Sevir.1G146200	0	0	0	0	0	0	0	0	0	0	0	0	0	0	0	0	0	0	0	0	0	0
Sevir.1G146300	31.5328	38.405	42.3905	57.8142	40.6109	46.3253	43.8924	45.5704	41.995	37.6925	39.1762	33.2356	33.46	42.1114	36.0225	35.7303	43.7859	38.0293	42.8455	42.6878	36.9194	34.2103
Sevir.1G146400	0.0860242	0	0	0	0	0	0	0	0	0	0	0	0	0	0	0	0	0	0	0.0709884	0.138581	0
Sevir.1G146500	2.38975	2.82861	4.12666	3.83012	6.22305	5.03173	4.74207	8.01253	8.90153	8.48611	6.51455	2.15346	2.8291	2.66159	3.72435	4.491	4.77113	4.23227	7.01883	7.69678	7.7032	5.2182
Sevir.1G146600	31.2095	37.0109	33.4491	44.6876	31.4689	37.5739	35.4326	33.0179	34.9434	31.2138	34.2338	34.7622	33.9961	38.3272	33.4904	35.5443	37.056	34.6719	36.5915	35.0274	31.6574	32.9764
Sevir.1G146700	14.4654	11.6587	11.3248	13.2685	16.2908	16.9771	16.659	21.3259	23.3213	17.9052	20.5065	11.214	11.7449	10.3836	12.132	13.4797	15.2968	13.2795	16.6287	16.8157	15.7124	16.1484
Sevir.1G146800	0	0	0	0	0	0	0	0	0	0	0	0	0	0	0	0	0	0	0	0	0	0
Sevir.1G146900	1.3861	1.35539	1.6485	1.61134	0.508528	0.739096	0.0879187	1.11876	1.30531	0.607545	0.492947	1.08761	0.686246	1.69863	1.05178	0.460774	0.90714	0.595585	0.630016	0.674921	0.775048	0.269124
Sevir.1G147000	1.66111	0.34663	1.7022	0.510667	0.801249	1.24314	1.94677	0.891678	1.62305	0.462839	0.835316	1.04447	1.70832	1.00082	0	1.36221	0.584602	1.21795	2.83687	1.48835	1.74254	2.10933
Sevir.1G147100	0	0	0	0	0	0	0	0	0	0	0	0	0	0	0	0	0	0	0	0	0	0
Sevir.1G147200	0.113229	0	0	0	0	0.0739656	0	0	0	0	0.0567436	0	0	0	0	0	0	0	0.308536	0	0.288746	0
Sevir.1G147300	104.708	102.626	109.999	122.18	95.4212	96.3299	96.9988	96.6976	93.397	92.5206	85.7925	106.304	97.615	114.593	104.972	99.7036	100.922	95.0999	101.081	103.163	91.524	99.9418
Sevir.1G147400	0	0	0	0	0	0	0	0	0	0	0	0	0	0	0	0	0	0	0	0	0	0
Sevir.1G147500	0	0	0	0	0	0	0	0	0	0	0	0	0	0	0	0	0	0	0	0	0	0
Sevir.1G147600	12.9978	10.8119	10.0422	8.1161	11.2562	11.0371	13.0535	13.7743	14.1142	11.4434	13.8988	10.8105	12.7822	9.42649	13.7168	15.3015	13.106	10.7583	12.2647	11.487	16.4353	12.6451
Sevir.1G147700	0.313529	0.402415	0.166382	0.33651	0.138492	0.18169	0.141943	0.129054	0.400006	0.632155	0.460607	0.425621	0.608615	0	0.361554	0.331057	0.694598	0.77098	1.14972	1.02312	0.965987	0
Sevir.1G147800	0	0	0	0	0	0	0	0	0	0.697214	0.162034	0.151903	0	0	0	0	0	0	0	0	0	0
Sevir.1G147900	5.19981	2.42015	2.96152	1.2801	0.671258	0.916057	0.509348	0	0.481046	0.198607	0.367718	3.42188	5.03933	1.36877	0.218521	0.579651	1.44059	2.30511	0.695079	0.205899	0.396169	0.320264
Sevir.1G148000	2.43151	2.77522	4.31948	3.73787	1.60311	2.10467	1.92488	3.34745	2.27655	1.90937	2.34832	3.24347	5.51404	4.59312	4.73092	0.960607	6.49141	4.59857	2.92685	2.61672	1.95215	0
Sevir.1G148100	0	0	0	0	0	0	0	0	0	0	0	0	0	0	0	0	0	0	0	0	0	0
Sevir.1G148200	0	0	0	0	0	0	0	0	0	0	0	0	0	0	0	0	0	0	0	0	0	0
Sevir.1G148300	4.33487	2.93697	1.41763	2.57609	3.62698	1.88684	2.03257	3.70672	3.33909	2.24223	2.45085	2.11342	4.22388	2.04173	2.47765	4.48409	3.59528	1.90286	4.03547	4.10211	3.17084	4.58805
Sevir.1G148400	13.247	10.4689	13.5305	12.3535	12.5787	12.9266	11.5572	16.0192	12.756	13.8645	14.9043	11.7432	12.9519	11.7715	12.0165	14.1438	16.3232	13.9342	14.5084	14.6754	12.96	11.5372
Sevir.1G148500	11.0284	10.5142	10.3518	14.3156	12.8756	16.1738	13.4508	18.3194	18.3491	12.9511	15.1887	11.0749	9.2827	10.6561	11.0354	12.0738	15.1798	11.7151	14.6831	15.0119	11.5487	9.23406
Sevir.1G148600	0	0	0	0	0	0.054645	0	0	0	0	0	0	0	0	0	0	0	0	0	0	0	0
Sevir.1G148700	11.0693	9.95163	10.2695	13.6685	13.961	15.6333	14.6097	19.5969	18.8064	15.0303	15.8593	10.4416	9.29887	10.6486	10.4846	14.002	17.1694	11.9306	15.8581	17.4104	12.88	8.58479
Sevir.1G148800	0	0	0	0	0	0	0	0	0	0	0	0	0	0	0	0	0	0	0	0	0	0
Sevir.1G148900	0	0	0	0	0	0	0	0	0	0	0	0	0	0	0	0	0	0.115231	0	0	0	0
Sevir.1G149000	0	0	0	0	0	0	0	0	0	0	0	0	0	0	0	0	0	0	0	0	0	0
Sevir.1G149100	0	0	0	0	0	0	0	0	0	0	0	0	0	0	0	0	0	0	0	0	0	0
Sevir.1G149200	4.06333	5.14722	1.83238	3.95312	2.84372	5.29378	4.7197	1.57137	1.56379	4.20622	1.9198	4.88324	1.6809	4.16679	5.01552	5.8686	1.17348	6.52452	7.88513	2.93876	7.04694	7.62499
Sevir.1G149300	0	0	0	0	0	0	0	0	0	0	0	0	0	0	0	0	0	0	0	0.373755	0	0
Sevir.1G149400	0	0	0	0	0	0	0	0	0	0	0	0	0	0	0	0	0	0	0	0	0	0
Sevir.1G149500	0	0	0	0	0	0	0	0	0	0	0	0	0	0	0	0	0	0	0	0	0	0
Sevir.1G149600	41.7792	36.5777	31.1286	33.2444	53.1824	52.8184	51.0973	55.6899	52.2724	53.7917	50.4014	40.1526	38.5502	28.2003	36.0445	58.3037	57.8509	50.2534	60.4283	63.5553	61.8935	46.2363
Sevir.1G149700	0	0	0	0	0	0	0	0	0	0	0	0	0	0	0	0	0	0	0	0	0	0
Sevir.1G149800	0	0	0	0	0	0	0	0	0	0	0	0	0	0	0	0	0	0	0	0	0	0
Sevir.1G149900	0	0	0	0	0	0	0	0	0	0	0	0	0	0	0	0	0	0	0	0	0	0
Sevir.1G150000	11.5989	9.77265	8.70802	10.0565	9.76991	8.32449	9.05362	10.1372	8.62005	11.4273	11.2078	11.0545	9.05949	11.2987	10.6687	8.76083	5.88789	12.0124	11.7922	10.7516	10.5126	12.5072
Sevir.1G150100	0.398477	0	0	0.19232	0	0.230912	0.296808	0.507967	0.314338	0.170391	0	0.127421	0.153459	0.184959	0.529859	0.166453	0	0	0	0	0	0
Sevir.1G150200	0	0	0	0	0	0	0	0	0	0	0	0	0	0	0	0	0	0	0	0	0	0
Sevir.1G150300	7.34696	3.77621	2.7837	2.67573	2.59905	5.95538	4.68554	8.40272	5.86767	5.9693	8.37957	3.48485	2.97764	3.10916	4.22907	7.39138	7.43401	4.81739	5.70323	9.5196	3.44506	4.12894
Sevir.1G150400	1.49668	1.75187	2.03988	1.12488	1.48804	0.749707	1.82796	1.56179	2.53117	1.6187	1.67805	1.6226	1.32986	1.35054	2.51328	2.30683	1.32014	1.9453	2.13449	2.38536	1.95945	2.435
Sevir.1G150500	0	0.358801	0	0.258851	0	0.536015	0.204916	0	0	0	0	0	0	0	0	0	0	0	0	0	0	0
Sevir.1G150600	1.00168	0.322092	1.02062	0.410073	0.430156	0	0.112499	0.197421	0.193343	0.130073	0.235579	0.348273	0.674983	0.827385	0.631253	0.267624	0.368836	0.553005	0	0	0	0
Sevir.1G150700	0	0	0	0	0	0	0	0	0	0	0	0	0	0	0	0	0	0	0	0	0	0
Sevir.1G150800	12.9487	12.01	13.8486	14.8178	12.8681	16.7491	15.3055	15.8958	14.7884	12.5567	14.6318	12.3488	13.2853	13.9577	14.4639	14.2144	17.3875	15.274	16.3956	14.5573	13.7278	10.5872
Sevir.1G150900	0	0	0	0	0	0	0	0	0	0	0	0	0	0	0	0	0	0	0	0	0	0
Sevir.1G151000	0.0397257	0	0.127621	0.136847	0	0	0.0541835	0	0	0.12556	0.0581026	0	0.12019	0	0.0700798	0	0.135303	0	0.0757696	0.0671643	0	0
Sevir.1G151100	0.120058	0.0733047	0.0936576	0	0	0	0.089361	0	0	0	0	0.0793279	0	0.217114	0	0	0	0.0657877	0	0	0	0.270942
Sevir.1G151200	0	0	0	0	0	0	0	0	0	0	0	0	0	0	0	0	0	0	0	0	0	0
Sevir.1G151300	0	0	0	0	0	0	0	0	0	0	0	0	0	0	0	0	0	0	0	0	0	0
Sevir.1G151400	0.126265	0	0.245093	0	0.056838	0	0	0	0	0	0.0618873	0.201908	0	0.0710921	0	0	0	0.0852685	0	0	0	0
Sevir.1G151500	0	0	0	0	0	0	0	0	0	0	0	0	0	0	0	0	0	0	0	0	0	0
Sevir.1G151600	0.179436	0.205786	0.128439	0.163313	0.161733	0.128434	0.325482	0.39004	0.544481	0.238744	0.234105	0.071645	0.197819	0.247861	0.238313	0.330877	0.2347	0.0606205	0.305422	0.107481	0.307482	0.191249
Sevir.1G151700	0	0	0	0	0	0	0	0	0	0	0	0	0	0	0	0	0	0	0	0	0	0
Sevir.1G151800	9.34571	7.83611	8.26364	11.4381	11.7451	12.3353	11.6066	13.7885	14.2218	11.3999	11.7834	9.08423	8.23274	8.71435	8.81602	9.36611	13.2602	10.1049	11.6159	11.7626	8.34996	8.03297
Sevir.1G151900	0	0	0	0	0	0	0	0	0	0	0	0	0	0	0	0	0	0	0	0	0	0
Sevir.1G152000	8.47274	7.75364	8.4988	10.1623	11.2843	12.0938	10.8067	15.1752	15.7519	11.0388	12.2746	8.19559	7.55742	7.77194	7.80748	10.2714	12.7522	9.35717	12.0434	12.537	9.37484	8.86975
Sevir.1G152100	0	0	0	0	0	0	0	0.0169705	0	0	0	0	0	0	0	0	0	0.0112335	0	0	0	0
Sevir.1G152200	4.19184	4.76249	3.14517	3.04404	3.27666	4.05395	4.27971	5.33814	3.86717	5.28652	4.65374	3.18126	3.86871	3.52448	2.96131	3.99735	3.70566	3.53565	2.41523	3.02517	4.37885	3.73624
Sevir.1G152300	0	0	0	0	0	0	0	0	0	0	0	0	0.0656487	0	0	0	0	0	0	0	0	0
Sevir.1G152400	0.186513	1.15229	0.298018	0.326354	0	0	0	0	0.247714	0	0	0.493663	1.11303	0	0.656236	0	0	0.403665	0	0	0	0
Sevir.1G152500	0	0	0	0.0709563	0	0	0	0	0	0	0	0	0	0	0	0	0	0	0	0	0	0
Sevir.1G152600	1.49119	0.816252	0.682836	1.18119	0.72381	1.53726	0.701703	0.601148	0.596998	0.343511	0.364562	1.63505	0.89663	1.23112	0.600317	0.912042	1.51603	1.22034	0.790006	1.32896	0.466362	0.14043
Sevir.1G152700	0	0	0	0	0	0	0	0	0	0	0	0	0	0	0	0	0	0	0	0	0	0
Sevir.1G152800	0	0.281022	0.387626	0	0.864107	0.355574	0.307331	0.523705	0.521781	0.352588	1.3024	0.313006	0.349053	0	0	0	0.320442	0.988084	1.15964	0.698692	2.60051	0.632129
Sevir.1G152900	0	0	0	0	0	0	0	0	0	0	0.206602	0.172067	0	0	0	0	0	0.144311	0	0	0	0
Sevir.1G153000	0	0	0	0	0	0	0	0	0	0	0	0	0	0	0	0	0	0	0	0	0	0
Sevir.1G153100	0	0	0	0	0	0	0	0	0	0	0	0	0	0	0	0	0	0	0	0	0	0
Sevir.1G153200	18.0414	17.0874	17.7793	15.3598	18.2619	13.2373	17.2112	13.3074	14.6986	15.2587	16.3863	20.7242	18.5871	17.5162	18.8705	16.2201	14.9509	15.1934	16.2328	15.5848	17.4821	17.5896
Sevir.1G153300	4.1508	3.71248	4.9871	4.01488	6.47188	5.61754	6.23484	8.91059	8.29704	8.31775	8.30725	3.21695	2.61562	2.5753	4.13711	4.62908	4.73858	5.14771	5.75854	6.2063	6.59091	4.98051
Sevir.1G153400	0.160234	0	0	0	0	0	0	0	0	0	0	0	0	0	0	0	0	0	0	0	0	0
Sevir.1G153500	0	0	0	0	0	0	0	0	0	0	0	0	0	0	0	0	0	0	0	0	0	0
Sevir.1G153600	1.30433	0.933876	1.30813	1.98209	2.3728	2.37107	2.42861	2.51685	2.42958	2.30246	2.67341	1.79361	1.61316	1.50745	1.51613	2.29717	2.28611	1.90505	2.2119	2.36548	1.85604	1.92081
Sevir.1G153700	0	0	0	0	0	0	0	0	0	0	0	0	0	0	0	0	0	0	0	0	0	0
Sevir.1G153800	10.6468	0	0	0	0	0	0	0	0	0	0	0	0	0	0	0	0	0	0	0	0	0
Sevir.1G153900	0	0	0	0	0	0	0	0	0	0	0	0	0	0	0	0	0	0	0	0	0	0
Sevir.1G154000	0	0	0	0	0	0	0	0	0	0	0	0	0	0	0	0	0	0	0	0	0	0
Sevir.1G154100	0	0	0	0	0	0	0	0	0	0	0	0	0	0	0	0	0	0	0	0	0	0
Sevir.1G154200	0.272643	0.349584	0	0	0.356147	0	0	0.605808	0.641212	0.842245	0	0	0	0	0	0	0	0	0	0.416662	0.439218	0
Sevir.1G154300	0.489337	0.315462	0.416699	0	0	0	0	0	0.645967	0	0	0.333183	0	0.95603	0	0.40321	0	0.2737	0	0	0	0
Sevir.1G154400	0	0	0	0	0	0	0	0	0	0	0	0	0	0	0	0	0	0	0	0	0	0
Sevir.1G154500	4.65821	3.85354	4.39067	5.99397	4.65219	5.82937	5.12106	7.17633	6.47164	4.96763	5.85663	4.5077	4.39045	4.87071	4.4427	4.88188	7.32537	4.78811	6.12082	5.38695	4.14937	3.74355
Sevir.1G154600	0	0	0	0	0.29349	0.687816	0	0	0	0.345976	0	0.331596	0	0	0	0.358277	0	0	0	0	0	2.17568
Sevir.1G154700	0	0	0	0	0	0	0	0.0951426	0	0	0	0	0	0.163641	0	0	0	0	0	0	0	0
Sevir.1G154800	1.44192	1.39846	0	1.14866	0	0	0	0.873368	0	2.02984	0	0	0	0	1.08452	0.909133	0	0	0	0	0	0
Sevir.1G154900	61.5047	74.099	73.7768	79.1591	74.1954	55.9218	67.4741	58.3068	65.0345	65.6154	57.4658	77.2009	66.1448	81.414	81.3449	70.2337	64.5233	71.0401	64.7394	62.3962	68.2678	75.73
Sevir.1G155000	0	0	0	0.314635	0	0.32096	0.250353	0.238943	0.224308	0	0	0.227997	0.515468	0	0	0	0	0	0.33197	0	0	0
Sevir.1G155100	0.0478021	0.0755498	0.0602615	0.0627103	0.0497042	0.0160567	0.0372674	0.0240496	0.0346872	0.0443549	0.0642191	0.0494593	0.0476943	0.10516	0.033938	0.023814	0.0705189	0.0502398	0.0150923	0.0262551	0.11417	0.103898
Sevir.1G155200	318.118	291.069	371.054	310.995	373.627	298.656	347.469	328.622	298.162	371.944	329.649	312.711	373.258	319.133	341.179	351.524	349.27	403.16	324.992	366.389	363.075	344.972
Sevir.1G155300	2.40285	2.24172	2.12542	2.13844	2.46514	2.88054	2.83098	3.72123	2.95054	2.78817	3.56406	2.27641	2.0204	1.89864	2.13546	2.94286	2.7133	2.30629	2.93523	2.92017	2.85659	2.20083
Sevir.1G155400	0.779895	0.98215	0.60822	0.513199	0.603649	0.94436	0.960166	1.13114	0.946843	0.891329	0.825607	0.77026	0.64687	0.838515	0.602415	1.02794	0.723784	0.895573	0.819389	0.768444	0.984685	0.530323
Sevir.1G155500	0	0.0482766	0	0.0666273	0	0	0	0	0.108219	0.0612216	0	0.148183	0	0.0705718	0	0.0637353	0	0	0	0.0660515	0	0
Sevir.1G155600	0	0	0	0	0	0	0	0.104048	0	0	0	0	0	0	0.129563	0	0	0	0	0	0	0
Sevir.1G155700	42.4948	42.8	40.1961	43.9414	47.1172	43.4631	45.9582	45.2585	37.4866	47.2486	41.5408	41.096	47.5461	42.0169	44.8031	48.1752	45.0604	45.4006	45.7931	49.9393	48.721	46.8256
Sevir.1G155800	1.4401	1.66348	1.76246	1.459	1.10338	1.21251	0.883862	1.13414	0.866413	1.01622	1.01025	0.970794	1.67299	1.68171	1.40671	1.48028	1.65952	1.31971	1.43322	1.03602	1.23709	0.925392
Sevir.1G155900	0	0	0	0	0	0	0	0	0	0	0.447093	0	0	0.611939	0	0.479665	0	0	0	0	0	0
Sevir.1G156000	37.0763	38.3844	39.1199	54.3464	51.4264	49.5201	47.7886	56.0631	51.9234	44.8165	43.542	34.8826	38.5075	40.7905	38.4561	41.6175	49.9327	42.3271	52.5213	45.1135	43.2301	41.2396
Sevir.1G156100	2.8521	2.2763	2.35429	2.93719	2.52988	3.09775	2.3128	3.92353	3.23131	2.8596	2.83192	2.3741	1.92273	2.38261	2.36638	3.04553	2.79014	2.65016	2.73127	2.49089	2.96707	2.17314
Sevir.1G156200	8.51245	6.64007	9.06313	4.83418	5.8712	3.51811	7.1486	3.35297	8.8404	5.94042	6.59287	2.11548	3.48992	7.3157	5.69849	5.99054	4.98932	3.31146	11.6209	5.88294	2.51304	8.26561
Sevir.1G156300	3.78944	5.00626	4.35944	4.11839	3.2942	3.47008	3.8036	2.88693	2.3414	3.75771	3.26661	4.33638	3.3076	4.62312	4.67761	4.18263	3.38044	5.1524	4.10408	3.35557	3.87582	4.94328
Sevir.1G156400	0.855809	2.26431	1.4783	1.1327	0.904685	0.397969	0.611741	0	0.817337	1.08085	2.30342	2.7753	3.5161	1.27233	0.410299	1.42137	1.41831	1.72566	0.400647	1.07663	1.09391	0
Sevir.1G156500	2.8764	3.69052	2.38448	1.68193	2.83706	0.587792	0.932662	0.817869	0.849969	2.20845	1.98854	6.97407	6.62186	8.75652	3.9399	2.24854	2.49276	1.94568	2.45238	1.1044	3.42491	3.95403
Sevir.1G156600	0	0	0	0	0	0	0	0	0	0	0	0	0	0	0	0	0	0	0	0	0	0
Sevir.1G156700	0	0	0	0	0	0	0	0	0	0	0	0	0	0	0	0	0	0	0	0	0	0
Sevir.1G156800	13.7164	11.4807	11.257	12.6274	12.9324	10.2353	10.6644	15.8956	10.7914	15.6197	11.2341	13.9942	14.2248	9.70914	13.8565	12.4397	15.6675	14.2192	12.7711	12.9468	14.25	15.2836
Sevir.1G156900	5.58578	5.39046	4.42437	3.11495	4.24698	1.15476	1.66641	2.87053	2.0543	2.45253	2.30397	4.22003	3.61809	1.11851	1.63741	1.45438	1.52518	2.33213	4.08721	2.0839	1.46325	5.4857
Sevir.1G157000	1.80316	3.12695	3.40746	2.82716	2.7473	3.30064	2.89692	2.68226	2.79689	3.60169	3.33137	3.02295	2.27754	2.94056	2.63203	2.91238	2.66757	2.47993	3.46116	2.21448	3.08289	2.26318
Sevir.1G157100	0.144593	0.348164	0.665928	0	0.212284	0	0.653514	0	0.476404	0.757609	0.763514	1.51742	0.202697	0.522242	0.500671	0.720772	0.915178	0.160485	0.651677	0	0	0.320105
Sevir.1G157200	0.164886	0.410894	0	0.276008	0	0	0	0	0	0	0.455279	0.415891	0.511696	0	0	0.27496	0	0.174569	0.298858	0.52774	0.260269	0
Sevir.1G157300	10.5311	9.84105	10.4908	14.2115	11.2358	14.1543	13.1567	13.6129	16.1897	9.84258	12.8584	11.16	10.1253	11.103	10.4073	12.8785	15.0091	11.5778	15.4317	12.0473	11.3916	6.46494
Sevir.1G157400	1.7441	1.34755	2.21516	1.47465	1.93211	3.457	3.18387	3.63037	3.63336	3.42764	3.37295	1.79119	1.77545	2.44707	1.47279	3.06614	2.91598	1.84071	3.87544	3.05505	1.85235	1.58483
Sevir.1G157500	83.7532	83.2085	89.2803	80.9012	64.4216	75.9341	93.6796	61.2331	80.5053	72.1851	76.1102	69.6531	67.417	98.1995	61.4608	74.2539	53.135	72.0954	59.8815	45.3373	72.2347	50.9251
Sevir.1G157600	0.605659	0.330487	0.30889	0.305096	0.759406	0.966195	0.739475	1.25349	1.45664	0.880513	1.14944	0.357765	0.218622	0.20841	0.360141	0.559256	0.511222	0.368238	0.86913	0.713641	0.690783	0.366028
Sevir.1G157700	0	0	0	0	0	0	0	0	0	0	0	0	0	0	0	0	0	0	0	0	0	0
Sevir.1G157800	21.5753	23.2772	25.9961	20.6845	16.8389	20.8822	22.4555	19.1459	21.1394	19.9515	20.3908	24.0897	20.0318	25.5552	24.5224	22.5697	20.1812	20.0477	19.506	16.0249	21.4044	18.4756
Sevir.1G157900	4.99103	2.60758	4.51539	2.2188	1.02683	2.60157	1.38699	1.85896	1.95172	2.97494	1.84887	6.52013	5.10936	2.63482	2.62107	2.05676	3.47044	1.65714	3.63656	3.21414	2.88325	1.47715
Sevir.1G158000	1.82284	1.29713	1.42684	1.03101	0.732599	1.43582	0.908604	0.87048	1.09752	1.11724	1.13044	1.63723	1.19069	1.14444	1.06583	1.10164	1.59125	1.07991	1.20701	1.24941	1.16	0.92003
Sevir.1G158100	0.894945	0.54599	0.567063	0.637675	0.513506	0.807981	0.480833	0.914162	0.80289	0.686355	0.8581	0.676713	0.737373	0.551194	0.67107	0.825114	1.06159	0.547954	0.833406	0.793733	0.60422	0.694002
Sevir.1G158200	5.16073	3.92251	3.51822	4.14439	5.11204	5.39241	4.30537	6.33485	6.34122	5.63763	5.87867	4.01809	3.46975	3.98955	3.7823	6.4929	5.61341	3.9287	5.62411	6.29491	5.37102	3.24505
Sevir.1G158300	0	0	0	0	0	0	0	0	0	0	0	0	0	0	0	0	0	0	0	0	0	0
Sevir.1G158400	0	0	0	0	0	0	0	0	0	0	0	0	0	0	0	0	0	0	0	0	0	0
Sevir.1G158500	0.089285	0.112873	0.436972	0	0	0	0	0	0	0	0	0	0	0	0	0.140684	0	0.197898	0	0	0	0
Sevir.1G158600	0	0	0	0	0	0	0	0	0	0	0	0	0	0	0	0	0	0	0	0	0	0
Sevir.1G158700	0	0	0	0	0	0.262617	0	0	0	0	0.131822	0	0	0	0	0.318218	0	0.295852	0	0	0	0
Sevir.1G158800	0	0.180769	0	0	0	0.109435	0	0	0	0	0	0	0	0	0.127371	0	0	0	0	0	0	0
Sevir.1G158900	6.72456	7.32517	7.51322	7.32491	8.25924	7.00778	7.13621	8.83835	9.30135	7.57212	8.10656	7.01651	6.83406	5.83377	7.96283	7.88666	7.05061	7.73099	8.49018	8.54302	7.41366	7.55532
Sevir.1G159000	14.9355	13.3614	15.5758	12.7401	13.0331	14.9213	13.0387	14.0248	14.1405	14.4512	14.3024	14.3502	14.8657	13.7362	15.5684	14.4663	13.4168	13.9145	14.5581	12.9897	12.3843	14.6123
Sevir.1G159100	1.35655	1.17034	1.10233	1.11415	1.26905	1.5419	1.5424	1.84016	1.24172	1.60633	1.41069	1.05036	0.724556	0.97332	0.846319	1.16411	1.2059	1.12319	1.39808	1.12646	0.859004	0.938744
Sevir.1G159200	13.0078	12.6541	14.6455	16.5629	16.2203	17.2333	16.2834	18.979	16.4179	17.7816	17.0449	13.2872	14.4802	13.9346	14.625	15.845	15.541	15.5189	15.809	17.9456	14.4775	14.485
Sevir.1G159300	15.6343	12.8733	13.0503	15.4192	14.849	18.1794	15.3159	20.5942	18.5677	16.1194	18.7221	13.646	12.6065	12.9259	13.178	15.6945	19.1616	13.4972	16.8939	17.9043	13.8834	11.8205
Sevir.1G159400	26.0036	18.8266	18.8707	23.3273	29.6952	35.0467	30.4994	42.531	44.6332	32.26	35.232	21.8207	20.3374	18.1256	22.6151	29.4719	35.7319	27.0071	33.15	35.3354	26.3595	14.0172
Sevir.1G159500	1.39259	1.47124	1.74205	1.96613	1.26659	1.89373	1.45527	1.63533	1.24579	0.999757	1.11673	1.10293	1.12357	1.4063	1.00555	0.895894	1.7999	1.42268	1.75338	1.12355	0.806603	0.422682
Sevir.1G159600	16.4222	13.8581	14.8448	15.3545	18.0621	21.5606	18.1622	25.1992	32.154	18.224	23.5626	13.0024	12.6665	12.0318	12.2173	17.0775	19.35	15.551	23.7697	22.6712	15.7571	10.143
Sevir.1G159700	1.65643	1.23534	1.1542	1.45405	1.45238	1.46705	1.45688	1.51057	1.53384	1.46376	1.86713	1.61493	1.41378	1.38746	1.62596	1.32411	1.67082	1.19335	1.37305	1.24762	1.43536	0.845454
Sevir.1G159800	2.4189	1.95181	2.19674	2.34513	2.35656	3.04074	2.47925	3.1899	2.45413	3.10242	2.67992	2.11554	2.30944	2.17308	2.04164	2.6446	3.3947	2.40078	2.09785	2.48307	2.24537	1.42173
Sevir.1G159900	3.90165	3.16004	2.80628	3.85404	3.9296	5.71766	4.2175	6.74515	5.69421	4.22203	6.42683	3.40324	2.56983	2.713	2.79374	3.81589	5.3041	3.04111	4.32043	4.29573	3.40373	2.19941
Sevir.1G160000	0	0	0	0	0	0	0	0	0	0	0	0	0	0	0	0	0	0	0	0	0	0
Sevir.1G160100	0	0	0	0	0	0	0	0	0	0	0	0	0	0	0	0	0	0	0.67414	0	0	0
Sevir.1G160200	27.008	20.2319	21.2027	19.836	19.4451	18.529	19.4655	20.8605	19.1674	19.1207	20.7641	20.8109	22.9944	19.1527	21.3142	20.8677	24.5167	20.3473	19.9209	20.6458	18.0964	13.0518
Sevir.1G160300	0.506038	0.435628	0.131632	0.44285	0.430518	0.548709	0.494155	1.08684	0.34894	0.34065	0.568173	0.546843	0.0830977	0.154744	0.198471	0.409861	0.5548	0.408015	0.326926	0.628303	0.31614	0.254058
Sevir.1G160400	0.012317	0.0136668	0	0	0	0	0	0	0	0	0	0	0	0.0388006	0	0	0	0	0	0	0	0
Sevir.1G160500	6.9546	5.82058	5.17271	7.55575	6.91058	8.19348	6.78698	7.66248	6.22759	6.21378	7.59111	6.20937	5.50779	5.47767	6.32985	7.14185	7.42362	5.92256	6.95967	6.66194	6.28646	5.34949
Sevir.1G160600	0.373025	0.243283	0.328972	0.208873	0.106051	0.290462	0.258846	0.318807	0.12039	0.301366	0.236846	0.295898	0.356699	0.352034	0.092709	0.399892	0.148957	0.311612	0.162805	0.214209	0.170145	0.198856
Sevir.1G160700	0	0	0	0	0	0	0	0	0	0	0	0	0	0	0	0	0	0	0	0	0	0
Sevir.1G160800	22.1345	23.1945	18.4155	32.8586	21.7617	33.3367	27.0477	28.5932	25.9783	23.424	32.9657	23.8224	18.8883	23.9559	20.2219	25.0589	28.7314	21.0009	30.5453	29.5795	24.7696	19.7607
Sevir.1G160900	0	0	0	0	0	0	0	0	0	0	0	0	0	0	0	0	0	0	0	0	0	0
Sevir.1G161000	1.11349	0.970901	0.66853	1.01636	0.748793	0.906542	0.970665	1.04164	0.769324	0.569098	0.687268	0.989557	1.23874	1.00826	1.03078	0.98064	1.04911	0.691407	0.796398	0.534167	0.717965	0.454067
Sevir.1G161100	0	0	0	0	0	0.151907	0	0	0	0	0	0	0	0	0	0	0	0	0	0	0	0
Sevir.1G161200	5.19334	5.7244	7.00794	5.28968	4.67691	4.66507	4.63305	3.82543	4.279	4.28725	3.50994	5.29501	5.20072	5.52626	4.93114	4.9785	5.90856	5.36475	3.70419	4.58749	4.57353	4.38246
Sevir.1G161300	9.24345	7.59444	8.50244	7.95142	7.27555	9.38665	8.5794	9.64073	9.37189	9.21024	10.1087	8.75966	7.914	8.29467	7.85355	8.84807	9.21431	7.67024	8.6687	8.18481	8.38601	6.84659
Sevir.1G161400	11.3113	9.45804	11.2307	12.1909	10.8628	12.3091	11.6955	12.4936	12.6095	11.3355	10.7571	10.0895	10.6512	10.9828	10.6401	11.1198	11.1323	10.7539	10.9004	10.5303	10.2644	10.4582
Sevir.1G161500	1137.22	1369.74	1386.25	1476.97	1173.37	1096.25	1169.53	966.289	951.543	1107.96	1033.67	1210.97	1276.26	1530.19	1420.21	1274.51	1059.69	1256.83	1135.54	1049.93	1251.31	1679.83
Sevir.1G161600	0.38955	0.324745	1.4986	0.514484	0	1.09377	0	0	0.199447	0	0.448389	0.716056	0.196481	1.24647	0.479528	0	0.25359	0.300894	0	1.00652	0.443977	0.62463
Sevir.1G161700	0	0	0	0	0	0	0	0	0	0	0	0	0	0	0	0	0	0	0	0	0	0
Sevir.1G161800	0	0	0	0	0	0	0	0	0	0	0	0	0	0	0	0	0	0	0	0	0	0
Sevir.1G161900	325.541	337.968	334.177	416.379	363.482	376.559	353.059	308.302	306.921	285.811	280.091	349.763	421.027	373.269	421.855	396.897	436.966	391.279	400.827	388.448	336.501	361.907
Sevir.1G162000	0	0	0	0	0	0	0	0	0	0	0	0	0	0	0	0	0	0	0	0	0	0
Sevir.1G162100	0.161542	0.066959	0.171299	0.0993997	0.0750539	0.111339	0.151001	0	0.160221	0	0.0823802	0.0667533	0	0	0	0.46464	0.10614	0.117001	0.110874	0	0	0
Sevir.1G162200	9.68522	8.81033	9.66072	11.9221	10.1967	12.3997	10.5135	14.61	13.7196	10.8513	14.3537	9.36766	8.39955	7.86507	9.60479	10.6514	12.6073	9.98361	12.9964	11.9084	10.0184	8.59178
Sevir.1G162300	1.59713	0	0	0	0.506489	0	0.526215	0	0	0	0	0	0	0	0	0.649512	0.613078	0.414267	0	1.31394	0.628156	0
Sevir.1G162400	5.87867	4.16787	5.11953	4.34445	4.34222	4.55327	4.15965	5.03709	5.91321	5.87848	5.47419	4.29938	3.22385	4.70733	3.76006	2.39483	2.40026	3.04194	3.05416	2.68125	2.98619	2.90802
Sevir.1G162500	3.33331	2.29028	2.11168	3.01173	2.7215	3.92185	3.43492	4.25216	3.6101	3.48843	4.49967	2.81203	2.6263	2.27219	2.55147	3.29665	4.27447	2.63728	2.86616	3.02792	2.59126	1.92514
Sevir.1G162600	20.8259	18.7889	20.1565	23.3966	22.8549	27.2583	23.5354	32.593	30.1708	24.865	26.8028	19.418	20.1896	18.3332	21.438	22.6109	28.0218	20.8378	25.8796	27.2111	21.4916	17.6807
Sevir.1G162700	49.7019	53.3132	57.7804	53.1091	59.8945	50.1422	52.9654	51.6222	45.1732	50.4456	53.1119	47.4963	46.5607	53.2551	47.0805	47.4522	45.2226	51.9856	46.6151	50.0937	55.085	59.2063
Sevir.1G162800	10.9652	9.33571	9.51493	9.95578	10.0996	12.6102	11.8475	14.9587	12.5763	13.7348	16.0769	10.5226	9.16619	9.26644	9.56683	11.2845	12.6688	9.7399	11.9683	11.7211	11.7513	8.96841
Sevir.1G162900	1.65281	1.4113	1.52177	1.08931	0.774326	0.83883	1.45721	0.785378	0.815927	0.839417	1.08453	1.43689	2.23992	1.48567	1.66767	1.04996	1.90022	1.76979	1.65731	1.47018	1.75575	1.1299
Sevir.1G163000	15.5171	14.7122	17.7459	12.7143	17.3443	16.0101	16.6567	21.8486	18.0287	20.5753	17.2026	14.8831	13.4945	16.8721	15.9693	15.3528	16.0121	16.813	17.2559	18.0365	17.5178	17.0684
Sevir.1G163100	42.4118	34.2273	35.7045	43.4926	43.6443	46.6283	41.9479	60.2518	48.0268	46.7642	52.1491	36.2418	36.1331	33.6852	38.1056	44.7222	54.7046	36.3066	46.446	48.155	38.3004	30.6831
Sevir.1G163200	0	0	0	0	0	0	0	0	0	0	0	0	0	0	0	0	0	0	0	0	0	0
Sevir.1G163300	0.112696	0.179398	0.117206	0.151159	0.0957443	0.144139	0.173252	0.160017	0.116459	0.122714	0.218465	0.13839	0.172782	0.196439	0.159691	0.201252	0.158291	0.162905	0.104767	0.214774	0.0915346	0.0799506
Sevir.1G163400	0	0	0	0	0	0	0	0	0	0	0.560648	0	0	0	0	0	0	0	0	0	0.629534	0
Sevir.1G163500	0.223178	0.129061	0.0405493	0.0458464	0.0719394	0.0526776	0.141381	0.117043	0.226838	0.083185	0.0784066	0.065812	0.0768847	0.141298	0.0453808	0.0438156	0.236188	0.084097	0.103977	0.137516	0	0.252127
Sevir.1G163600	1.71233	2.66163	4.44103	1.36926	2.90908	0.618834	1.72572	1.10799	1.10881	3.05899	2.59659	2.82501	2.41339	3.2435	4.29148	1.83888	3.23076	2.08499	1.54724	0.547656	2.02744	2.47879
Sevir.1G163700	7.87139	8.42533	12.8275	6.10956	7.81582	5.1992	8.54487	6.43937	5.45028	9.47248	6.7307	7.95535	9.63066	9.04733	10.8345	8.60992	7.45766	9.03243	4.89821	5.92112	8.9164	14.0488
Sevir.1G163800	0.448305	0.533457	0.499587	0	0.773757	0	0.150937	0	0.332893	0	0.17018	0.278174	0.157485	0.781971	0.187571	0.359103	1.04605	0.353822	0.45408	0	0.338578	0.504111
Sevir.1G163900	2.79572	5.56137	12.1971	4.9826	3.42408	2.09258	4.79734	2.9037	1.99324	4.74351	2.3864	6.24966	11.3744	6.25105	9.36963	5.0722	5.43337	5.43997	2.32813	2.74419	7.98524	11.8391
Sevir.1G164000	0	0	0	0	0	0	0	0	0	0	0	0	0	0	0	0	0	0	0	0	0	0
Sevir.1G164100	0.140989	0.385228	0	0.17876	0.688378	0.751318	0.399133	0.564386	0.601021	0.310379	0.309352	0.352484	0.494847	0.393206	0.151992	0.300553	1.14314	0.448961	1.35528	0.826046	0.504497	0.295681
Sevir.1G164200	0	0	0	0	0	0	0	0	0	0	0	0	0	0	0	0	0.0565035	0	0.0589006	0	0	0
Sevir.1G164300	16.4912	15.0306	15.0638	11.3684	9.32648	9.42649	9.63643	5.46304	2.33033	4.09909	4.98263	17.95	17.3427	15.4226	16.8294	15.5046	12.7586	15.9035	4.42685	5.16765	8.65874	8.31237
Sevir.1G164400	11.0014	8.67966	9.46753	11.4909	12.1249	10.7297	11.3269	14.9992	11.479	13.1686	12.1007	10.3491	11.0314	9.47358	11.9215	11.0866	17.4464	11.2273	14.1393	15.6079	12.3296	9.94319
Sevir.1G164500	0	0	0	0	0	0	0	0	0	0	0	0	0	0	0	0	0	0	0	0	0	0
Sevir.1G164600	0	0	0	0	0	0	0	0	0	0	0	0	0	0	0	0	0	0	0	0	0	0
Sevir.1G164700	0	0	0	0	0	0	0	0	0	0	0	0	0	0	0	0	0	0	0	0	0	0
Sevir.1G164800	0	0	0	0	0	0	0	0	0	0	0	0	0	0	0	0	0	0	0	0	0	0
Sevir.1G164900	0	0	0	0	0	0	0	0	0	0	0	0	0	0	0	0	0	0	0	0	0	0
Sevir.1G165000	0	0	0	0	0	0	0	0	0	0	0	0	0	0	0	0	0	0	0	0	0	0
Sevir.1G165100	0	0	0	0	0	0	0	0	0	0	0	0	0	0	0	0	0	0	0	0	0	0
Sevir.1G165200	0	0	0	0	0	0	0	0	0	0	0.0415441	0	0	0	0	0	0	0	0	0.0466232	0	0
Sevir.1G165300	0.958086	1.06916	0.768542	1.04863	2.2997	2.6499	2.87337	3.05551	3.81239	2.51797	2.80299	0.477268	0.338892	0.702478	0.401964	1.36052	1.10716	1.50379	1.67969	1.18058	2.1224	1.1235
Sevir.1G165400	0	0	0	0	0	0	0.0957028	0	0	0	0	0	0	0	0	0	0	0	0	0	0	0
Sevir.1G165500	0	0	0	0	0	0	0	0	0	0	0	0	0	0	0	0	0	0	0	0	0	0
Sevir.1G165600	0	0	0	0.189411	0.230795	0.0742625	0.229392	0.23384	0.334533	0.212061	0.483789	0	0.0859177	0	0.052941	0.105517	0.0692358	0.0672499	0.0736233	0.0646572	0.0983591	0.129792
Sevir.1G165700	0.0667666	0.254215	0	0.321488	0.260318	0.34267	0.0866519	0.247708	0.567995	0.407658	0.272986	0.0871601	0.415405	0.249523	0.11947	0.107192	0.101914	0.356022	0.116095	0.310005	0.313327	0
Sevir.1G165800	0.0481428	0.138575	0	0.119438	0.955654	1.07207	0.644984	2.45212	2.30232	0.944255	1.85702	0.0538189	0.0390396	0.0756785	0.0726671	0.255541	0.457972	0.108685	0.8447	1.54613	0.451086	0.308166
Sevir.1G165900	2.01912	1.65549	1.37432	2.13058	8.44901	8.28832	7.53418	13.3534	16.0341	9.88046	9.85585	0.79847	1.09272	0.609312	1.40213	3.474	3.32546	2.23021	7.1297	8.31088	6.56187	4.82498
Sevir.1G166000	0	0	0	0	0	0	0	0	0	0	0	0	0	0	0	0	0	0	0	0	0	0
Sevir.1G166100	7.5505	7.25551	6.38102	7.68609	8.75682	10.7793	8.62711	11.1434	10.3585	8.39254	9.99945	6.75722	6.76376	7.30481	6.80603	8.77526	9.83196	6.90692	9.06736	9.51631	7.53021	5.88491
Sevir.1G166200	9.9751	9.0575	8.487	11.7092	9.03867	13.3619	10.2598	12.9397	11.7309	9.80063	13.3515	9.61388	8.24535	9.34961	8.639	10.5595	13.6708	8.265	11.7078	11.1425	9.66777	6.62083
Sevir.1G166300	96.4583	108.025	120.634	106.008	132.538	123.554	131.32	106.781	123.327	135.563	115.318	102.797	112.26	111.762	123.922	120.526	113.951	137.709	114.982	115.389	130.095	157.884
Sevir.1G166400	6.57983	5.26349	7.33024	4.6213	5.81994	5.61859	6.95792	6.42678	6.56598	6.75644	7.35274	6.8913	5.91972	5.61825	6.14358	6.33916	5.79728	5.5818	5.02418	6.24434	6.68009	6.48935
Sevir.1G166500	11.6701	9.85413	10.1372	11.4967	11.3055	15.4594	13.7754	18.4228	18.5659	14.5047	16.7161	10.8867	9.23898	9.98521	10.4145	12.3527	15.371	11.5383	14.1942	14.4233	12.4942	9.38765
Sevir.1G166600	0.101432	0	0	0.463523	0	0	0.176076	0	0	0	0	0	0.167982	0.212725	0	0	0	0.257025	0	0	0	0
Sevir.1G166700	0	0	0	0	0	0	0	0	0	0	0	0	0	0	0	0	0	0	0	0	0	0
Sevir.1G166800	0	0	0	0	0	0	0	0	0	0	0	0	0	0	0	0	0	0	0	0	0	0
Sevir.1G166900	0	0	0	0	0	0	0	0	0	0	0	0	0	0	0	0	0	0	0	0	0	0
Sevir.1G167000	5.86973	5.45597	5.39881	6.25524	6.00317	6.3816	6.17533	7.40544	7.17679	6.31231	6.87774	5.48382	4.46111	5.21496	5.60383	5.76476	6.05806	4.82618	5.54456	6.1529	5.38196	5.08949
Sevir.1G167100	54.0748	64.3957	54.7855	81.9078	53.4484	60.1027	57.2568	56.371	47.035	51.5154	58.1968	65.4926	66.072	69.74	65.7382	62.1004	63.579	55.1425	64.9797	55.5914	57.9926	60.6102
Sevir.1G167200	2.27891	1.66609	1.78372	1.70249	2.55958	2.11298	3.03261	3.66374	3.35787	2.68282	3.52506	1.49743	1.50905	1.57959	1.8413	2.47677	2.28772	2.87929	2.75525	3.54887	2.34956	1.82121
Sevir.1G167300	0	0	0	0	0	0	0	0	0	0	0	0	0	0	0	0	0	0	0	0	0	0
Sevir.1G167400	0	0	0	0	0	0	0	0	0	0	0	0	0	0	0	0	0	0	0	0	0	0
Sevir.1G167500	25.5572	20.7268	25.2377	29.4013	29.9443	32.8907	28.6764	36.8132	36.2748	26.5767	29.0601	22.3813	24.5046	23.648	24.866	27.3504	36.9263	27.6927	31.0664	34.1285	24.1055	20.6021
Sevir.1G167600	2.61332	2.19924	1.99762	2.62185	2.7995	2.84129	2.74935	2.70826	2.63418	2.46949	2.72636	2.45571	2.4394	2.20845	2.67712	3.09376	2.40511	2.80059	2.1678	2.95939	3.24764	1.6054
Sevir.1G167700	0	0	0	0	0	0	0	0	0	0	0	0	0	0	0	0	0	0	0	0	0	0
Sevir.1G167800	17.6648	20.1401	21.254	25.591	17.6661	19.7087	18.8101	15.6019	16.1999	15.3993	14.688	17.8301	17.9342	23.5248	19.0055	19.3116	20.7241	19.1453	20.5948	18.2534	15.4816	15.9317
Sevir.1G167900	0	0	0	0	0	0	0	0	0	0	0	0	0	0	0	0	0	0	0	0	0	0
Sevir.1G168000	1.69642	1.50191	1.32855	1.6568	1.67288	1.81052	1.67979	2.37653	2.19569	1.38346	1.80947	0.764127	0.87228	0.576557	0.497486	0.483023	0.744474	0.623176	0.905794	0.906003	0.348704	0.328431
Sevir.1G168100	0	0	0	0	0	0	0	0	0	0	0	0	0	0	0	0	0	0	0	0	0	0
Sevir.1G168200	1.09342	0.53985	0.600949	0.782358	0.557278	0.839356	0.425842	0.776626	0.611831	0.734871	0.606807	0.613717	0.782833	0.515274	0.630966	0.662864	0.972852	0.44513	0.699352	0.863241	0.615122	0.476723
Sevir.1G168300	1229.93	1477.41	1651.15	1376.48	1311.36	1195.69	1291.3	973.915	1007.91	1251.86	1131.52	1420.25	1451.78	1590.96	1392.95	1253.38	1052.68	1359.89	1186.26	1043.99	1361.78	1688.71
Sevir.1G168400	8.05088	7.40349	9.40961	12.0907	11.4918	11.8471	10.7293	12.4313	11.7807	11.0892	10.0117	7.51721	8.69466	7.49063	9.33612	8.62407	11.4702	10.2968	11.307	11.6388	9.16387	8.29345
Sevir.1G168500	0	0	0	0	0.0565246	0	0	0.0311399	0	0	0.0615365	0.0516304	0	0	0	0	0	0.0218677	0.0410244	0	0	0.0498838
Sevir.1G168600	0	0	0	0	0	0	0	0	0	0	0	0	0	0	0	0	0	0	0	0	0	0
Sevir.1G168700	5.09678	5.78758	6.41308	7.86239	7.59506	8.63272	7.36771	7.60027	8.27784	6.30527	7.17744	4.91381	5.92079	7.01159	7.38933	6.8167	7.93112	7.70645	6.64908	8.20955	6.58995	5.71
Sevir.1G168800	0	0	0	0	0	0	0	0	0	0	0	0	0	0	0	0	0	0	0	0	0	0
Sevir.1G168900	18.0248	14.4732	17.2546	16.3607	21.1473	18.1642	18.1759	24.3039	23.6077	22.399	20.4541	15.6972	18.2233	14.4436	16.8304	20.0001	23.4787	19.0202	21.7338	22.6346	20.1388	17.2163
Sevir.1G169000	0.41202	0.531368	0	0.339487	0	0	0	0	0.260497	0	0.290528	0.531781	0.325172	0	0	0	0	0	0	0	0.332262	0.576625
Sevir.1G169100	5.24322	4.30593	5.43654	6.72721	6.37064	6.75738	6.40902	10.4466	8.12469	7.75937	8.41595	4.91618	5.29181	4.39525	4.35729	6.51158	7.85086	6.18407	7.13818	7.39471	6.47786	4.44523
Sevir.1G169200	59.4772	54.7432	70.0599	49.7207	59.7195	49.8219	52.3339	51.6444	55.0301	55.2762	44.6843	52.9085	63.6834	53.1549	54.359	54.4614	55.0884	61.1673	52.1896	51.6174	58.3964	86.6441
Sevir.1G169300	0	0	0	0	0	0	0	0	0	0	0	0	0	0	0	0	0.0905613	0.122253	0	0	0	0
Sevir.1G169400	21.8317	21.7136	16.2458	25.5413	19.0261	25.0374	24.7331	21.2551	20.3845	19.4589	25.3461	22.4154	20.4115	21.0316	21.4018	24.1723	23.2142	20.9656	24.5611	22.6575	21.0584	15.5994
Sevir.1G169500	16.9475	12.2264	8.17444	32.3637	12.3337	35.8216	30.7848	45.6968	33.8551	26.3775	36.9104	24.2873	13.8719	16.1004	16.5745	20.4046	24.0852	24.2898	32.6964	28.3508	11.6261	5.68419
Sevir.1G169600	0	0	0	0	0	0	0	0	0	0	0	0	0	0	0	0	0	0	0	0	0	0
Sevir.1G169700	1.75017	1.18013	1.12394	2.15405	1.86838	2.49093	2.03615	2.80824	2.8419	2.08262	2.57608	1.54688	1.29238	1.48872	1.29986	1.87818	2.34779	1.41127	2.38087	2.45972	1.4604	0.904514
Sevir.1G169800	0.980446	0	0	0	0	0	0	0	0	0	0	0	1.58315	0	0.910436	0.83115	0	0	0	0.975857	0	0
Sevir.1G169900	2.33524	1.78695	4.1094	1.28855	3.19225	1.69424	2.38906	2.25789	2.14423	5.07496	9.80697	4.53981	6.77645	4.72503	2.71594	2.3215	7.52315	2.69003	2.2465	7.68651	8.47914	7.35835
Sevir.1G170000	1.12772	1.17737	1.20353	0.56167	0.993956	1.14767	1.30839	1.65522	1.82292	1.86712	2.1243	1.22754	0.813865	0.68814	0.789147	1.14041	0.523562	1.16283	2.00461	0.94555	1.62325	3.43717
Sevir.1G170100	31.4276	26.3192	33.9787	38.3256	36.8277	35.0923	28.8468	38.296	32.4253	30.8869	28.732	25.0675	35.6026	27.3222	31.9248	31.1552	45.1045	32.7469	36.0597	33.1564	27.6238	25.1322
Sevir.1G170200	3.64887	3.76543	3.10479	3.1816	2.069	3.69283	2.27997	3.73412	4.17353	2.63542	3.66612	5.14583	3.18099	5.11251	1.39669	1.83271	3.4436	2.91218	3.84476	2.32591	2.32705	1.26225
Sevir.1G170300	8.3664	6.94358	6.86729	3.79642	7.82	8.43696	6.55359	9.85245	10.3401	10.9568	8.84621	6.09973	5.29581	8.20793	5.03307	7.58364	11.5398	5.31333	7.06787	4.10807	7.85919	3.73135
Sevir.1G170400	0	0	0.060697	0	0	0	0	0.0334623	0.0648997	0	0	0.0251879	0.0567979	0	0	0.135446	0.0398222	0.0402926	0.0861718	0	0.0306362	0
Sevir.1G170500	0	0	0	0	0	0	0	0	0	0	0	0	0	0	0	0	0	0	0	0	0	0
Sevir.1G170600	0	0	0	0	0	0	0	0	0	0	0	0	0	0	0	0	0	0	0	0	0	0
Sevir.1G170700	1.96018	1.19783	1.73178	1.63438	1.3689	2.18917	2.05784	2.76314	2.23484	2.15985	2.95537	1.75356	2.01732	1.2572	1.93027	1.77303	2.50353	1.75285	5.09663	2.90245	2.95273	2.37694
Sevir.1G170800	0.265265	0.159049	0.205643	0	0	0.129318	0	0.0965365	0.0946328	0.105591	0	0.255015	0.0952146	0	0.229544	0	0.346618	0.0708315	0.131361	0.233905	0.20648	0.155611
Sevir.1G170900	0	0	0	0	0	0	0	0	0	0	0	0	0	0	0	0	0	0	0	0	0	0
Sevir.1G171000	0	0	0	0	0	0	0	0	0	0	0	0	0	0	0	0	0	0	0	0	0	0
Sevir.1G171100	0	0.413446	0	0.953768	0	0	0	0.256317	0.492011	0	0	0	0	0.318202	0.609294	0	0	0	0	0.308341	0	0
Sevir.1G171200	7.31877	11.4657	11.8767	12.7006	10.3187	13.1527	13.2992	11.7438	15.0073	11.4988	13.2177	9.36489	7.57394	11.29	9.75542	9.34057	9.38506	11.6395	10.9832	10.3911	13.9122	12.3469
Sevir.1G171300	0	0.349844	0	0	0.370851	0	0.381452	1.72976	0.355018	0.444441	0	0	0	0	0	1.36825	0	0.611643	0	0.455186	0.458867	0
Sevir.1G171400	36.2692	35.4992	41.2953	28.9991	54.1472	38.0695	46.1371	52.7986	60.2957	60.6347	55.6783	28.9917	25.4654	29.7658	30.4906	39.6596	26.5282	36.4746	39.1885	41.5038	41.4668	56.8499
Sevir.1G171500	162.125	156.422	176.364	180.024	174.521	159.815	160.493	142.095	138.165	161.081	148.855	160.382	185.103	176.205	165.093	180.806	159.663	186.385	164.361	160.679	162.309	193.956
Sevir.1G171600	301.534	267.563	381.204	241.852	329.602	245.636	314.391	255.315	279.273	295.74	283.668	292.342	439.459	316.248	372.846	345.78	307.001	346.119	273.051	302.735	363.61	388.663
Sevir.1G171700	228.925	195.49	210.956	176.075	254.558	194.104	154.594	198.477	182.687	190.473	127.689	162.625	215.688	180.524	232.813	252.739	202.281	180.653	196.733	189.451	196.455	208.931
Sevir.1G171800	0	0	0	0	0	0	0	0.260039	0	0	0	0	0	0	0	0	0	0	0	0	0	0
Sevir.1G171900	0	0	0	0	0	0	0	0	0	0	0	0	0	0	0	0	0	0	0	0	0	0
Sevir.1G172000	0	0	0	0	0	0	0	0	0	0	0	0	0	0	0	0	0	0	0	0	0	0
Sevir.1G172100	0	0	0	0.167633	0	0	0	0	0	0	0	0	0	0	0	0	0	0.0528468	0	0	0	0
Sevir.1G172200	8.37262	7.06356	6.85264	7.6294	8.23107	10.3528	8.57169	12.4815	11.0168	9.20924	11.029	8.15687	6.6694	7.20551	7.48023	8.35119	10.4742	8.24664	9.87907	9.89271	7.96519	5.85542
Sevir.1G172300	95.319	87.2806	106.315	89.1153	98.2308	79.2867	95.5045	76.2512	70.7762	82.3507	76.2623	91.0998	95.9821	93.2847	105.851	87.5087	79.6903	102.078	81.4826	76.8708	89.6659	95.7456
Sevir.1G172400	54.1699	45.2445	52.6121	75.474	52.9855	63.3506	51.1647	57.6556	46.6497	41.2499	42.2895	48.4569	49.6882	57.1474	49.3384	47.2735	73.2678	55.6848	64.778	60.5719	42.5664	38.357
Sevir.1G172500	69.177	72.7251	72.7191	80.906	68.9972	78.8702	76.2897	70.7499	61.5614	69.2277	67.3185	64.3673	68.605	71.4935	65.4532	71.6096	84.2299	85.7583	78.1591	74.7229	73.4848	79.158
Sevir.1G172600	0	0	0	0	0	0	0	0	0	0	0	0	0	0	0	0	0	0	0	0	0	0
Sevir.1G172700	0	0	0	0	0	0	0	0	0	0	0	0	0	0	0	0	0	0	0	0	0	0
Sevir.1G172800	0.0680129	0	0	0	0	0	0	0	0	0	0	0	0	0.256458	0.124186	0	0	0	0	0	0	0.194617
Sevir.1G172900	0	0	0.157436	0	0	0	0	0	0	0	0	0	0	0	0	0	0	0	0	0	0	0
Sevir.1G173000	39.1169	32.1997	32.5875	21.0123	33.4452	25.5218	31.8622	24.3733	21.9396	32.5258	25.1721	29.533	33.1017	27.6237	32.951	34.7482	23.0772	30.293	25.6054	27.6595	35.3468	38.7453
Sevir.1G173100	11.0384	9.97811	7.99007	10.6638	12.3542	11.2773	12.8454	14.4594	12.0137	12.6627	16.0407	13.4517	7.87793	8.47644	10.7833	12.6659	16.5698	9.7031	12.6706	13.7875	11.7229	5.38456
Sevir.1G173200	5.71254	5.09618	4.90747	6.17381	6.03434	8.11373	6.1752	9.53561	7.3856	6.53381	8.30581	5.1884	4.18983	4.76443	4.79347	5.39055	8.18124	4.96357	6.62634	6.59641	4.53657	4.09963
Sevir.1G173300	0	0	0	0	0	0	0	0	0	0	0	0	0	0	0	0	0	0	0	0	0	0
Sevir.1G173400	0	0	0	0	0	0	0	0	0	0	0	0	0	0	0	0	0	0	0	0	0	0
Sevir.1G173500	0	0	0.0228524	0	0.0473087	0.120968	0	0.0322523	0.0917786	0.0536948	0.170375	0	0	0.0268589	0	0	0	0	0	0	0.0482697	0
Sevir.1G173600	5.03633	4.5742	4.78166	4.8781	5.36047	5.85399	6.04355	6.4761	6.90018	5.63199	6.95263	4.16809	3.7374	4.34868	4.21866	4.37049	4.53695	4.24144	4.71853	4.68383	4.39826	4.75691
Sevir.1G173700	0.481213	0.334696	0.650909	0	1.05558	0.687911	1.76802	0.629338	0.37243	1.24032	0.207708	0.241142	0.199565	0.419093	0.0804376	0.499504	0.465381	0.490412	0.350181	0	0.932665	0.561478
Sevir.1G173800	0	0	0	0	0	0	0	0.540624	0	0	0.579695	0	0	0	0	0	0	0.396754	1.44397	1.28108	0	0.909026
Sevir.1G173900	11.6868	12.2095	12.8613	14.0747	11.8205	14.9513	13.5951	13.3452	12.8114	13.7011	13.2352	11.4516	9.1106	12.1316	11.7855	12.3309	12.9967	11.9373	13.1744	11.1732	12.1457	11.1674
Sevir.1G174000	39.3299	22.546	28.1034	16.7392	45.8594	38.2353	36.1943	31.766	39.9865	25.0923	30.66	26.0748	34.6154	16.8263	37.6261	26.1978	26.9573	29.4038	14.8012	22.7911	21.2681	37.6861
Sevir.1G174100	0.291316	0.346679	0	0	0.74429	0	0	0	0	0	0	0	0	0.504646	0.972096	0	0	0	0	0	0	0
Sevir.1G174200	9.8555	8.66893	8.27554	11.3725	10.2829	11.7555	10.9201	12.7949	10.5777	10.9465	13.5603	8.38009	8.38053	9.33531	10.187	11.7848	12.4797	9.33266	11.5166	11.878	10.1853	6.0945
Sevir.1G174300	21.2231	18.2681	20.4232	19.1757	23.4361	20.5963	21.5826	24.6546	24.8521	21.913	23.7978	19.5839	20.0362	17.959	22.9585	19.4663	23.8644	21.5376	22.2545	24.3487	22.38	21.0202
Sevir.1G174400	27.8401	14.4277	15.5738	12.6102	50.2197	19.1754	22.3711	13.1208	11.5745	18.1561	15.3604	18.1757	27.2103	12.7212	46.7752	40.6426	40.8979	47.7349	37.9211	54.6014	41.7628	59.9822
Sevir.1G174500	0	0	0	0	0	0	0	0	0	0	0	0	0	0	0	0	0	0	0	0	0	0
Sevir.1G174600	18.0608	21.1381	33.7074	25.5145	7.00052	6.5298	4.65457	3.98261	2.80623	3.35991	3.20833	15.1982	19.6409	31.3516	11.1975	8.19135	6.98615	6.35713	4.64447	5.08324	3.32835	5.14065
Sevir.1G174700	5.03487	7.01078	6.62887	10.068	5.73834	7.27655	6.63018	6.68393	6.89512	5.60717	5.46493	6.91813	5.46592	6.37528	6.62134	5.49656	7.3394	5.61908	6.90643	6.35648	5.80431	6.13591
Sevir.1G174800	0.473167	0	0.252267	0.137225	0	0.149812	0.215711	0	0.324121	0.126427	0	0.103002	0.233444	0.144285	0	0	0.268119	0.0852649	0	0.269805	0.248336	0.197855
Sevir.1G174900	7.50552	6.41057	6.29255	7.68694	9.32334	9.68368	8.19936	10.5086	13.0761	7.91765	9.4499	7.062	6.34985	6.1296	7.49541	9.81617	10.1811	7.20512	11.5655	12.8729	9.14483	5.7459
Sevir.1G175000	25.5199	23.654	28.258	23.0832	27.3997	27.2962	27.9455	30.888	31.8957	29.8936	29.2573	22.5623	23.5618	22.573	27.1574	25.5893	23.3625	27.1398	25.0867	25.9199	26.7955	32.4323
Sevir.1G175100	15.0426	13.6069	14.5254	15.0288	14.1785	15.51	15.1481	17.3801	16.3456	15.4126	17.3068	13.4469	12.7067	12.3134	13.9277	15.6571	14.8975	14.708	14.2899	15.5682	14.905	14.1263
Sevir.1G175200	0.464007	0.437201	0.433138	0.589148	0.867846	0.680125	0.615873	1.31517	0.947041	1.25297	1.14093	0.557937	0.631172	0.479618	0.74899	0.770923	0.53964	0.480359	0.879866	0.625993	0.934736	1.01111
Sevir.1G175300	0.293189	0.390496	0.804788	0	0.846523	0.274477	0.651791	0.202252	0.400951	0.505484	1.16344	0	0.248278	0	0	0.496495	0.755501	0.701749	1.15747	0.519481	0.7867	1.73711
Sevir.1G175400	0	0	0	0	0	0	0	0	0	0	0	0	0	0	0	0	0	0	0	0	0	0
Sevir.1G175500	31.4799	28.1797	26.7809	27.8775	22.6992	42.2288	23.9598	22.5687	30.5699	26.5126	33.0491	30.1706	31.0663	41.2619	23.2865	45.1084	31.5911	35.414	37.9457	36.0269	28.0901	29.6377
Sevir.1G175600	3.71737	4.42724	5.16994	4.04423	7.12032	6.4055	5.4266	7.0548	9.89984	5.85993	5.49818	2.97033	3.68291	4.37597	4.50431	4.90431	7.96154	4.55502	8.20044	6.756	6.6967	3.76177
Sevir.1G175700	0	0	0	0	0	0	0	0	0	0	0	0	0	0	0	0	0	0	0	0	0	0
Sevir.1G175800	60.7534	64.0441	67.1693	50.9355	98.7775	70.6744	93.2882	81.8204	89.4564	115.133	101.426	65.4714	71.4542	62.701	68.9949	87.0613	62.6717	76.4095	74.7932	69.223	99.6176	119.361
Sevir.1G175900	5.88444	3.46287	2.35495	3.96245	6.25963	8.52252	8.34943	9.43623	8.38402	8.97619	10.5356	3.57243	3.48738	4.20999	3.73774	7.90534	7.31363	4.70728	7.40822	6.39435	7.61059	2.70724
Sevir.1G176000	13.7145	12.6298	11.923	16.2376	17.016	19.2782	15.8128	20.9143	18.9203	15.8489	19.7249	12.361	13.4059	12.6957	14.2809	16.9462	19.3491	14.3825	17.8603	17.4049	14.5545	12.9936
Sevir.1G176100	4.97893	4.07873	4.88951	3.18029	4.42941	3.13986	4.61227	3.1921	4.0201	4.21338	3.69892	5.07513	3.29858	3.48466	5.11932	4.95899	4.16279	4.36513	4.59702	3.93986	4.26275	4.33801
Sevir.1G176200	0	0	0	0	0	0	0	0	0	0	0	0	0	0	0	0	0	0	0	0	0	0
Sevir.1G176300	37.5353	32.2384	28.8907	37.5363	38.78	46.2624	41.0395	52.6344	47.6052	42.1909	51.0455	32.2768	31.8413	30.965	32.6126	44.525	41.7865	31.6373	44.8421	43.1607	39.7323	32.5039
Sevir.1G176400	0.28244	0.183496	0.468712	0.272037	0.100948	0.148797	0.535404	0.768306	0.198895	0.373784	0.342996	0.277227	0	0.407033	0.515974	0.121263	0	0.318952	0	0.251306	0.237669	0
Sevir.1G176500	3.28582	3.39484	3.50289	3.17005	2.60437	2.42081	3.41784	3.01582	2.80117	3.6234	4.1645	3.22225	2.7644	3.24877	4.08094	2.52792	2.29747	2.71518	2.707	2.53483	2.42558	2.76162
Sevir.1G176600	0	0	0	0	0	0	0	0	0	0	0	0	0	0	0	0	0	0	0	0	0	0
Sevir.1G176700	0.0374473	0.043339	0	0	0	0	0.0480005	0	0	0	0.106405	0	0	0	0	0	0	0	0.0713172	0	0	0
Sevir.1G176800	0	0	0	0	0	0	0	0	0	0	0	0	0	0	0	0	0	0	0	0	0	0
Sevir.1G176900	14.5463	14.3341	14.9532	15.4703	14.3009	16.9747	16.822	19.3738	18.1197	17.4036	17.2425	14.7387	13.5138	15.7567	14.6746	15.0493	16.7616	14.5106	17.2717	16.4573	16.0534	13.3085
Sevir.1G177000	3.81278	4.17697	2.0294	2.45233	0.94622	1.26496	2.90926	1.89156	1.87346	2.51932	2.90402	4.72177	4.50013	1.66294	4.77764	1.71117	3.73155	3.82081	1.66557	1.78974	2.26441	0.911256
Sevir.1G177100	0.269143	0.728447	0.804838	0.337011	0.263295	0	0.268995	0	0.245544	0	0	0.131656	0.153019	0.743626	0.536135	0.31108	0.317513	0.435108	0.178999	0	0.159653	0.805535
Sevir.1G177200	56.2043	50.2038	60.4615	58.5765	65.7512	56.1091	55.5241	57.9546	55.1618	50.7195	54.4043	58.8977	58.0635	53.8292	57.3012	53.2958	66.0564	55.2348	60.2852	61.9091	54.0019	57.0407
Sevir.1G177300	0.503215	0.274483	0.232006	0.262255	0.406536	0.397209	0.450712	0.275367	0.196923	0.10635	0.226936	0.51153	0.263878	0.477583	0.458899	0.355033	0.69763	0.306775	0.240432	0.355649	0.283721	0.522929
Sevir.1G177400	0	0	0	0	0	0	0	0	0	0	0	0	0	0	0	0	0	0	0	0	0	0
Sevir.1G177500	0.066431	0.165776	0.407155	0.229758	0	0.122688	0.432742	0.090131	0.0830781	0	0	0.439695	0.303266	0.374401	0.238909	0.10854	0.103883	0.29067	0.125213	0.106317	0	0.171869
Sevir.1G177600	0	0	0	0	0	0	0	0	0.252356	0	0	0	0	0	0	0	0	0	0	0	0	0
Sevir.1G177700	5.39157	4.52192	4.49936	3.33695	3.50156	4.23275	4.81828	4.51774	3.80198	3.94323	4.97504	5.07838	4.57629	3.85338	4.31546	4.58598	4.53862	4.27897	3.43907	3.89757	4.48258	4.18829
Sevir.1G177800	1.64949	0.513341	0.731485	0.221339	0.168565	0.260259	0.167905	0.489178	0.184366	0.098534	0.187934	2.67336	0.260761	1.17603	0.306594	0	0.117662	0.701706	0.251545	0.110623	0.743994	0.135466
Sevir.1G177900	1.98215	2.67864	1.53523	1.14661	2.40436	1.15557	2.42246	2.44449	2.36717	2.19257	1.92362	2.77723	2.43895	1.84154	1.7643	2.21266	2.29855	1.92697	1.73032	1.55256	2.1125	3.30349
Sevir.1G178000	0.356561	0.319696	0.0523196	0.239195	0.355433	0.178056	0.34619	0.388498	0.319853	0.21839	0.428166	0.299546	0.323224	0.301072	0.0872727	0.475397	0.341995	0.273792	0.203099	0.298214	0.156931	0.127224
Sevir.1G178100	12.4061	11.2741	14.6035	11.7926	13.5144	13.5113	13.0252	16.2954	16.164	14.8665	15.1398	12.7581	12.1666	12.4872	10.7703	14.7555	16.0391	13.859	15.5549	14.4527	12.5918	11.6655
Sevir.1G178200	0.0324002	0.116355	0	0.0606261	0	0	0	0	0.148053	0.053409	0	0.0414357	0.0451586	0.229249	0	0	0	0.0347316	0.205371	0.0605399	0.152649	0
Sevir.1G178300	0.58168	0	0	0	0	0	0	0	0	0	0	0.436798	0.508775	0	1.2159	0	0	0	0	0	0	0
Sevir.1G178400	0	0	0	0	0	0	0	0	0	0	0	0	0	0	0	0	0	0	0	0	0	0
Sevir.1G178500	0	0	0	0	0	0	0	0	0	0	0	0	0	0	0	0	0	0	0	0	0	0
Sevir.1G178600	0	0.114046	0	0	0	0	0	0	0	0	0	0	0	0	0	0	0	0	0	0	0	0
Sevir.1G178700	59.39	51.3962	49.7215	75.954	61.076	77.7543	63.9151	81.4695	65.7668	59.865	69.5909	56.5182	54.683	52.9475	59.9233	61.6241	80.9991	60.9629	69.5038	71.7575	54.4694	49.005
Sevir.1G178800	2.78295	1.72648	1.72907	1.64383	2.65923	2.85073	2.40034	2.81805	2.36237	2.56776	2.23355	1.69451	1.91639	1.26746	2.20886	2.4376	2.98926	2.13697	2.87534	3.03261	2.38542	1.96736
Sevir.1G178900	0.385547	0.17068	0.199664	0.171213	0.345541	0.373739	0.30302	0.60993	0.387039	0.414134	0.448352	0.187271	0.175889	0.233238	0.250885	0.437745	0.595326	0.289219	0.317533	0.461254	0.233209	0.16616
Sevir.1G179000	9.5973	8.55533	8.88527	6.00825	16.2477	11.2791	11.9691	10.5915	11.4126	11.9021	11.4263	8.98066	8.34493	5.76427	9.49935	10.471	9.14623	10.7198	8.10166	10.0508	11.8469	12.4659
Sevir.1G179100	0	0	0	0	0	0	0	0	0	0	0	0	0	0	0	0	0	0	0	0	0	0
Sevir.1G179200	0	0	0	0	0	0	0	0	0	0	0	0	0	0	0	0	0	0	0	0	0	0
Sevir.1G179300	17.1377	19.9665	15.5424	14.1266	27.5639	15.8694	19.3287	15.4082	17.477	17.5487	15.7978	15.3494	16.6255	14.2701	24.8819	20.0822	16.4802	19.2587	15.336	16.1935	18.775	24.6156
Sevir.1G179400	8.48638	6.52131	8.23858	5.88631	7.05063	7.02653	7.99854	7.78077	7.4232	9.6625	9.99526	6.64403	7.18663	7.78455	9.22124	7.82995	7.52839	8.18475	7.18668	8.30742	10.457	11.5283
Sevir.1G179500	0	0	0	0	0	0	0	0	0	0	0	0	0	0	0	0	0	0	0	0	0	0
Sevir.1G179600	9.33795	10.0452	10.3348	5.95504	6.15962	8.05034	7.25781	5.92762	5.98779	7.59276	6.17788	7.25209	10.7252	9.72735	8.48896	6.56772	7.95655	8.25487	6.68864	5.41082	7.50487	9.82149
Sevir.1G179700	23.2053	17.3658	18.9277	25.1733	28.606	31.7411	26.3296	38.2334	37.9857	26.3856	29.7943	18.2095	17.3017	17.7133	20.8974	23.9741	29.8788	20.4442	31.2399	33.0494	21.6419	14.448
Sevir.1G179800	0	0	0	0	0	0	0	0	0	0	0	0	0	0	0	0	0	0	0	0	0	0
Sevir.1G179900	19.3275	6.77637	16.801	12.0311	7.17275	13.5058	9.87227	3.92134	15.486	2.52036	4.67061	14.6911	15.2129	2.969	7.19986	10.7982	7.59715	14.4906	8.3986	7.62512	3.78598	2.12653
Sevir.1G180000	18.0352	14.4519	16.2738	23.5639	18.1297	25.6693	18.3928	27.5959	27.002	17.0697	19.566	17.318	16.5288	17.5459	17.589	18.406	28.3534	19.4493	25.1578	24.546	16.6595	11.3763
Sevir.1G180100	242.458	227.29	207.077	298.43	283.968	341.184	268.932	317.056	363.607	265.583	296.035	229.675	266.931	248.343	277.824	365.29	348.971	271.042	371.96	328.633	302.997	246.273
Sevir.1G180200	2.54178	1.56184	2.25424	1.32354	3.11363	2.30403	2.01411	6.3568	5.46858	5.76617	5.46972	1.98673	2.45291	1.19651	1.293	2.68375	2.98479	1.91324	3.30459	5.35467	4.04821	3.32757
Sevir.1G180300	0	0	0	0	0	0	0	0	0	0	0	0	0	0	0	0	0	0	0	0	0	0
Sevir.1G180400	3.58674	2.93982	2.67785	2.99253	3.03054	3.49938	3.36551	4.40998	4.48379	4.19207	4.41629	2.90685	3.07354	2.90644	3.15051	3.31097	3.69327	2.90805	3.43912	4.24643	3.76775	2.71757
Sevir.1G180500	52.705	63.1789	65.4578	84.3601	62.0743	61.5529	64.0714	59.2912	61.0233	54.875	59.0079	56.5563	68.1214	74.0609	62.5054	62.3822	63.4354	62.2291	65.3017	62.2736	54.8168	54.6993
Sevir.1G180600	0.613791	0.447948	0.610292	0.669272	0.626954	0.985395	0.733303	0.750373	0.659528	0.472056	0.673382	0.584122	0.510893	0.664362	0.551573	0.58267	0.612088	0.542234	0.669036	0.434935	0.703466	0.643716
Sevir.1G180700	45.6115	44.8375	48.8719	33.8214	58.4942	38.1164	39.9821	51.786	57.8748	67.0973	55.6756	48.2251	46.595	38.0342	49.403	43.3621	37.3492	45.8963	40.4904	38.2001	52.3581	66.8199
Sevir.1G180800	0	0	0	0	0	0.203147	0	0	0	0	0	0	0	0	0.180121	0	0	0	0	0	0.162769	0
Sevir.1G180900	0.0633682	0	0.134514	0	0.255444	0	0.168523	0.0520984	0.292983	0.247765	0.143255	0.0731464	0.0853675	0	0.101339	0.0509485	0.0616394	0	0	0	0.0928863	0
Sevir.1G181000	3.8914	3.53234	3.54315	4.62216	4.17851	5.13575	4.37595	6.05125	4.80542	4.56415	5.44887	3.70459	2.89482	3.41778	3.26552	3.69727	4.80698	3.53398	4.75689	4.78915	3.42771	2.61806
Sevir.1G181100	4.03006	4.25589	6.28157	3.81627	5.10534	3.65775	4.85192	3.78317	4.03058	4.83646	3.83878	5.64681	5.03412	4.78786	6.21444	3.91392	3.71866	4.61529	3.57837	3.30633	4.19515	9.14793
Sevir.1G181200	0.382616	0.604778	0.334629	0.405604	0.323518	0.84962	0.493327	0.546918	0.730322	0.608442	0.642706	0.635234	0.145102	0.714132	0.314412	1.10533	0.296303	0.565171	0.529736	0.350571	0.483556	0.715362
Sevir.1G181300	12.5349	7.98681	9.76513	7.69564	11.009	11.78	9.29942	14.8692	16.3942	12.5738	14.8744	9.17998	10.8786	7.48556	8.60699	12.3748	12.7733	9.56296	12.8165	12.8997	10.6516	8.3382
Sevir.1G181400	1.17678	1.09547	0.89832	1.26669	0.762056	0.717892	0.632178	0.607579	0.557787	0.364715	0.358865	1.34075	1.56182	1.07755	1.27525	0.95799	1.9442	1.25	0.796079	0.777988	0.397729	0.719368
Sevir.1G181500	0	0	0	0	0	0	0	0	0	0	0	0	0	0	0	0	0	0	0	0	0	0
Sevir.1G181600	0	0	0	0	0	0	0.0139088	0.0144765	0	0	0	0	0	0	0	0	0	0	0	0	0	0
Sevir.1G181700	1.78606	2.13541	0.942658	3.33401	1.22174	1.74267	2.05629	0.903419	1.46347	0.36752	1.54238	2.45653	1.15693	3.45932	2.81185	1.34751	1.0686	1.71307	1.78186	1.25096	2.39378	2.03602
Sevir.1G181800	5.78275	4.2774	5.13976	4.32558	2.73724	2.7641	2.64816	2.98244	3.1137	2.05068	2.60394	6.26137	5.50636	4.49279	4.68387	3.45645	4.54438	4.34808	5.33745	5.51289	3.60977	5.10081
Sevir.1G181900	1.14609	0.752586	0.638074	1.32552	1.42693	1.52148	1.17262	1.4953	1.95391	1.02991	0.970999	0.902721	1.15666	0.677324	0.949156	1.05972	2.06503	1.13869	1.39399	1.64107	0.760458	0.640689
Sevir.1G182000	8.58218	7.26911	9.09919	8.71808	8.35316	9.29662	7.9294	11.5287	9.95803	8.2406	9.48505	7.04079	6.18091	6.6767	7.4246	7.36557	9.76547	7.44707	9.37417	9.92215	6.50717	6.2229
Sevir.1G182100	0.169217	0	0.138106	0.242824	0	0	0.204613	0	0	0.122466	0.105238	0	0	0.155583	0	0.131421	0	0	0.132777	0	0	0
Sevir.1G182200	37.3319	34.012	34.3411	33.7726	36.0969	35.7072	40.6847	42.1728	43.6065	42.369	44.0486	34.1369	38.1953	34.0065	34.673	36.544	37.7532	36.5079	39.1194	37.5841	36.2647	30.9696
Sevir.1G182300	0.106317	0.121081	0.153466	0.252669	0.117922	0.14511	0.0707933	0.223865	0.13431	0.0550407	0.0539407	0.12544	0.117763	0.0596816	0.114105	0.0281817	0.197219	0.0717545	0.144174	0.0635037	0.0260895	0.037496
Sevir.1G182400	39.8552	47.9484	18.6992	13.0319	9.6639	25.7716	17.3711	25.5496	31.3993	26.1795	30.5797	58.7884	56.6564	36.7572	21.9957	34.6546	39.8137	26.6558	29.3272	43.5174	22.8342	35.136
Sevir.1G182500	14.1907	8.50957	13.0046	5.46214	8.63485	6.01818	6.3613	9.93435	15.4496	12.6498	10.6094	9.66215	9.9968	8.09136	8.09853	7.18032	5.72403	7.87413	7.79735	6.6734	6.7486	6.69362
Sevir.1G182600	0.11053	0.681746	0.0855264	0.594037	0.0790209	0.463629	0.0765652	0	0.163838	0.0910631	0.169015	0.497598	0.585422	0.299863	0.19572	0.833132	0.30293	1.03797	0.452204	0.0992848	0.176722	0.276457
Sevir.1G182700	0.442357	0.39673	0.523343	0.268342	0.417253	0.278466	0.650112	0.413197	0.197194	0.752906	0	0.618234	0.489736	0.895864	0	1.01506	0.771244	0.344058	0	0	1.54677	1.30289
Sevir.1G182800	10.4892	13.4836	12.7441	23.3761	15.7158	17.8648	15.6467	21.3416	21.9746	18.0412	17.0992	17.976	9.33989	10.6821	15.0262	14.2582	11.66	14.5976	13.754	16.4283	12.2137	11.5296
Sevir.1G182900	5.4231	4.65292	4.67282	4.57536	6.64435	8.08222	7.09638	12.7988	15.7693	11.8486	14.2167	5.69701	4.27845	5.21769	4.88123	6.92586	7.62558	6.02695	10.3758	9.9962	8.23921	5.6027
Sevir.1G183000	11.3813	10.6808	9.96575	13.868	13.1003	14.4069	13.5006	12.1891	12.0304	9.87323	11.3819	10.6736	10.4902	10.5561	10.1453	12.4592	15.3187	12.2593	13.6295	12.1859	11.3053	7.53258
Sevir.1G183100	0.0262951	0.0632671	0	0	0	0	0	0	0	0	0	0.053213	0.0376913	0.0739215	0.0444129	0	0	0	0	0	0	0
Sevir.1G183200	32.3252	38.0435	23.4251	43.1713	55.3514	43.9343	49.5581	16.4729	15.0646	15.9182	10.0609	37.1741	32.5132	30.0226	39.9738	68.4442	57.6425	60.4925	27.093	26.0274	36.5358	20.4856
Sevir.1G183300	20.5408	14.1756	17.344	15.4661	10.6683	10.9124	8.69985	5.49841	4.59806	4.25202	5.67557	21.9225	21.989	16.1088	14.6092	11.5515	14.844	16.0602	7.13308	5.03173	8.19859	7.35264
Sevir.1G183400	11.9237	8.46631	8.73277	14.2262	11.7525	9.24645	12.5033	7.20841	6.09137	7.57357	3.81424	11.326	15.4615	13.1762	11.4294	12.0389	10.8413	11.1089	5.89164	4.76027	8.76299	6.93138
Sevir.1G183500	0	0	0	0	0	0	0	0	0	0	0	0	0	0	0	0	0	0	0	0	0	0
Sevir.1G183600	3.08336	1.44521	1.48343	1.35007	0.681391	0.724095	0.881184	0.785129	0.309732	0.631701	0.23748	0.906767	1.3432	1.66052	0.960206	0.464221	0.951354	0.911407	0.416177	0.369814	0.442617	0.195999
Sevir.1G183700	8.55166	7.40276	3.80478	10.9261	1.31906	3.30087	1.37919	0.626171	1.64276	0.679388	0.975844	4.03306	2.98204	12.6494	3.94249	1.09689	2.27093	1.00709	1.02449	0.701316	0.790882	0.62874
Sevir.1G183800	9.2747	8.97155	8.56193	9.34287	9.20959	11.5077	10.1038	11.2344	10.6497	11.3815	10.2818	9.51324	9.38606	10.4863	10.8859	10.2369	11.9322	9.35618	10.1414	10.3644	10.7355	9.41048
Sevir.1G183900	0.234973	0.505611	0.390121	0.377176	0.311357	0.27965	0.302166	0.250578	0.310581	0.224419	0.388852	0.231082	0.254072	0.360722	0.314223	0.633948	0.458759	0.241329	0.268806	0.275639	0.14554	0.298023
Sevir.1G184000	0	0	0	0	0	0	0	0	0	0	0	0	0	0	0	0	0	0	0	0	0	0
Sevir.1G184100	1.8917	2.7709	3.50526	1.69705	2.15066	1.09315	1.1797	0.633806	1.37227	0.583119	1.49234	4.31	3.84928	4.05507	1.82796	3.05192	0.995468	3.35448	1.96222	2.34284	1.83628	0.565246
Sevir.1G184200	0.145127	0.0325006	0.198592	0	0	0	0	0.0452414	0.0430628	0	0	0	0.0381515	0.184963	0	0	0.110528	0	0	0	0.0402363	0
Sevir.1G184300	25.8435	16.0862	41.4706	14.3436	6.08391	8.90999	9.55099	26.3302	40.2458	34.8358	21.4857	12.9506	11.5673	18.0473	8.28732	5.99594	5.63011	8.36307	5.98881	5.29417	6.4624	3.94713
Sevir.1G184400	28.2213	22.0822	24.3418	30.1198	30.7958	29.6808	25.1496	33.1114	36.8275	25.7956	31.632	18.7511	20.7199	17.6782	20.0979	26.451	31.6394	23.5518	34.9988	35.7889	23.357	16.4759
Sevir.1G184500	0.349295	1.2848	1.17693	0	1.51468	0.42511	0.419597	0.806476	0.768346	0.720528	0.906368	0.287913	1.20083	0.672357	1.55945	1.77818	1.02098	1.04502	1.25011	1.48817	1.42091	2.08152
Sevir.1G184600	0	0.836661	0	0	1.01428	0	0	0	0.973171	0	0	1.8123	0	0	3.58394	0	0	0	0	0	0	0
Sevir.1G184700	0.0340257	0.0787942	0.04937	0	0.0945311	0.0735427	0.0930065	0.112412	0.159087	0.0540703	0.10643	0	0	0.057429	0	0	0.135113	0	0.215792	0	0.256339	0.217821
Sevir.1G184800	5.87276	4.96212	5.30485	4.95034	1.97616	1.67873	1.73554	0.952397	0.30904	0.825527	0.705141	7.67107	11.5057	5.435	7.84099	2.80448	4.48609	3.3057	1.32129	1.56716	0.692664	0.719512
Sevir.1G184900	230.321	304.691	267.32	389.953	255.9	270.574	262.067	228.311	205.974	249.121	255.964	308.227	283.482	307.666	304.621	275.542	255.424	249.029	266.803	268.341	266.583	331.638
Sevir.1G185000	12.8896	11.1873	14.4718	13.1719	12.1932	13.031	11.5537	14.5146	14.6046	13.2678	11.1685	11.7108	14.5172	13.8908	14.5152	14.9849	14.0541	13.3565	13.9702	15.7189	12.9161	10.4284
Sevir.1G185100	0.116907	0.311449	0.404841	0.214166	0.166152	0.223343	0	0.320829	0.634736	0	0.186563	0.5009	0.185001	0.231693	0.891015	1.54467	1.22365	0.405593	0.455988	1.63769	1.58873	0.652181
Sevir.1G185200	35.7239	37.3449	39.1642	46.1573	50.2606	43.8898	46.5649	47.8199	43.7297	44.7462	42.5615	38.0497	41.0948	39.6757	42.5039	45.0723	47.6751	44.81	43.819	43.997	39.5621	47.7996
Sevir.1G185300	6.98623	6.07229	7.1453	7.17079	7.51477	8.92342	8.91745	12.1114	10.2006	8.83599	8.90134	6.86952	5.63402	6.35139	6.48166	8.17423	8.93741	7.1169	9.57403	8.69536	8.06108	7.16462
Sevir.1G185400	0	0.311793	0	0	0.494523	0	0	0	0.604753	0	0.180567	0.508126	0.388574	0	0	0.19411	0	0.683534	0	0	0.202558	0
Sevir.1G185500	1.8268	1.73957	2.15739	1.9619	2.14489	2.52592	2.18945	3.14063	3.13964	2.88114	2.63152	1.90537	1.9954	2.13595	1.71935	2.60146	2.005	2.31101	2.8533	2.51425	2.80757	1.98359
Sevir.1G185600	1.90263	2.53578	2.2315	0.924103	1.24376	0.837961	2.21879	1.63335	1.37066	2.47554	0.479147	1.62763	2.01785	2.33545	2.23628	1.08762	1.12175	2.32127	1.79987	0.478524	1.16043	1.0919
Sevir.1G185700	7.03854	5.82551	6.44449	6.98469	7.75763	9.05848	8.28758	10.4927	9.08748	9.21192	9.95767	6.15967	6.21936	6.15276	6.48077	7.39926	9.15673	6.87158	7.16007	8.82564	7.71641	6.0869
Sevir.1G185800	6.2263	4.3251	11.3412	3.60397	4.5637	4.59139	3.94808	1.27404	0.83541	1.13193	1.05072	4.8542	2.72791	3.41919	4.60407	2.75571	0.526901	2.33658	1.23692	0.561416	2.3464	2.89942
Sevir.1G185900	0.816419	0.163023	0.41903	0.12946	0.0953349	0.741635	0.101772	0.327066	0	0.338327	0	0	0.0977088	0.24979	0	0.229239	0.139856	0	0.14345	0	0	0
Sevir.1G186000	0.344031	0.271658	0.16881	0.199112	0.318784	0.23403	0	0.0840548	0.0805464	0.181166	0.086286	0	0	0	0	0	0	0.0597818	0	0	0.0866228	0.128198
Sevir.1G186100	16.9609	15.6396	16.4988	18.0625	20.3574	23.4641	20.628	24.1942	25.9428	23.894	25.458	19.4122	18.1426	18.7553	18.062	24.0916	26.5147	18.7872	24.6454	27.4747	22.4755	16.5416
Sevir.1G186200	3.08363	2.70973	1.75014	5.08615	1.06755	4.81428	4.54184	6.26997	6.08748	3.2411	9.28942	2.19985	1.18081	1.91278	0.656517	5.69012	4.99037	1.76541	5.74745	3.72685	1.66152	0.959717
Sevir.1G186300	0	0	0	0	0	0	0	0	0	0	0	0	0	0	0	0	0	0	0	0	0	0
Sevir.1G186400	0	0	0	0	0	0	0	0	0	0	0	0	0	0	0	0	0	0	0	0	0	0
Sevir.1G186500	0	0	0	0	0	0	0	0	0	0	0	0	0	0	0	0	0	0	0	0	0	0
Sevir.1G186600	0	0	0	0	0	0	0	0	0	0	0	0	0	0	0	0	0	0	0	0	0	0
Sevir.1G186700	2.60714	2.61847	1.89285	2.50102	2.90068	2.85503	2.60953	3.60834	3.64591	4.06043	3.88251	4.27753	5.82807	4.45982	4.7026	5.5828	5.26874	6.13924	4.82582	5.38938	7.07923	6.40506
Sevir.1G186800	0	0	0	0	0	0	0	0	0	0	0	0	0	0	0	0	0	0	0	0	0	0
Sevir.1G186900	0	0	0	0	0	0	0	0	0	0	0	0	0	0	0	0	0	0	0	0	0	0
Sevir.1G187000	0	0	0	0	0	0	0	0	0	0	0.0287006	0	0	0	0	0	0	0	0	0	0	0
Sevir.1G187100	0	0	0	0	0	0	0	0	0	0	0	0	0	0	0	0	0	0	0	0	0	0
Sevir.1G187200	0	0	0	0	0	0	0	0	0	0	0	0	0	0	0	0	0	0	0	0	0	0
Sevir.1G187300	0	0	0	0	0	0	0	0	0	0	0	0.330545	0	0	0	0.370375	0	0	0	0	0	0
Sevir.1G187400	0.0168606	0	0	0	0.0218278	0	0	0	0	0	0	0	0.0214518	0	0	0.0265336	0.0542605	0.0963815	0	0	0	0
Sevir.1G187500	8.50862	8.88042	9.10442	7.73739	8.51708	9.84767	8.38651	9.71058	8.44331	8.61489	8.7465	8.65505	7.7545	8.47675	8.53491	7.7233	9.43974	7.59739	8.69718	7.67315	6.98725	8.09369
Sevir.1G187600	242.965	263.143	283.878	329.048	261.423	277.154	236.379	227.301	210.658	206.44	213.698	229.954	273.894	285.435	250.369	236.329	280.022	269.418	277.052	238.071	225.974	225.949
Sevir.1G187700	11.4685	12.6302	10.2861	9.41333	12.1072	11.3346	11.628	26.8759	24.9635	26.7387	30.1009	14.4895	12.3007	10.6137	11.521	17.4615	15.1502	14.9434	23.5201	33.8071	28.791	41.0694
Sevir.1G187800	0	0	0	0	0	0	0	0	0	0	0	0	0	0	0	0	0	0	0	0	0	0
Sevir.1G187900	0	0	0	0	0	0	0	0	0	0	0	0	0	0	0	0	0	0	0	0	0	0
Sevir.1G188000	0	0	0	0	0	0	0	0	0	0	0	0	0	0	0	0	0	0	0	0	0	0
Sevir.1G188100	0	0	0	0	0	0	0	0.222432	0	0.28234	0	0.998533	0	0.333584	0	0	0	0.194342	0.643765	0	0.566282	0
Sevir.1G188200	0	0	0	0	0	0	0	0	0	0	0	0	0	0	0	0	0	0	0	0	0	0
Sevir.1G188300	0	0	0	0	0	0	0	0	0	0	0	0	0	0	0	0	0	0	0	0	0	0
Sevir.1G188400	5.98839	3.89213	2.65002	0.891813	0.348114	0.872233	0	0.63807	0.637306	0	0.391282	3.27215	3.63372	1.52505	2.44357	1.23654	1.17292	0.876158	0.940575	0	0.439171	0
Sevir.1G188500	27.6607	22.9569	29.0547	25.4724	29.5444	30.9301	32.0403	35.1096	36.3679	35.2767	32.6294	21.7323	23.1424	26.678	26.3467	26.1602	26.7156	27.56	26.4406	27.83	25.4536	28.4192
Sevir.1G188600	0.0172966	0.0198524	0	0	0	0	0	0	0	0	0	0	0.0233152	0	0	0	0	0	0	0	0	0
Sevir.1G188700	0.0170779	0	0	0	0	0	0	0	0	0	0	0	0	0	0	0	0	0	0	0	0	0
Sevir.1G188800	7.59673	5.90117	6.47672	7.93157	7.08953	8.34291	7.70999	9.68957	8.94849	7.61476	7.71312	7.19909	6.48886	7.70087	7.88141	7.20349	9.28632	7.46033	8.18307	8.8548	6.79325	5.24731
Sevir.1G188900	0	0	0	0	0	0	0	0	0	0	0	0	0	0	0	0	0	0	0	0	0	0
Sevir.1G189000	0	0	0	0	0	0	0	0	0	0	0	0	0	0.396781	0	0	0	0	0	0	0	0
Sevir.1G189100	1.01135	0.636392	0.304761	0.802347	0.305985	0.0937946	0.420303	0.704274	0.746261	0.421127	0.64222	0.479481	0.450163	0.642829	0.761553	0.905214	0.169776	0.536532	0.46532	0	0.39017	0.334891
Sevir.1G189200	0.930725	0.572051	1.45945	0.714956	0.73846	0.535039	0.920002	0.694008	1.15742	0.429681	0.307822	0.945442	0.677539	1.08951	1.16043	0.65267	0.359316	1.15339	0.534149	0.59274	0.417474	0.946493
Sevir.1G189300	34.7982	28.5913	30.3888	28.6198	27.01	24.7651	30.3886	22.3848	22.4262	29.9694	25.7793	33.0055	36.207	33.1914	39.6623	32.5645	32.2572	29.3247	26.6024	24.367	30.1823	35.2858
Sevir.1G189400	0	0	0	0	0	0	0	0	0	0	0	0	0	0	0	0	0	0	0	0	0	0
Sevir.1G189500	11.095	13.1036	12.527	15.8253	11.9345	15.4079	14.3939	15.6838	16.8048	13.536	16.7149	12.5359	9.70853	14.1038	11.7446	12.8548	14.0584	11.6593	13.7293	12.8257	13.7576	10.5485
Sevir.1G189600	0	0	0	0	0	0	0	0	0	0	0	0	0	0	0	0	0	0	0	0	0	0
Sevir.1G189700	0.0361106	0.0407991	0.0334637	0.0193426	0.169026	0.139701	0.310186	0.259244	0.283906	0.175223	0.180958	0	0	0	0	0.0186542	0	0.0233411	0	0	0.0675557	0.0520027
Sevir.1G189800	0	0	0	0	0	0	0	0	0	0	0	0	0	0	0	0	0	0	0	0	0	0
Sevir.1G189900	0.0322228	0.145489	0.0900277	0.110422	0.0846004	0.0645278	0.126004	0	0	0.0492079	0.0479469	0.150113	0.0828183	0.0529685	0	0	0	0.127457	0	0	0.0461876	0.0650377
Sevir.1G190000	1.01622	0.669531	0.469963	0.52068	0.581087	0.594505	0.364614	0.697971	0.805517	0.903618	0.664832	1.40776	1.05856	0.270982	0.676929	0.545408	0.321469	0.544782	0.412452	0.882706	0.375885	0.951101
Sevir.1G190100	1.36259	2.94925	1.53324	4.26693	3.01323	2.93599	4.30161	6.95061	5.87032	6.50656	8.65513	10.4267	7.03626	8.68917	5.95925	5.64973	9.06443	7.49787	6.18272	7.02079	5.22166	11.4798
Sevir.1G190200	0	0	0	0	0	0	0	0.0790394	0	0	0	0	0.0805103	0	0	0	0	0.0600049	0	0	0.0884985	0
Sevir.1G190300	0	0	0.591663	0	0	0	0	0	0	0	0	0	0	0	0	0	0	0	0	0	0	0
Sevir.1G190400	50.0399	39.7724	54.8186	53.6097	43.5355	53.9683	47.3711	58.8809	59.7746	41.7163	44.1953	37.2709	37.976	47.9593	36.8671	35.0241	56.236	39.5421	48.179	49.6066	35.0155	26.2674
Sevir.1G190500	1.99844	1.37181	2.25899	0.840873	0.377141	0.953849	0.385775	0.291062	0	0.33839	0.319284	1.6391	2.51498	0.873373	0.602911	0.109698	0.239868	0.302633	0.266485	0.236745	0	0
Sevir.1G190600	79.0137	78.1425	83.2318	92.007	87.3934	82.7833	73.0906	73.3534	64.829	68.3818	70.5414	81.736	89.8713	89.8892	83.7949	88.3105	93.8895	85.7281	86.9217	82.1776	79.0136	70.9527
Sevir.1G190700	1209.58	1268.81	1399.51	1378.16	1492.84	1379.89	1387.58	1290.73	1421.8	1326.3	1237.52	1262.08	1289.17	1396.65	1299.54	1348.71	1400.12	1444.6	1473.86	1436.64	1331.61	1514.48
Sevir.1G190800	1.33876	0.87185	0.874588	1.11829	0.984121	1.365	1.28036	1.83447	1.23369	1.50008	1.25736	1.01181	0.786776	0.642987	0.680428	0.974522	1.13299	0.827566	0.803496	1.1873	0.846369	0.630155
Sevir.1G190900	5.84512	5.22845	5.05096	6.07729	7.68105	7.97702	7.81456	9.88711	8.44483	8.55283	8.36108	5.65736	5.53743	6.36356	6.9739	7.15927	8.30224	7.86031	8.21409	9.60715	8.01347	6.48215
Sevir.1G191000	6.41905	5.27582	7.42203	5.20951	5.58627	5.28629	5.88802	4.91521	4.33155	5.04515	5.17557	5.60336	5.83038	7.29609	8.00835	6.73237	6.14614	7.2537	5.5516	5.92583	6.15898	5.4543
Sevir.1G191100	19.0903	18.2081	21.9925	20.2377	17.3848	20.4866	18.5486	15.1998	15.6221	14.2076	14.3953	18.7405	21.8574	17.979	21.2629	20.2258	22.1857	24.2958	24.0441	21.9181	22.1443	18.6378
Sevir.1G191200	1.32099	1.77098	4.50676	2.21533	1.00518	3.25519	1.81142	0.803349	0.930057	2.32658	1.91222	1.54647	2.63463	2.57702	1.1479	1.03864	1.68075	2.18727	2.08225	0.672415	1.52237	3.74283
Sevir.1G191300	0.461855	0.45994	0.189539	0.317854	0.451519	0.375536	0.742458	0.825072	0.626567	0.797464	0.782657	0.104279	0.290203	0.147173	0.457314	0.462727	0.20972	0.511582	0.462636	0.854761	0.775909	0.407249
Sevir.1G191400	0	0	0	0	0	0	0	0	0	0	0	0	0	0	0	0	0	0	0	0	0	0
Sevir.1G191500	0	0	0	0	0	0	0	0	0	0	0	0	0	0	0	0	0	0	0	0	0	0
Sevir.1G191600	0.236164	0.294597	0.848414	0.340615	0	0.503718	0.174585	0.0935464	0.0905957	0	0.195807	0.15906	0.352498	0.221851	0	0.297146	0.346229	0.0671939	0	0.674389	0.0976738	0.435522
Sevir.1G191700	13.3118	14.585	17.3365	15.174	13.9192	16.3901	16.506	16.334	16.0619	15.4946	16.7852	15.0803	14.9391	15.7939	14.6006	15.4637	13.2992	15.5732	15.7155	15.1184	15.8327	19.8987
Sevir.1G191800	0	0	0	0	0	0	0	0	0	0	0	0	0	0	0	0	0	0	0	0	0	0
Sevir.1G191900	0	0	0	0	0	0	0	0	0	0	0	0	0	0	0	0	0	0	0	0	0	0
Sevir.1G192000	0	0	0	0	0	0	0	0	0	0	0	0	0	0	0	0	0	0	0	0	0	0
Sevir.1G192100	0	0	0	0	0	0	0	0	0	0	0	0	0	0	0	0	0	0	0	0	0	0
Sevir.1G192200	0	0	0	0	0	0	0	0	0	0	0	0	0	0	0	0	0	0	0	0	0	0
Sevir.1G192300	0	0	0	0	0	0	0	0	0	0	0	0	0	0	0	0	0	0	0	0	0	0
Sevir.1G192400	0	0.190272	0.127923	0	0	0	0	0.247414	0	0.228808	0	0.211278	0	0	0	0.341958	0.102794	0.16282	0.869452	0	0.361318	0.216877
Sevir.1G192500	0.0643242	0.25015	0.107665	0	0	0	0.25602	0	0.0782216	0	0.358431	0.175735	0.102053	0.123046	0	0	0	0.0708451	0.112553	0.100145	0	0.18643
Sevir.1G192600	31.3598	33.574	33.8895	34.8227	28.7456	20.4147	29.0625	16.3363	17.0947	19.1198	11.9942	34.0972	36.723	36.6143	43.4993	23.2647	25.9453	25.9127	11.5628	10.9516	16.7988	18.8098
Sevir.1G192700	1.68994	2.29024	1.6575	2.27274	2.02164	2.44801	2.56343	2.39834	2.10145	2.05652	2.3961	2.50526	1.89561	1.96953	1.68357	1.81126	2.2032	1.87216	2.16469	2.07924	2.1349	1.66998
Sevir.1G192800	1.01555	0.713085	1.04508	1.15647	1.7991	1.69872	1.47301	2.61147	2.12624	2.59161	1.88848	0.924386	0.979447	1.35893	1.83457	1.09175	1.50964	1.48438	2.00266	1.87956	2.26519	1.3302
Sevir.1G192900	0.470736	0.450852	0.310739	0.122186	0.109362	0.105277	0.204615	0.162288	0.156453	0.298587	0.180571	0.476187	0.405954	0.302343	0.33928	0.167977	0.258541	0.197733	0.101374	0.142096	0.199116	0.124692
Sevir.1G193000	0	0.0841286	0	0	0	0	0	0.193873	0.583378	0	0	0	0	0	0	0	0.116637	0	0	0.120685	0.214184	0
Sevir.1G193100	2.74158	2.61423	2.40177	3.64428	2.6961	3.86282	3.39462	5.00931	4.4171	3.28445	4.23955	1.90904	1.95116	2.28715	2.23299	3.24516	3.43958	2.61193	3.91253	3.57892	2.78559	2.73243
Sevir.1G193200	0	0	0	0	0	0	0	0	0	0	0	0	0	0	0	0	0	0	0	0	0	0
Sevir.1G193300	4.24062	4.19492	3.83179	4.96369	4.19838	5.02533	3.84886	6.03315	4.01173	4.17067	5.04451	4.19663	4.9103	4.49409	3.86456	6.40444	6.31249	5.19017	6.20899	5.10524	4.94949	3.4667
Sevir.1G193400	84.7952	63.6742	69.12	91.901	51.5741	67.3215	51.2248	49.9325	54.5707	41.9098	48.7743	64.1359	56.2741	79.5957	55.9192	52.5472	58.6509	44.511	52.5824	47.7737	43.6454	29.0737
Sevir.1G193500	34.6067	41.0913	38.2453	52.7984	36.7559	42.7958	38.9931	44.8638	41.291	34.7802	39.9583	40.4311	32.7746	42.4808	36.9342	38.3244	38.2395	34.7147	39.2898	39.2125	36.5077	39.0231
Sevir.1G193600	0.707272	0.357159	0.33793	0.536203	0.429897	0.354219	0.582529	0.772666	0.56784	0.492029	0.604213	0.722023	0.609464	0.515113	0.693022	0.507623	0.491832	0.43622	0.320223	0.673346	0.483027	0.417576
Sevir.1G193700	5.09881	4.32937	4.54069	5.74044	5.62779	6.90683	5.8731	7.59637	6.63243	6.42471	7.10592	4.57595	4.42685	5.21134	4.3524	5.30153	6.10863	5.66263	6.33994	6.64462	5.3157	4.58595
Sevir.1G193800	0	0	0	0	0	0	0	0	0	0	0	0	0	0	0	0	0	0	0	0	0	0
Sevir.1G193900	0	0	0	0	0	0	0	0	0	0	0	0	0	0	0	0	0	0	0	0	0	0
Sevir.1G194000	27.3299	26.0752	28.1509	26.6954	34.5711	30.7137	32.9825	36.0224	35.3689	30.9668	27.4388	22.1513	27.0357	27.4668	28.8269	30.6913	35.9386	35.2512	36.2523	33.6559	34.2583	29.5573
Sevir.1G194100	11.4206	10.0052	11.0012	13.0692	12.1474	13.409	12.5207	16.7226	16.94	14.6164	16.5213	11.3968	9.8443	11.1025	11.2315	12.3067	13.2847	10.7933	14.155	13.0382	11.0985	12.1947
Sevir.1G194200	13.1286	12.4866	13.4933	16.1681	15.4316	17.2961	16.1427	19.4564	17.0571	17.2291	16.802	14.5198	15.0539	14.78	14.0263	16.0427	20.6016	16.0308	18.5006	16.8185	16.1669	13.8954
Sevir.1G194300	27.933	36.1254	35.2857	25.7179	29.9615	25.7552	28.5528	23.3378	22.5038	30.757	29.2949	34.0604	40.8324	38.0132	34.9681	37.8377	33.4837	42.0689	29.6266	29.4133	33.2508	45.8958
Sevir.1G194400	0	0	0	0	0	0	0	0	0	0	0	0	0	0	0	0	0	0	0	0	0	0
Sevir.1G194500	2.35407	1.54898	1.27203	1.49414	1.49983	1.10956	0.455347	1.18477	1.55276	1.76906	2.34109	1.43856	2.96435	0.976007	2.35686	2.67751	2.83982	1.50952	1.25758	1.7353	2.76619	1.33066
Sevir.1G194600	1.79729	1.23334	1.44044	1.59138	2.54364	2.64742	2.05167	3.04775	3.51975	3.06102	2.53259	1.14	1.2447	0.747734	1.26099	2.09477	2.51984	1.79986	2.40973	2.62893	2.29323	2.09411
Sevir.1G194700	7.91785	6.43394	8.37474	8.91595	8.60676	7.03317	8.92848	9.05405	8.24533	9.78225	7.38019	7.55012	7.81425	8.23261	7.90447	8.26054	7.16838	8.38931	7.95924	7.19576	9.12686	7.30764
Sevir.1G194800	0	0	0	0	0	0	0	0	0	0	0	0	0	0	0	0	0	0	0	0	0	0
Sevir.1G194900	0	0	0	0	0	0.0443481	0	0	0	0	0	0	0	0	0	0	0	0	0	0	0	0
Sevir.1G195000	0.310194	0.16546	0.162953	0.125658	0.0142155	0.0410132	0.0699699	0.0608039	0	0.0658051	0.0460675	0.287255	0.256685	0.0752794	0.252196	0.0343028	0.253353	0.186756	0.0203161	0.088945	0.0161012	0
Sevir.1G195100	0	0	0	0	0	0	0	0	0	0	0	0	0	0	0	0	0	0	0	0	0	0
Sevir.1G195200	20.8092	16.1464	17.1247	18.8971	18.7978	23.1758	19.8526	24.5622	21.9806	21.2945	21.2167	16.8417	17.1787	16.7011	17.3073	18.3496	23.5885	18.7423	19.5804	20.6933	18.272	16.0797
Sevir.1G195300	0.793073	0.574011	0.498315	0.787541	0.873143	1.54806	0.845315	1.01485	0.978151	0.742937	1.63643	1.12836	0.495302	0.651487	0.308358	1.02673	1.23646	0.928671	0.861311	1.02822	0.425916	0.123774
Sevir.1G195400	3.03591	2.86139	2.46787	2.9014	2.37794	3.06947	3.15761	2.81488	3.43108	3.70025	3.20859	3.07975	2.34482	2.7637	2.77443	3.26931	2.78131	2.45324	3.1955	2.70914	3.34436	4.26397
Sevir.1G195500	3.79866	3.32567	2.49196	2.45588	2.14879	1.86235	1.37684	2.03012	2.19289	2.68312	1.7455	4.23035	4.1342	1.53204	1.6261	3.42691	2.35465	2.82602	3.31287	3.37344	3.50095	1.07389
Sevir.1G195600	13.8197	11.4203	15.8241	9.86669	14.0629	11.4267	14.6073	10.4273	14.0701	17.4637	14.5594	11.6544	16.5844	16.4108	14.53	16.374	13.6753	13.7398	13.0069	13.7951	18.814	17.6576
Sevir.1G195700	15.1383	14.9117	14.9839	16.9501	18.3033	20.8562	20.1165	18.3614	16.9922	18.599	20.1384	15.4802	17.5275	16.9916	16.6421	18.3504	17.3492	17.7363	19.7837	16.2902	18.1051	15.8668
Sevir.1G195800	4.23646	4.44351	5.24559	3.76747	3.6338	3.19565	3.23312	2.9577	2.44795	2.98279	2.52645	3.82687	3.46377	4.16081	3.52019	3.51897	3.93405	3.63586	2.85405	2.82889	2.89531	3.08325
Sevir.1G195900	5.52827	5.23164	5.35223	5.45436	5.90171	6.25584	6.7002	6.07203	6.43496	5.75148	6.40316	4.04082	4.59672	5.94572	5.3803	7.1562	8.05929	6.02742	6.79134	6.89824	5.72928	5.95655
Sevir.1G196000	69.5101	65.833	75.306	62.2947	77.8306	62.321	71.431	54.7079	57.2112	72.2356	65.4379	67.8138	70.8905	59.4063	84.7546	71.5781	49.6688	79.6723	62.0514	57.5302	74.3206	95.5903
Sevir.1G196100	0	0	0	0	0	0	0	0	0	0	0	0	0	0	0	0	0	0	0	0	0	0
Sevir.1G196200	6.07471	5.80548	6.14307	7.30253	6.37113	7.73441	7.11569	9.12384	8.38558	6.75931	9.55106	6.71651	5.52075	6.09411	5.76636	6.41904	7.87611	5.79537	6.67946	6.4119	5.61072	5.43991
Sevir.1G196300	0.905572	0.648393	0.672554	0.646535	0.641795	0.400923	0.410927	0.247478	0.381868	0.47661	0.35358	0.842495	0.77396	0.478401	0.518462	0.548629	0.611041	0.600902	0.529984	0.879743	0.518855	0.309946
Sevir.1G196400	13.7412	11.767	12.1519	16.0178	12.8415	18.3866	14.2718	18.4113	20.1162	13.3501	17.1323	12.4741	11.8259	12.5033	12.5371	15.2448	17.7004	13.183	17.4959	17.1544	13.1886	9.45145
Sevir.1G196500	0.745686	0.533865	0.5904	0.382436	0.412708	0.234312	0.341096	0.584809	0.499976	0.543661	0.338431	0.842711	0.601983	0.63924	0.36176	0.239054	0.551127	0.210036	0.42627	0.295087	0.466496	0.277244
Sevir.1G196600	0.670845	0.48001	0.59118	0.821342	0.437414	0.677386	0.342303	0.762967	0.431719	0.692884	0.313584	0.645531	0.779395	0.604782	0.743157	0.549865	0.738516	0.74726	0.428232	0.33127	0.420822	0.265572
Sevir.1G196700	12.077	11.6317	12.2908	14.3319	14.6072	16.4198	15.535	18.6693	16.9147	14.087	16.0376	11.122	11.2093	11.0004	14.0518	13.8573	14.9781	14.1405	14.9437	15.9623	14.3443	13.4752
Sevir.1G196800	1.06214	1.18184	0.992671	1.12534	1.23292	1.62096	1.39415	1.50496	1.1524	1.13778	1.51055	0.99971	0.858782	0.806713	0.849681	0.910672	1.06628	0.805697	1.22048	1.00642	0.914246	1.24141
Sevir.1G196900	0	0	0.25575	0	0	0	0.430908	0.214317	0	0	0	0.206797	0.234872	0	0	0	0	0	0	0	0.253768	0
Sevir.1G197000	4.39026	3.65625	6.49686	2.78066	1.67857	2.09897	1.79749	3.51696	2.97122	3.01885	2.85594	4.25082	4.88673	3.34874	2.84821	2.00917	5.30085	2.64825	5.95919	4.78138	3.54969	3.13004
Sevir.1G197100	0	0	0	0	0	0	0	0.130292	0	0	0	0	0	0	0	0	0	0.0940776	0	0	0	0
Sevir.1G197200	2.78735	1.89184	1.28504	1.29707	1.58658	2.10657	1.76185	1.87443	2.34826	1.98789	1.86514	1.67022	1.71701	0.907155	1.52241	0.929898	2.17076	1.55028	1.68103	1.15012	1.24666	0.675693
Sevir.1G197300	11.0791	8.75547	9.84635	7.56538	8.5956	10.1703	11.2393	10.3646	12.4952	12.102	12.7417	13.2796	10.2818	10.2798	9.80491	10.0639	10.4062	10.5451	10.6473	9.62412	9.83909	10.2707
Sevir.1G197400	0	0	0	0	0	0	0	0	0	0	0	0	0	0	0	0	0	0	0	0	0	0
Sevir.1G197500	5.51388	3.57878	4.01954	4.34645	5.15621	4.23216	4.73201	5.56509	5.44972	4.70287	4.41084	3.87313	4.4783	3.23828	4.85885	4.72445	5.77068	4.9228	5.11353	5.77596	4.36989	3.43584
Sevir.1G197600	0.358218	0.202241	0.366562	0.0962955	0	0.0983841	0.173534	0	0.140808	0	0.0818648	0.517188	0.0865028	0.425252	0.202497	0.178918	0	0.123151	0.307789	0	0.0911404	0
Sevir.1G197700	16.057	21.6296	18.8204	25.495	16.6695	18.9938	19.0825	18.002	16.2236	17.4727	20.4964	22.3673	18.5499	21.9631	21.3589	18.6173	18.1663	19.33	19.0352	18.8005	16.7922	18.9598
Sevir.1G197800	22.1328	17.5137	22.2158	22.0062	23.5754	23.4491	23.3357	27.5107	29.4266	25.0009	24.836	18.8229	21.0527	20.3671	20.9279	22.3583	27.9627	21.9056	27.0742	25.4395	21.6642	18.5494
Sevir.1G197900	12.8882	12.8269	15.0602	10.6418	13.5805	12.3074	13.1901	10.3609	11.0627	12.0316	10.0514	15.0512	15.2385	14.017	14.7084	14.7737	13.2119	13.9235	10.07	12.4616	14.2357	15.5153
Sevir.1G198000	1.71414	1.32403	1.02459	2.09301	1.88827	3.04607	1.94449	3.75125	2.76184	1.72874	2.90108	1.66785	1.09952	1.42213	1.57668	1.92645	3.27092	1.48953	2.17479	2.57516	1.31686	0.666381
Sevir.1G198100	18.7505	19.4313	22.8677	18.8904	16.6977	17.0647	18.5158	15.7105	17.7141	18.7753	20.0237	23.9625	18.3276	20.3745	20.5908	19.7601	16.6991	21.7217	20.8022	17.6518	19.7716	16.1839
Sevir.1G198200	30.7032	29.049	33.2631	32.1534	33.6746	35.2381	32.1562	37.1647	35.3752	33.3868	33.4316	28.7424	28.2692	28.3004	30.3774	29.3082	34.954	32.0325	33.1595	33.7588	29.2489	36.7745
Sevir.1G198300	11.0602	11.7861	11.612	12.965	10.192	10.6515	12.1272	11.4303	11.0023	12.0923	12.43	13.9973	15.0813	13.3592	15.8577	15.0521	13.9758	15.1812	14.8127	14.1689	14.3746	14.7973
Sevir.1G198400	0	0	0	0	0	0	0	0	0	0	0	0	0	0	0	0	0	0	0	0	0	0
Sevir.1G198500	0	0.249459	0.933066	0	0	0	0.847447	0.319486	0.579966	0.995885	0.30634	0.257094	0	0	0.698782	0.653774	0.416707	0.219494	0	0	0.316152	0.507658
Sevir.1G198600	10.7883	7.68706	11.1684	11.8566	13.4641	12.3352	12.7541	14.4305	14.726	11.0826	9.95184	7.41369	8.11726	7.16004	9.32912	9.23898	12.9018	9.64901	10.1686	10.8788	8.03969	5.5246
Sevir.1G198700	0	0	0	0	0	0	0	0	0	0	0	0	0	0	0	0	0	0	0	0	0	0
Sevir.1G198800	27.7237	22.9804	29.8347	28.6667	29.8018	27.9473	28.4169	32.0378	31.7226	28.0932	29.0193	22.3794	28.672	27.4685	25.3004	27.8354	33.1024	29.2886	31.9963	29.5004	26.7432	22.2517
Sevir.1G198900	0	0	0	0	0	0	0	0	0	0	0	0	0	0	0	0	0	0	0	0	0	0
Sevir.1G199000	12.5724	11.0196	13.3381	11.6256	14.5341	14.3306	15.558	17.9936	20.3642	16.6301	15.587	11.7559	11.9896	12.2569	13.2459	13.8781	15.8667	14.1133	16.8242	16.2881	15.2481	13.132
Sevir.1G199100	0	0	0	0	0	0	0	0	0	0	0	0	0	0	0	0	0	0	0	0	0	0
Sevir.1G199200	0	0	0	0	0	0	0	0	0	0	0.0412149	0	0	0	0	0	0	0	0	0.0493928	0	0
Sevir.1G199300	5.44681	6.90905	6.76452	6.2361	5.33149	5.82207	6.29465	4.98661	6.70924	5.89736	5.39744	6.04081	4.9079	5.79276	5.26655	5.21588	4.81022	5.64517	5.32314	5.24477	5.06364	5.39804
Sevir.1G199400	467.757	445.201	446.595	403.543	456.291	411.194	407.012	321.484	375.5	424.75	400.182	434.372	517.685	471.371	488.435	501.747	381.438	459.922	487.017	411.949	523.435	513.497
Sevir.1G199500	147.259	128.023	143.872	151.241	182.724	187.446	187.987	232.343	245.622	203.478	211.38	135.568	123.973	139.202	144.777	158.578	169.609	163.719	204.875	201.776	174.24	139.373
Sevir.1G199600	12.825	9.98319	13.8847	15.7174	18.4928	18.648	16.0836	21.5656	23.6989	16.8069	14.7756	11.1402	13.7558	12.0574	13.1786	15.9326	21.006	16.5512	20.7006	23.2125	17.3446	10.784
Sevir.1G199700	0.152998	0	0	0	0.216884	0.271822	0.454838	0	0	0	0.235222	2.7547	0	1.3242	0.315495	0	0	0.37135	0	0.508145	0.557258	2.00447
Sevir.1G199800	0	0	0	0	0	0	0	0	0	0	0	0	0	0	0	0	0	0.187848	0	0	0	0
[truncated: 33,216 more rows]

## Sheet: Table S8.Auxin-related genes
Supplemental Table S8: Expression of auxin pathway related genes in A10 and spp1 at each developmental stage (10, 12, 14 DAS). Expression was quantified in Fragments Per Kilobase of transcript per Million (FPKM). Significantly expressed gene were highlighted in yellow. Gene annotation and homologs from selected grass species were also listed.
Gene	homolog in maize	Category	A10_10DAS	spp1_10DAS	significant	A10_12DAS	spp1_12DAS	significant.1	A10_14DAS	spp1_14DAS	significant.2	WikiGene.description	InterPro.description	Best.hit.arabi.name	arabi.symbol	arabi.defline	Best.hit.rice.name	rice.defline	Maizev4.gene	Zmays_284.gene	Bradi.gene	Sobic.gene	Seita.gene
Sevir.5G116300	VT2/VANISHING TASSEL2	auxin biosynthesis	18.2431	13.965	no	32.8301	18.5333	yes	22.3253	19.8524	no	tryptophan aminotransferase-related protein 2-like	Pyridoxal phosphate-dependent transferase;EGF-like, alliinase;Allinase, C-terminal;Pyridoxal phosphate-dependent transferase, major region, subdomain 2;Pyridoxal phosphate-dependent transferase, major region, subdomain 1	AT4G24670.2	TAR2	tryptophan aminotransferase related 2	LOC_Os01g07500.1	alliin lyase precursor, putative, expressed	Zm00001d008700_T002; Zm00001d039691_T001	GRMZM2G127308_T01; GRMZM2G066345_T01	Bradi2g04290.1	Sobic.003G052700.1	Seita.5G119600.1; Seita.3G100500.1
Sevir.5G251100	SPI1/SPARSE INFLORESCENCE1		11.2109	12.7648	no	26.5364	21.5062	no	46.137	46.8001	no	probable indole-3-pyruvate monooxygenase YUCCA4-like	Pyridine nucleotide-disulphide oxidoreductase, FAD/NAD(P)-binding domain;Flavin monooxygenase-like;Dimethylaniline monooxygenase, N-oxide-forming;Pyridine nucleotide-disulphide oxidoreductase, class-II	AT5G11320.1	YUC4	Flavin-binding monooxygenase family protein	LOC_Os01g45760.1	YUC4, putative, expressed	Zm00001d044069_T001	GRMZM2G025222_T01	Bradi2g45105.2	Sobic.003G236900.3; Sobic.007G163200.1	Seita.5G243100.1; Seita.3G352600.1
Sevir.5G392400	ZmAUX1/ZmSPP1	auxin influx carrier	32.7744	27.7174	no	30.5551	20.6488	yes	38.4139	26.4755	yes	auxin transporter-like protein 1-like	Amino acid transporter, transmembrane	AT2G38120.1	AUX1,MAP1,PIR1,WAV5	Transmembrane amino acid transporter family protein	LOC_Os01g63770.1	transmembrane amino acid transporter protein, putative, expressed	Zm00001d042809_T003; Zm00001d042809_T008	GRMZM2G127949_T01; GRMZM2G067022_T02	Bradi2g55340.2; Bradi1g68350.1	Sobic.003G361300.1; Sobic.009G156600.1	Seita.5G387200.1; Seita.3G223500.1
Sevir.3G228500	ZmAUX2		6.87198	7.09239	no	4.83456	5.59024	no	7.20822	5.84975	no	auxin transporter-like protein 2-like	Amino acid transporter, transmembrane	AT2G38120.1	AUX1,MAP1,PIR1,WAV5	Transmembrane amino acid transporter family protein	LOC_Os05g37470.2	transmembrane amino acid transporter protein, putative, expressed	Zm00001d038275_T002; Zm00001d042809_T003	GRMZM2G067022_T02; GRMZM2G127949_T01	Bradi2g55340.2; Bradi1g68350.1	Sobic.009G156600.1; Sobic.003G361300.1	Seita.3G223500.1; Seita.5G387200.1
Sevir.8G047900	ZmAUX3		0.230956	0.218588	no	0.217515	0.190402	no	0.429749	0.467939	no	putative auxin transporter-like protein 4-like	Amino acid transporter, transmembrane	AT1G77690.1	LAX3	like AUX1 3	LOC_Os11g06820.1	transmembrane amino acid transporter protein, putative, expressed	Zm00001d053004_T001; Zm00001d028401_T005	GRMZM2G045057_T01; GRMZM2G149481_T01	Bradi1g68350.1; Bradi2g55340.2	Sobic.005G052500.1; Sobic.001G439000.1	Seita.8G047400.1; Seita.9G471700.1
Sevir.9G295700	ZmAUX4		122.695	136.173	no	95.1885	123.046	yes	141.397	166.483	no	auxin transporter-like protein 3-like	Amino acid transporter, transmembrane	AT2G21050.1	LAX2	like AUXIN RESISTANT 2	LOC_Os10g05690.1	transmembrane amino acid transporter protein, putative, expressed	Zm00001d030310_T001; Zm00001d028401_T005	GRMZM2G129413_T01; GRMZM2G149481_T01	Bradi1g68350.1; Bradi3g21090.1	Sobic.001G267100.1; Sobic.001G439000.1	Seita.9G288200.1; Seita.9G471700.1
Sevir.9G475300	ZmAUX5		124.318	124.694	no	152.709	156.866	no	131.422	140.487	no	auxin transporter-like protein 3-like	Amino acid transporter, transmembrane	AT2G21050.1	LAX2	like AUXIN RESISTANT 2	LOC_Os03g14080.1	transmembrane amino acid transporter protein, putative, expressed	Zm00001d028401_T005; Zm00001d028401_T006	GRMZM2G149481_T01; GRMZM2G129413_T01	Bradi1g68350.1; Bradi2g55340.2	Sobic.001G439000.1; Sobic.001G267100.1	Seita.9G471700.1; Seita.9G288200.1
Sevir.3G410700	BIF2/BARREN INFLORESCENCE2		19.4693	21.3632	no	56.6441	42.2525	no	84.8211	81.2113	no	protein kinase PINOID-like	Protein kinase-like domain;Serine/threonine-protein kinase, active site;Serine/threonine- / dual specificity protein kinase, catalytic domain;Protein kinase, catalytic domain	AT2G34650.1	ABR,PID	Protein kinase superfamily protein	LOC_Os12g42020.1	AGC_PVPK_like_kin82y.20 - ACG kinases include homologs to PKA, PKG and PKC, expressed	Zm00001d031068_T001; Zm00001d033234_T001	GRMZM2G171822_T01; GRMZM2G103559_T01	Bradi1g13857.1; Bradi4g01700.1	Sobic.008G170500.1; Sobic.001G156500.1	Seita.3G393100.1; Seita.9G158000.1
Sevir.1G323500		auxin efflux carrier	45.9229	51.1079	no	30.4785	35.7411	no	26.061	29.7739	no	auxin efflux carrier component 1-like	Auxin efflux carrier, plant type;Auxin efflux carrier	AT1G73590.1	ATPIN1,PIN1	Auxin efflux carrier family protein	LOC_Os02g50960.1	auxin efflux carrier component, putative, expressed	Zm00001d018024_T001; Zm00001d052269_T001	GRMZM2G074267_T01; GRMZM2G149184_T01	Bradi3g59520.1; Bradi1g45020.1	Sobic.004G240900.1; Sobic.010G095100.1	Seita.1G317400.1; Seita.4G101300.1
Sevir.2G266200			0.163451	0.427393	no	0.0718119	0.0905598	no	0.0152219	0.0704758	no		Auxin efflux carrier	AT1G76520.1		Auxin efflux carrier family protein	LOC_Os09g31478.1	auxin efflux carrier component, putative, expressed	NA	NA	Bradi4g33860.6	NA	Seita.2G255500.1; Seita.2G255200.1
Sevir.2G266300			0.0676312	0.080145	no	0.151418	0.159128	no	0.102213	0.119101	no	NA	NA	AT1G20925.1; AT1G76520.2	;	Auxin efflux carrier family protein; Auxin efflux carrier family protein	LOC_Os09g31478.1; LOC_Os09g31478.2	auxin efflux carrier component, putative, expressed; auxin efflux carrier component, putative, expressed	Zm00001d020953_T001; Zm00001d020953_T002	GRMZM2G007481_T01; GRMZM2G043254_T01	Bradi4g33860.6	Sobic.002G249200.1; Sobic.002G249300.1	Seita.2G255500.1; Seita.2G255300.1
Sevir.2G275400			0	0	no	0	0	no	0.073012	0	no	probable auxin efflux carrier component 4-like	Auxin efflux carrier	AT5G16530.1	PIN5	Auxin efflux carrier family protein	LOC_Os08g41720.1	auxin efflux carrier component, putative, expressed	Zm00001d006082_T001; Zm00001d042345_T001	GRMZM2G040911_T01; GRMZM2G175983_T01	Bradi4g34510.2; Bradi3g41080.1	Sobic.002G257001.1; Sobic.003G403900.1	Seita.2G264800.1; Seita.6G221100.1
Sevir.2G276500			0.0301695	0	no	0	0	no	0	0	no		Auxin efflux carrier	AT5G16530.1	PIN5	Auxin efflux carrier family protein	LOC_Os08g41720.1	auxin efflux carrier component, putative, expressed	NA	NA	NA	NA	Seita.2G266100.1
Sevir.2G313400			2.41506	1.57584	no	1.43712	1.51017	no	1.10869	1.32505	no	NA	NA	AT5G65980.1		Auxin efflux carrier family protein	LOC_Os09g38130.1	auxin efflux carrier component, putative, expressed	Zm00001d021413_T001; Zm00001d021413_T002	GRMZM2G070563_T01; GRMZM2G475148_T01	Bradi4g37450.3	Sobic.002G292100.3	Seita.2G302500.1
Sevir.3G084600			0	0	no	0	0	no	0	0	no	probable auxin efflux carrier component 6-like	Auxin efflux carrier, plant type;Auxin efflux carrier	AT2G01420.2	ATPIN4,PIN4	Auxin efflux carrier family protein	LOC_Os01g69070.1	auxin efflux carrier component, putative, expressed	Zm00001d042345_T001	GRMZM2G175983_T01; GRMZM2G025742_T01	Bradi2g58917.2	Sobic.003G403900.1	Seita.3G082700.1; Seita.7G323600.1
Sevir.3G137700			0.612505	0.584607	no	0.482695	0.426857	no	0.584583	1.16935	no	putative auxin efflux carrier component 3b-like	Auxin efflux carrier, plant type;Auxin efflux carrier	AT2G01420.1	ATPIN4,PIN4	Auxin efflux carrier family protein	LOC_Os05g50140.1	auxin efflux carrier component, putative, expressed	Zm00001d045219_T001; Zm00001d052442_T001	GRMZM2G160496_T01; GRMZM2G171702_T01	Bradi2g15610.1; Bradi3g59520.1	Sobic.010G051000.1; Sobic.010G216700.1	Seita.3G136000.1; Seita.5G241500.1
Sevir.4G101000			104.573	112.612	no	123.258	118.624	no	125.488	145.776	no	probable auxin efflux carrier component 1c-like	Auxin efflux carrier, plant type;Auxin efflux carrier	AT1G73590.1	ATPIN1,PIN1	Auxin efflux carrier family protein	LOC_Os06g12610.1	auxin efflux carrier component, putative, expressed	Zm00001d044812_T001; Zm00001d052269_T001	GRMZM2G098643_T01; GRMZM2G149184_T01	Bradi1g45020.1; Bradi3g59520.1	Sobic.010G095100.1; Sobic.004G240900.1	Seita.4G101300.1; Seita.1G317400.1
Sevir.4G158100			0.0772485	0.284795	no	0.717003	1.44877	no	2.33435	3.00745	no	probable auxin efflux carrier component 2-like	Auxin efflux carrier, plant type;Auxin efflux carrier	AT5G57090.1	AGR,AGR1,ATPIN2,EIR1,PIN2,WAV6	Auxin efflux carrier family protein	LOC_Os06g44970.1	auxin efflux carrier component, putative, expressed	Zm00001d046893_T001; Zm00001d052442_T001	GRMZM2G171702_T01; GRMZM2G126260_T02	Bradi1g31530.1; Bradi4g26300.2	Sobic.010G216700.1; Sobic.003G235800.1	Seita.4G189600.1; Seita.8G021700.1
Sevir.5G249500			8.94729	6.95654	no	20.7634	16.3106	no	45.1762	41.0404	no	probable auxin efflux carrier component 3a-like	Auxin efflux carrier, plant type;Auxin efflux carrier	AT2G01420.2	ATPIN4,PIN4	Auxin efflux carrier family protein	LOC_Os01g45550.2	auxin efflux carrier component, putative, expressed	Zm00001d044083_T005; Zm00001d044083_T001	GRMZM2G126260_T02; GRMZM2G160496_T01	Bradi2g44987.1; Bradi3g59520.1	Sobic.003G235800.1; Sobic.010G095100.1	Seita.5G241500.1; Seita.3G136000.1
Sevir.5G298200			0.919294	0.900524	no	0.488443	0.55234	no	0.657921	0.701759	no	auxin efflux carrier component 4-like	Auxin efflux carrier, plant type;Auxin efflux carrier	AT2G01420.2	ATPIN4,PIN4	Auxin efflux carrier family protein	LOC_Os01g51780.1	auxin efflux carrier component, putative, expressed	Zm00001d043660_T001	GRMZM5G839411_T02	Bradi2g48170.1	Sobic.003G276700.1	Seita.5G295300.1
Sevir.5G356100			0.0483513	0.156131	no	0	0.12098	no	0	0	no	probable auxin efflux carrier component 5-like	Auxin efflux carrier, plant type;Auxin efflux carrier	AT5G57090.1	AGR,AGR1,ATPIN2,EIR1,PIN2,WAV6	Auxin efflux carrier family protein	LOC_Os01g58860.1	auxin efflux carrier component, putative, expressed	Zm00001d043179_T001; Zm00001d016302_T004	GRMZM5G859099_T01; GRMZM2G471745_T01	Bradi2g52640.1	Sobic.003G327500.1	Seita.5G351400.1
Sevir.5G365300			21.5364	19.5762	no	20.8523	20.3841	no	21.1134	16.9839	no	NA	NA	AT5G01990.1; AT5G01990.1; AT5G01990.1	; ;	Auxin efflux carrier family protein; Auxin efflux carrier family protein; Auxin efflux carrier family protein	LOC_Os01g60230.1; LOC_Os01g60230.3; LOC_Os01g60230.4	auxin efflux carrier component, putative, expressed; auxin efflux carrier component, putative, expressed; auxin efflux carrier component, putative, expressed	Zm00001d043083_T007; Zm00001d043083_T003	GRMZM2G050089_T02	Bradi2g53360.7	Sobic.003G336100.2	Seita.5G360100.1
Sevir.5G435500			0.467153	0.386815	no	0.656627	0.60424	no	0.751518	0.459367	no	probable auxin efflux carrier component 6-like	Auxin efflux carrier, plant type;Auxin efflux carrier	AT5G16530.1	PIN5	Auxin efflux carrier family protein	LOC_Os01g69070.1	auxin efflux carrier component, putative, expressed	Zm00001d042345_T001; Zm00001d006082_T001	GRMZM2G025742_T01; GRMZM2G175983_T01	Bradi2g58917.2	Sobic.003G403900.1; Sobic.002G257001.1	Seita.5G429600.1; Seita.7G323600.1
Sevir.6G228200			0.0918684	0.0241871	no	0	0.0287357	no	0.0354175	0	no		Auxin efflux carrier	AT5G16530.1	PIN5	Auxin efflux carrier family protein	LOC_Os08g41720.1	auxin efflux carrier component, putative, expressed	Zm00001d031594_T001; Zm00001d006082_T001	GRMZM2G148648_T01; GRMZM2G040911_T01	Bradi3g41080.1	Sobic.007G195201.1; Sobic.002G257001.1	Seita.6G221100.1; Seita.2G264800.1
Sevir.7G323600			116.367	140.782	no	186.6	172.339	no	251.679	228.221	no		Auxin efflux carrier, plant type;Auxin efflux carrier	AT1G73590.1	ATPIN1,PIN1	Auxin efflux carrier family protein	LOC_Os11g04190.1	auxin efflux carrier component, putative, expressed	Zm00001d052442_T001; Zm00001d052442_T002	GRMZM2G171702_T01; GRMZM2G149184_T01	Bradi4g26300.2; Bradi1g45020.1	Sobic.005G025900.1; Sobic.004G240900.1	Seita.8G021700.1; Seita.7G313600.1
Sevir.7G333600			0	0	no	0	0	no	0	0	no	probable auxin efflux carrier component 6-like	Auxin efflux carrier, plant type;Auxin efflux carrier	AT2G01420.2; AT5G16530.1	ATPIN4,PIN4; PIN5	Auxin efflux carrier family protein; Auxin efflux carrier family protein	LOC_Os01g69070.1; LOC_Os01g69070.1	auxin efflux carrier component, putative, expressed; auxin efflux carrier component, putative, expressed	Zm00001d042345_T001	GRMZM2G175983_T01; GRMZM2G025742_T01	Bradi2g58917.2	Sobic.003G403900.1	Seita.7G323600.1; Seita.3G082700.1
Sevir.9G559200			0	0	no	0	0	no	0	0	no		Auxin efflux carrier	AT5G65980.1		Auxin efflux carrier family protein	LOC_Os09g38130.1	auxin efflux carrier component, putative, expressed	NA	NA	Bradi1g76490.5	Sobic.001G520000.2	Seita.9G554900.1
Sevir.7G085300		auxin signaling F-box	115.156	103.581	no	123.14	108.272	no	156.918	118.915	yes	transport inhibitor response 1-like protein Os04g0395600-like	Leucine-rich repeat, cysteine-containing subtype;F-box domain, cyclin-like	AT3G26810.1	AFB2	auxin signaling F-box 2	LOC_Os04g32460.2	OsFBL16 - F-box domain and LRR containing protein, expressed	Zm00001d003911_T026; Zm00001d003911_T018	GRMZM2G137451_T02; GRMZM5G848945_T01	Bradi5g08680.1	Sobic.006G056000.1	Seita.7G078300.1
Sevir.8G141100			9.64388	10.0298	no	14.2922	14.1634	no	19.5392	15.0969	yes	transport inhibitor response 1-like protein Os11g0515500-like	Leucine-rich repeat, cysteine-containing subtype;F-box domain, cyclin-like	AT1G12820.1	AFB3	auxin signaling F-box 3	LOC_Os11g31620.1	OsFBL55 - F-box domain and LRR containing protein, expressed	NA	NA	NA	NA	Seita.8G132300.1
Sevir.9G517400			84.2761	92.5358	no	74.7813	83.1675	no	72.0466	84.8883	no	transport inhibitor response 1-like protein-like	Leucine-rich repeat, cysteine-containing subtype;F-box domain, cyclin-like	AT5G49980.1	AFB5	auxin F-box protein 5	LOC_Os03g08850.1	AUXIN SIGNALING F-BOX 2, putative, expressed	Zm00001d048233_T001; Zm00001d027975_T001	GRMZM2G095786_T01; GRMZM2G398848_T01	Bradi1g72070.1	Sobic.001G477400.1	Seita.9G512800.1
Sevir.3G396200		AUX/IAA protein	106.547	133.829	no	57.7441	100.692	yes	51.7337	75.3067	yes	auxin-responsive protein IAA30-like	AUX/IAA protein;Phox/Bem1p	AT3G04730.1	IAA16	indoleacetic acid-induced protein 16	LOC_Os12g40890.1	OsIAA30 - Auxin-responsive Aux/IAA gene family member, expressed	Zm00001d041416_T003; Zm00001d041416_T001	GRMZM2G138268_T01; GRMZM2G004696_T01	Bradi4g02600.1; Bradi1g14240.2	Sobic.008G156900.1; Sobic.001G161601.1	Seita.3G379400.1; Seita.9G162900.1
Sevir.4G058700			4.11667	2.91585	no	12.0429	4.24356	yes	7.8926	4.24673	yes	auxin-responsive protein IAA20-like	AUX/IAA protein;Phox/Bem1p	AT3G23030.1	IAA2	indole-3-acetic acid inducible 2	LOC_Os06g07040.1	OsIAA20 - Auxin-responsive Aux/IAA gene family member, expressed	Zm00001d000288_T002; Zm00001d000288_T001	GRMZM2G000158_T04; GRMZM2G001799_T01	NA	Sobic.010G052700.1	Seita.4G060600.1
Sevir.9G161200			48.7373	52.9736	no	38.6097	53.576	yes	22.8383	31.7279	yes	auxin-responsive protein IAA30-like	AUX/IAA protein;Phox/Bem1p	AT3G04730.1	IAA16	indoleacetic acid-induced protein 16	LOC_Os12g40890.1	OsIAA30 - Auxin-responsive Aux/IAA gene family member, expressed	Zm00001d036918_T001; Zm00001d021279_T002	GRMZM2G079200_T02; GRMZM2G048131_T01	Bradi4g02600.1; Bradi1g14240.2	Sobic.001G161601.1; Sobic.008G156900.1	Seita.9G162900.1; Seita.3G379400.1
Sevir.3G396300			19.8351	25.4038	no	6.62297	13.0093	yes	3.64263	7.52642	yes	auxin-responsive protein IAA31-like	AUX/IAA protein;Phox/Bem1p	AT1G04240.1	IAA3,SHY2	AUX/IAA transcriptional regulator family protein	LOC_Os12g40900.1	OsIAA31 - Auxin-responsive Aux/IAA gene family member, expressed	Zm00001d041418_T001; Zm00001d030993_T001	GRMZM2G167794_T01; GRMZM2G079957_T02	Bradi4g02580.1; Bradi1g14230.1	Sobic.008G157000.1; Sobic.001G161500.1	Seita.3G379500.1; Seita.9G162800.1
Sevir.2G061900			30.0022	28.6611	no	18.9607	25.5748	no	19.2267	27.7032	yes	auxin-responsive protein IAA24-like	AUX/IAA protein;Phox/Bem1p	AT1G04240.1	IAA3,SHY2	AUX/IAA transcriptional regulator family protein	LOC_Os07g08460.1	OsIAA24 - Auxin-responsive Aux/IAA gene family member, expressed	Zm00001d018973_T001; Zm00001d013071_T001	GRMZM2G115357_T02; GRMZM2G115354_T01	Bradi1g55370.1; Bradi1g05410.1	Sobic.002G055900.1; Sobic.001G056100.1	Seita.2G058900.1; Seita.9G054500.1
Sevir.9G054000			6.35981	5.41522	no	3.58103	3.24208	no	2.66338	5.28968	yes	auxin-responsive protein IAA14-like	AUX/IAA protein;Phox/Bem1p	AT1G04240.1	IAA3,SHY2	AUX/IAA transcriptional regulator family protein	LOC_Os07g08460.1	OsIAA24 - Auxin-responsive Aux/IAA gene family member, expressed	Zm00001d013071_T001; Zm00001d034463_T002	GRMZM2G152796_T01; GRMZM5G804204_T01	Bradi1g05410.1; Bradi1g55370.1	Sobic.001G056100.1; Sobic.001G161500.1	Seita.9G054500.1; Seita.2G058900.1
Sevir.1G029300			40.2808	42.6558	no	38.9636	44.5851	no	38.8206	41.4507	no	auxin-responsive protein IAA7-like	AUX/IAA protein;Phox/Bem1p	AT3G16500.1	IAA26,PAP1	phytochrome-associated protein 1	LOC_Os02g13520.1	OsIAA7 - Auxin-responsive Aux/IAA gene family member, expressed	Zm00001d016277_T003; Zm00001d016277_T002	GRMZM2G121309_T01	Bradi3g08667.1	Sobic.004G099600.2	Seita.1G028400.1
Sevir.1G372700			63.4275	65.8919	no	60.7507	69.7365	no	69.5114	78.7107	no	auxin-responsive protein IAA10-like	AUX/IAA protein;Phox/Bem1p	AT2G33310.2; AT2G33310.3	IAA13; IAA13	auxin-induced protein 13; auxin-induced protein 13	LOC_Os02g57250.1; LOC_Os02g57250.2	OsIAA10 - Auxin-responsive Aux/IAA gene family member, expressed; OsIAA10 - Auxin-responsive Aux/IAA gene family member, expressed	Zm00001d051911_T002; Zm00001d051911_T001	GRMZM2G142768_T02	Bradi3g55410.1	Sobic.004G345600.1	Seita.1G366100.1
Sevir.2G294600			0.231421	0.383317	no	0.335107	0.268943	no	0.280202	0.035895	no	auxin-responsive protein IAA26-like	AUX/IAA protein;Phox/Bem1p	AT4G14550.1	IAA14,SLR	indole-3-acetic acid inducible 14	LOC_Os09g35870.1	OsIAA26 - Auxin-responsive Aux/IAA gene family member, expressed	Zm00001d021279_T002; Zm00001d021279_T001	GRMZM2G048131_T01; GRMZM2G149449_T01	Bradi4g35960.1; Bradi1g14240.2	Sobic.002G273400.1; Sobic.008G156900.1	Seita.2G284300.1; Seita.9G162900.1
Sevir.3G034800			0.239324	0.272371	no	0.0447887	0.0845834	no	0.118612	0	no	auxin-responsive protein IAA33-like	AUX/IAA protein;Phox/Bem1p	AT5G57420.1	IAA33	indole-3-acetic acid inducible 33	LOC_Os04g55950.1	expressed protein	Zm00001d026480_T001	GRMZM2G143352_T01	Bradi5g24380.1	Sobic.006G245300.1	Seita.3G033800.1; Seita.9G416700.1
Sevir.3G082700			409.974	419.073	no	428.054	433.549	no	444.41	528.728	no	auxin-responsive protein IAA17-like	AUX/IAA protein;Phox/Bem1p	AT4G29080.1	IAA27,PAP2	phytochrome-associated protein 2	LOC_Os05g14180.1	OsIAA17 - Auxin-responsive Aux/IAA gene family member, expressed	Zm00001d037774_T001; Zm00001d010411_T003	GRMZM2G147243_T02; GRMZM2G035465_T03	Bradi2g31820.1; Bradi2g07770.1	Sobic.009G085100.2; Sobic.003G254800.1	Seita.3G080900.1
Sevir.3G152100			41.9748	44.1424	no	40.4352	40.16	no	46.0785	48.2738	no	auxin-responsive protein IAA19-like	AUX/IAA protein;Phox/Bem1p	AT2G22670.4	IAA8	indoleacetic acid-induced protein 8	LOC_Os05g48590.1	OsIAA19 - Auxin-responsive Aux/IAA gene family member, expressed	Zm00001d009532_T001; Zm00001d038980_T001	GRMZM2G573324_T02	Bradi2g16850.1	Sobic.009G229200.1	Seita.3G149400.1
Sevir.3G177800			2.35853	1.90777	no	2.87622	2.37657	no	2.75861	1.95374	no	auxin-responsive protein IAA18-like	AUX/IAA protein;Phox/Bem1p	AT3G16500.1	IAA26,PAP1	phytochrome-associated protein 1	LOC_Os05g44810.3	OsIAA18 - Auxin-responsive Aux/IAA gene family member, expressed	Zm00001d038784_T001	GRMZM2G074427_T01	Bradi2g49420.1	Sobic.009G203700.1	Seita.3G173700.1
Sevir.4G128000			49.3252	47.418	no	40.6612	48.1046	no	43.7485	46.9835	no	auxin-responsive protein IAA21-like	AUX/IAA protein;Phox/Bem1p	AT4G29080.1	IAA27,PAP2	phytochrome-associated protein 2	LOC_Os06g22870.1	OsIAA21 - Auxin-responsive Aux/IAA gene family member, expressed	Zm00001d037774_T003; Zm00001d037774_T001	GRMZM2G147243_T02; GRMZM2G035465_T03	NA	Sobic.010G146400.1; Sobic.009G085100.2	Seita.4G161100.1
Sevir.4G237600			3.69022	4.37037	no	2.46961	3.22866	no	3.58651	3.82387	no	auxin-responsive protein IAA23-like	AUX/IAA protein;Phox/Bem1p	AT4G14550.1	IAA14,SLR	indole-3-acetic acid inducible 14	LOC_Os06g39590.1	OsIAA23 - Auxin-responsive Aux/IAA gene family member, expressed	Zm00001d036918_T001; Zm00001d039624_T001	GRMZM2G079200_T02; GRMZM5G810169_T01	Bradi1g36930.1; Bradi2g04910.1	Sobic.010G180600.1; Sobic.009G065000.1	Seita.4G226200.1; Seita.9G162900.1
Sevir.5G032300			3.16696	3.37077	no	2.63538	2.7535	no	2.61319	3.39866	no	auxin-responsive protein IAA4-like	AUX/IAA protein;Phox/Bem1p	AT3G17600.1	IAA31	indole-3-acetic acid inducible 31	LOC_Os01g18360.1	OsIAA4 - Auxin-responsive Aux/IAA gene family member, expressed	Zm00001d040541_T001; Zm00001d008201_T001	GRMZM2G074742_T01; GRMZM5G853479_T01	NA	Sobic.003G137200.1	Seita.5G033700.1
Sevir.5G132900			38.463	40.2973	no	34.8874	35.9494	no	34.9471	39.8783	no	auxin-responsive protein IAA2-like	AUX/IAA protein;Phox/Bem1p	AT1G51950.1; AT3G16500.1	IAA18; IAA26,PAP1	indole-3-acetic acid inducible 18; phytochrome-associated protein 1	LOC_Os05g09480.1; LOC_Os05g09480.1	OsIAA16 - Auxin-responsive Aux/IAA gene family member, expressed; OsIAA16 - Auxin-responsive Aux/IAA gene family member, expressed	Zm00001d039513_T001	GRMZM2G104176_T01	Bradi2g05650.1; Bradi1g14240.2	Sobic.003G035700.2; Sobic.001G161601.1	Seita.5G134600.1; Seita.6G107300.1
Sevir.5G271700			204.362	189.427	no	212.846	194.436	no	220.186	210.322	no	auxin-responsive protein IAA5-like	AUX/IAA protein;Phox/Bem1p	AT2G22670.4	IAA8	indoleacetic acid-induced protein 8	LOC_Os01g48444.1	OsIAA5 - Auxin-responsive Aux/IAA gene family member, expressed	Zm00001d043878_T001; Zm00001d011588_T001	GRMZM2G037368_T01; GRMZM2G163848_T01	Bradi2g46420.1	Sobic.003G254800.1; Sobic.009G229200.1	Seita.5G268600.1; Seita.9G097300.1
Sevir.5G315300			8.87257	8.98864	no	3.96679	4.38338	no	3.53886	3.82157	no	NA	NA	AT3G16500.1; AT3G16500.1	IAA26,PAP1; IAA26,PAP1	phytochrome-associated protein 1; phytochrome-associated protein 1	LOC_Os01g53880.4; LOC_Os01g53880.5	OsIAA6 - Auxin-responsive Aux/IAA gene family member, expressed; OsIAA6 - Auxin-responsive Aux/IAA gene family member, expressed	Zm00001d043515_T002; Zm00001d043515_T003	GRMZM2G057067_T01	Bradi2g49420.1	Sobic.003G291200.1	Seita.5G312700.1
Sevir.6G008400			2.9551	2.94662	no	0.922999	1.88211	no	1.0836	1.98224	no	auxin-responsive protein IAA25-like	AUX/IAA protein;Phox/Bem1p	AT3G16500.1; AT3G16500.1	IAA26,PAP1; IAA26,PAP1	phytochrome-associated protein 1; phytochrome-associated protein 1	LOC_Os08g01780.2; LOC_Os08g01780.1	OsIAA25 - Auxin-responsive Aux/IAA gene family member, expressed; OsIAA25 - Auxin-responsive Aux/IAA gene family member, expressed	Zm00001d049715_T001	GRMZM2G059544_T01	Bradi4g35960.1	Sobic.007G009300.1	Seita.6G009300.1
Sevir.6G117400			3.38544	2.94636	no	2.07574	2.06281	no	2.35779	1.78147	no	NA	NA	AT5G25890.1	IAA28,IAR2	indole-3-acetic acid inducible 28	LOC_Os01g09450.2	OsIAA2 - Auxin-responsive Aux/IAA gene family member, expressed	Zm00001d039513_T001	GRMZM2G104176_T01	NA	Sobic.003G035700.2	Seita.6G107300.1; Seita.5G134600.1
Sevir.7G068000			10.3105	11.9506	no	8.76288	8.79837	no	7.21552	6.98018	no	NA	NA	AT3G16500.1	IAA26,PAP1	phytochrome-associated protein 1	LOC_Os05g09480.1	OsIAA16 - Auxin-responsive Aux/IAA gene family member, expressed	Zm00001d039513_T001	GRMZM2G104176_T01	NA	Sobic.003G035700.2	Seita.6G107300.1; Seita.5G134600.1
Sevir.8G093700			0	0	no	0	0	no	0	0	no	putative auxin-responsive protein IAA29-like	AUX/IAA protein;Phox/Bem1p	AT1G51950.1	IAA18	indole-3-acetic acid inducible 18	LOC_Os11g11430.1	OsIAA29 - Auxin-responsive Aux/IAA gene family member, expressed	NA	NA	Bradi4g22050.1	Sobic.005G098300.1	Seita.8G092100.1
Sevir.8G093800			3.87475	4.74144	no	1.63593	2.92434	no	1.13052	1.52103	no	auxin-responsive protein IAA27-like	AUX/IAA protein;Phox/Bem1p	AT3G16500.1	IAA26,PAP1	phytochrome-associated protein 1	LOC_Os11g11410.1	OsIAA27 - Auxin-responsive Aux/IAA gene family member, expressed	Zm00001d004697_T001	GRMZM5G825707_T02	NA	Sobic.005G098400.1	Seita.8G092200.1
Sevir.9G095600			4.55966	5.70681	no	7.22734	7.28438	no	17.689	17.5634	no	auxin-responsive protein IAA13-like	AUX/IAA protein;Phox/Bem1p	AT3G04730.1	IAA16	indoleacetic acid-induced protein 16	LOC_Os03g53150.1	OsIAA13 - Auxin-responsive Aux/IAA gene family member, expressed	Zm00001d033976_T002; Zm00001d033976_T001	GRMZM2G159285_T01; GRMZM2G077356_T01	NA	Sobic.001G094800.1	Seita.9G097300.1; Seita.5G268600.1
Sevir.1G363400			0.979392	0.888999	no	0.285115	0.159149	no	0.59982	0.305775	no	auxin-responsive protein IAA9-like	AUX/IAA protein;Phox/Bem1p	AT5G43700.1	ATAUX2-11,IAA4	AUX/IAA transcriptional regulator family protein	LOC_Os02g56120.1	OsIAA9 - Auxin-responsive Aux/IAA gene family member, expressed	Zm00001d018414_T001	GRMZM2G030465_T01	NA	Sobic.004G336500.1	Seita.1G356800.1
Sevir.3G106500			39.2904	42.1021	no	17.8632	22.2454	no	14.4218	17.9699	no	auxin-responsive protein IAA1-like	AUX/IAA protein;Phox/Bem1p	AT1G04250.1	AXR3,IAA17	AUX/IAA transcriptional regulator family protein	LOC_Os05g08570.2	OsIAA15 - Auxin-responsive Aux/IAA gene family member, expressed	Zm00001d039624_T001	GRMZM2G004696_T01	Bradi1g36930.1	Sobic.009G065000.1; Sobic.003G044900.1	Seita.3G104000.1; Seita.5G126200.1
Sevir.9G161100			1.97872	2.9405	no	1.5735	1.6596	no	0.621496	1.07398	no	auxin-responsive protein IAA12-like	AUX/IAA protein;Phox/Bem1p	AT1G04240.1	IAA3,SHY2	AUX/IAA transcriptional regulator family protein	LOC_Os03g43410.1	OsIAA12 - Auxin-responsive Aux/IAA gene family member, expressed	Zm00001d033319_T001; Zm00001d013707_T001	GRMZM2G366373_T02; GRMZM2G128421_T01	Bradi1g14230.1; Bradi1g55370.1	Sobic.001G161500.1; Sobic.008G157000.1	Seita.9G162800.1; Seita.3G379500.1
Sevir.5G123100	BIF1/BARREN INFLORESCENCE 1		43.504	51.2832	no	35.2288	37.2425	no	32.8546	34.202	no		AUX/IAA protein;Phox/Bem1p	AT1G04250.1	AXR3,IAA17	AUX/IAA transcriptional regulator family protein	LOC_Os01g08320.1	OsIAA1 - Auxin-responsive Aux/IAA gene family member, expressed	Zm00001d039624_T001; Zm00001d008749_T004	GRMZM2G004696_T01; GRMZM2G130953_T01	Bradi2g04910.1; Bradi2g34030.1	Sobic.003G044900.1; Sobic.009G065000.1	Seita.5G126200.1; Seita.4G226200.1
Sevir.3G111900	BIF4/BARREN INFLORESCENCE 4		5.53529	6.07354	no	6.27076	5.26916	no	5.72921	5.5349	no	auxin-responsive protein IAA16-like	AUX/IAA protein;Phox/Bem1p	AT1G51950.1	IAA18	indole-3-acetic acid inducible 18	LOC_Os05g09480.1	OsIAA16 - Auxin-responsive Aux/IAA gene family member, expressed	Zm00001d037691_T002; Zm00001d037691_T003	GRMZM5G864847_T01; GRMZM2G359924_T03	Bradi2g33417.1	Sobic.009G069700.1	Seita.3G109400.1
Sevir.3G183400		auxin response factor	48.4073	48.7711	no	70.6732	74.1603	no	76.4724	100.515	yes	auxin response factor 14-like	DNA-binding pseudobarrel domain;Auxin response factor;B3 DNA binding domain	AT2G33860.1	ARF3,ETT	Transcriptional factor B3 family protein / auxin-responsive factor AUX/IAA-related	LOC_Os05g43920.1	auxin response factor 14, putative, expressed	Zm00001d038698_T001; Zm00001d038698_T007	GRMZM2G441325_T01; GRMZM2G056120_T01	Bradi2g19867.1	Sobic.009G196900.1; Sobic.003G298600.1	Seita.3G179300.1; Seita.5G321300.1
Sevir.4G252900			24.5917	25.6228	no	37.9944	31.0391	no	48.7835	35.5208	yes	auxin response factor 19-like	DNA-binding pseudobarrel domain;Auxin response factor;B3 DNA binding domain;AUX/IAA protein;Phox/Bem1p	AT1G19220.1	ARF11,ARF19,IAA22	auxin response factor 19	LOC_Os06g48950.1	auxin response factor 19, putative, expressed	Zm00001d014690_T006; Zm00001d014690_T004	GRMZM2G317900_T01; GRMZM2G102845_T01	Bradi1g34340.1; Bradi3g03407.1	Sobic.010G253300.1; Sobic.004G037800.1	Seita.4G240600.1; Seita.1G090900.1
Sevir.7G115700			32.8967	29.7575	no	46.944	42.0318	no	65.602	44.3167	yes	auxin response factor 9-like	DNA-binding pseudobarrel domain;Auxin response factor;B3 DNA binding domain;AUX/IAA protein;Phox/Bem1p	AT1G59750.2	ARF1	auxin response factor 1	LOC_Os04g36054.1	auxin response factor 9, putative, expressed	Zm00001d003601_T001; Zm00001d003601_T006	GRMZM2G017187_T02; GRMZM2G702026_T01	Bradi3g45880.2; Bradi5g10950.1	Sobic.006G089500.1	Seita.7G108100.1; Seita.1G195500.1
Sevir.1G075700			30.8975	28.0472	no	22.9166	22.9625	no	27.0172	24.4498	no	auxin response factor 6-like	DNA-binding pseudobarrel domain;Auxin response factor;B3 DNA binding domain;AUX/IAA protein;Phox/Bem1p	AT5G37020.1	ARF8,ATARF8	auxin response factor 8	LOC_Os02g06910.1	auxin response factor 6, putative, expressed	Zm00001d053819_T003; Zm00001d053819_T001	GRMZM2G028980_T01; GRMZM2G035405_T02	Bradi3g04920.1; Bradi1g32547.1	Sobic.004G051900.1; Sobic.010G229000.1	Seita.1G077200.1; Seita.4G262300.1
Sevir.1G089100			31.1	32.3538	no	39.7723	38.7563	no	48.2741	43.279	no	auxin response factor 5-like	DNA-binding pseudobarrel domain;Auxin response factor;B3 DNA binding domain;AUX/IAA protein;Phox/Bem1p	AT5G20730.2	ARF7,BIP,IAA21,IAA23,IAA25,MSG1,NPH4,TIR5	Transcriptional factor B3 family protein / auxin-responsive factor AUX/IAA-related	LOC_Os02g04810.1	auxin response factor 5, putative, expressed	Zm00001d015243_T002; Zm00001d015243_T013	GRMZM2G102845_T01; GRMZM2G317900_T01	Bradi3g03407.1; Bradi1g34340.1	Sobic.004G037800.1; Sobic.010G253300.1	Seita.1G090900.1; Seita.4G240600.1
Sevir.1G202700			49.1449	47.634	no	48.2121	49.8476	no	50.9473	44.7661	no	NA	NA	AT1G59750.4	ARF1	auxin response factor 1	LOC_Os02g35140.1	auxin response factor 7, putative, expressed	Zm00001d016838_T002; Zm00001d016838_T003	GRMZM2G702026_T01; GRMZM2G137413_T01	Bradi3g45880.2; Bradi5g10950.1	Sobic.004G178500.1	Seita.1G195500.1; Seita.7G108100.1
Sevir.1G246300			53.4256	57.0961	no	31.5599	38.6159	no	29.0182	36.11	no	auxin response factor 8-like	DNA-binding pseudobarrel domain;Auxin response factor;B3 DNA binding domain;Phox/Bem1p	AT4G30080.1	ARF16	auxin response factor 16	LOC_Os02g41800.1	auxin response factor, putative, expressed	Zm00001d017284_T001; Zm00001d051172_T001	GRMZM2G081406_T01; AC207656.3_FGT002	Bradi3g49320.1; Bradi5g15904.1	Sobic.004G221400.1; Sobic.010G236300.1	Seita.1G241500.1; Seita.7G169600.1
Sevir.3G004300			2.64876	2.28597	no	2.06868	2.36508	no	2.48011	3.55809	no	auxin response factor 13-like	DNA-binding pseudobarrel domain;Auxin response factor;B3 DNA binding domain	AT1G77850.1	ARF17	auxin response factor 17	LOC_Os04g59430.1	auxin response factor, putative, expressed	Zm00001d002929_T001; Zm00001d026687_T001	GRMZM5G808366_T01; GRMZM2G023813_T01	Bradi5g27400.1	Sobic.006G278900.1; Sobic.001G217300.1	Seita.3G003300.1; Seita.1G241500.1
Sevir.3G021400			119.659	117.604	no	106.119	126.841	no	153.061	149.186	no		DNA-binding pseudobarrel domain;Auxin response factor;B3 DNA binding domain;AUX/IAA protein;Phox/Bem1p	AT1G30330.1	ARF6	auxin response factor 6	LOC_Os04g57610.1	auxin response factor, putative, expressed	Zm00001d001879_T036; Zm00001d001879_T028	GRMZM2G078274_T01; GRMZM2G475882_T02	Bradi5g25767.1; Bradi4g01730.1	Sobic.006G262100.1	Seita.3G020000.1; Seita.1G090900.1
Sevir.3G028900			18.8639	18.555	no	18.1572	18.1541	no	21.2143	18.3551	no	auxin response factor 11-like	DNA-binding pseudobarrel domain;Auxin response factor;B3 DNA binding domain;AUX/IAA protein;Phox/Bem1p	AT1G19850.1	ARF5,IAA24,MP	Transcriptional factor B3 family protein / auxin-responsive factor AUX/IAA-related	LOC_Os04g56850.1	auxin response factor, putative, expressed	Zm00001d026540_T003; Zm00001d026540_T016	GRMZM2G034840_T02; GRMZM2G086949_T01	Bradi5g25157.1	Sobic.006G255300.1	Seita.3G028100.1
Sevir.3G149200			108.372	122.653	no	109.904	122.853	no	131.66	127.966	no	auxin response factor 15-like	DNA-binding pseudobarrel domain;Auxin response factor;B3 DNA binding domain	AT2G33860.1	ARF3,ETT	Transcriptional factor B3 family protein / auxin-responsive factor AUX/IAA-related	LOC_Os05g48870.1	auxin response factor 15, putative, expressed	Zm00001d039006_T003; Zm00001d039006_T007	GRMZM2G030710_T01; GRMZM2G437460_T01	Bradi2g16610.2; Bradi2g46190.1	Sobic.009G231800.1; Sobic.003G251700.1	Seita.3G147000.1; Seita.5G265200.1
Sevir.3G334900			79.315	71.6352	no	96.1491	94.6837	no	101.93	93.4724	no	auxin response factor 24-like	DNA-binding pseudobarrel domain;Auxin response factor;B3 DNA binding domain;AUX/IAA protein;Phox/Bem1p	AT5G62000.2; AT5G62000.1	ARF1-BP,ARF2,HSS,ORE14; ARF1-BP,ARF2,HSS,ORE14	auxin response factor 2; auxin response factor 2	LOC_Os12g29520.2; LOC_Os12g29520.5	auxin response factor, putative, expressed; auxin response factor, putative, expressed	Zm00001d041056_T009; Zm00001d041056_T006	GRMZM2G006042_T03; GRMZM2G352159_T04	Bradi4g07470.1; Bradi4g17410.1	Sobic.008G096000.1; Sobic.003G411900.1	Seita.3G321500.1
Sevir.3G412300			62.9091	65.1946	no	62.7347	72.7475	no	75.6892	81.2692	no	auxin response factor 25-like	DNA-binding pseudobarrel domain;Auxin response factor;B3 DNA binding domain;AUX/IAA protein;Phox/Bem1p	AT5G37020.1	ARF8,ATARF8	auxin response factor 8	LOC_Os12g41950.1	auxin response factor, putative, expressed	Zm00001d031064_T003; Zm00001d031064_T002	GRMZM2G081158_T01; GRMZM2G073750_T01	Bradi4g01730.1; Bradi1g32547.1	Sobic.008G169400.1; Sobic.010G229000.1	Seita.3G394000.1; Seita.4G262300.1
Sevir.4G037900			1.71545	1.89565	no	1.86315	2.06464	no	2.28147	1.85383	no	auxin response factor 16-like	DNA-binding pseudobarrel domain;Auxin response factor;B3 DNA binding domain;AUX/IAA protein;Phox/Bem1p	AT5G20730.2; AT1G19220.1	ARF7,BIP,IAA21,IAA23,IAA25,MSG1,NPH4,TIR5; ARF11,ARF19,IAA22	Transcriptional factor B3 family protein / auxin-responsive factor AUX/IAA-related; auxin response factor 19	LOC_Os06g09660.1; LOC_Os06g09660.1	auxin response factor, putative, expressed; auxin response factor, putative, expressed	Zm00001d045026_T002; Zm00001d045026_T003	GRMZM2G160005_T01; GRMZM2G102845_T01	Bradi1g46602.6	Sobic.010G073600.1	Seita.4G040100.1; Seita.1G090900.1
Sevir.4G268700			5.6367	6.44064	no	2.96934	4.00612	no	2.523	3.49476	no	auxin response factor 18-like	DNA-binding pseudobarrel domain;Auxin response factor;B3 DNA binding domain;Phox/Bem1p	AT4G30080.1; AT4G30080.1	ARF16; ARF16	auxin response factor 16; auxin response factor 16	LOC_Os06g47150.1; LOC_Os06g47150.2	auxin response factor 18, putative, expressed; auxin response factor 18, putative, expressed	Zm00001d014507_T002; Zm00001d014507_T001	AC207656.3_FGT002; GRMZM2G390641_T01	Bradi1g33160.1; Bradi3g49320.1	Sobic.010G236300.1; Sobic.004G221400.1	Seita.4G257800.1; Seita.9G219800.1
Sevir.4G275100			62.9258	64.5298	no	47.2213	57.5592	no	71.5985	76.1581	no	NA	NA	AT1G30330.2	ARF6	auxin response factor 6	LOC_Os06g46410.1	auxin response factor, putative, expressed	Zm00001d014377_T018; Zm00001d014377_T013	GRMZM2G035405_T02; GRMZM2G089640_T01	Bradi1g32547.1; Bradi3g04920.1	Sobic.010G229000.1; Sobic.004G051900.1	Seita.4G262300.1; Seita.1G077200.1
Sevir.5G004400			3.89508	3.99955	no	3.86249	4.29039	no	5.35398	4.89628	no	auxin response factor 1-like	DNA-binding pseudobarrel domain;Auxin response factor;B3 DNA binding domain;AUX/IAA protein;Phox/Bem1p	AT2G46530.1	ARF11	auxin response factor 11	LOC_Os01g13520.1	auxin response factor 1, putative, expressed	Zm00001d039267_T004; Zm00001d039267_T011	GRMZM2G475263_T01; GRMZM5G886133_T01	Bradi2g08120.2	Sobic.003G003800.1	Seita.5G004300.1
Sevir.5G268300			52.4844	59.7516	no	52.6322	58.5705	no	55.5298	53.2912	no	auxin response factor 2-like	DNA-binding pseudobarrel domain;Auxin response factor;B3 DNA binding domain	AT2G33860.1	ARF3,ETT	Transcriptional factor B3 family protein / auxin-responsive factor AUX/IAA-related	LOC_Os01g48060.2	auxin response factor, putative, expressed	Zm00001d043922_T001; Zm00001d043922_T004	GRMZM2G437460_T01; GRMZM2G030710_T01	Bradi2g46190.1; Bradi2g16610.2	Sobic.003G251700.1; Sobic.009G231800.1	Seita.5G265200.1; Seita.3G147000.1
Sevir.5G324700			42.9232	42.1462	no	58.3795	51.7234	no	77.4804	64.7008	no	NA	NA	AT2G33860.1	ARF3,ETT	Transcriptional factor B3 family protein / auxin-responsive factor AUX/IAA-related	LOC_Os01g54990.1	auxin response factor, putative, expressed	Zm00001d012731_T009; Zm00001d012731_T002	GRMZM5G874163_T03; GRMZM2G056120_T01	Bradi2g50120.2; Bradi2g19867.1	Sobic.003G298600.1; Sobic.003G251700.1	Seita.5G321300.1; Seita.3G179300.1
Sevir.5G444700			238.845	218.494	no	304.801	285.787	no	348.189	294.747	no	auxin response factor 4-like	DNA-binding pseudobarrel domain;Auxin response factor;B3 DNA binding domain;AUX/IAA protein;Phox/Bem1p	AT5G62000.1	ARF1-BP,ARF2,HSS,ORE14	auxin response factor 2	LOC_Os01g70270.3	auxin response factor, putative, expressed	Zm00001d011953_T008; Zm00001d011953_T009	GRMZM2G116557_T04; GRMZM2G338259_T01	Bradi2g59480.1	Sobic.003G411900.1; Sobic.006G045901.1	Seita.5G438100.1; Seita.8G135700.1
Sevir.6G219400			17.1636	16.7706	no	19.1769	18.9051	no	22.9265	18.4567	no	auxin response factor 21-like	DNA-binding pseudobarrel domain;Auxin response factor;B3 DNA binding domain;AUX/IAA protein;Phox/Bem1p	AT5G20730.2	ARF7,BIP,IAA21,IAA23,IAA25,MSG1,NPH4,TIR5	Transcriptional factor B3 family protein / auxin-responsive factor AUX/IAA-related	LOC_Os08g40900.1	auxin response factor, putative, expressed	Zm00001d031522_T007; Zm00001d031522_T002	GRMZM2G169820_T01	Bradi3g40437.2	Sobic.007G203500.1; Sobic.010G229000.1	Seita.6G212000.1
Sevir.7G179200			5.99419	8.50361	no	6.28227	6.56283	no	9.04433	8.45411	no	auxin response factor 10-like	DNA-binding pseudobarrel domain;Auxin response factor;B3 DNA binding domain;Phox/Bem1p	AT4G30080.1	ARF16	auxin response factor 16	LOC_Os04g43910.1	auxin response factor, putative, expressed	Zm00001d051172_T001; Zm00001d017284_T001	GRMZM2G081406_T01; GRMZM2G390641_T01	Bradi3g49320.1; Bradi5g15904.1	Sobic.004G221400.1; Sobic.006G149600.1	Seita.7G169600.1; Seita.1G241500.1
Sevir.8G145300			136.373	131.453	no	231.24	211.832	no	297.19	258.952	no	auxin response factor 23-like	DNA-binding pseudobarrel domain;Auxin response factor;B3 DNA binding domain;AUX/IAA protein;Phox/Bem1p	AT5G62000.3	ARF1-BP,ARF2,HSS,ORE14	auxin response factor 2	LOC_Os11g32110.4	auxin response factor, putative, expressed	Zm00001d049295_T006; Zm00001d049295_T009	GRMZM2G378580_T01; GRMZM2G006042_T03	Bradi4g17410.1; Bradi3g45880.2	Sobic.005G132000.1; Sobic.008G096000.1	Seita.8G135700.1; Seita.5G438100.1
Sevir.9G219100			20.4801	19.151	no	16.9743	18.2322	no	16.8972	17.5785	no	auxin response factor 22-like	DNA-binding pseudobarrel domain;Auxin response factor;B3 DNA binding domain;Phox/Bem1p	AT4G30080.1	ARF16	auxin response factor 16	LOC_Os10g33940.1	auxin response factor 18, putative, expressed	Zm00001d032683_T001; Zm00001d014013_T002	GRMZM2G153233_T01; GRMZM2G159399_T01	Bradi3g28950.1; Bradi1g33160.1	Sobic.001G217300.1; Sobic.010G236300.1	Seita.9G219800.1; Seita.4G257800.1
Sevir.5G374100	BA1/BARREN STALK1		3.99707	1.86804	no	46.7626	16.1129	yes	81.648	34.5058	yes	transcription factor LAX PANICLE-like	Myc-type, basic helix-loop-helix (bHLH) domain	AT5G01310.1	APTX	APRATAXIN-like	LOC_Os01g61480.1	helix-loop-helix DNA-binding domain containing protein, expressed	Zm00001d042989_T001; Zm00001d042988_T001	GRMZM2G397518_T01; GRMZM2G134735_T01	Bradi2g54030.1; Bradi4g32060.1	Sobic.003G344501.1; Sobic.007G155300.1	Seita.5G368600.1; Seita.6G180200.1

## Sheet: Table S9.aux12345
Supplemental Table S9. Phenotypic comparisons among AUX CRISPR mutants. Mean, std deviation, and sample size. Traits are in the same order as in figures and text. All traits were analyzed by one-way anova. Panicle length, leaf number and seed weight were not graphed.
genotype	plant height Fig. 8M		tiller number Fig. 8N			genotype	panicle length		leaf number		seed weight			genotype	lateral root number Fig. S12D		primary root length (mm) Fig. S12E
	10 weeks	n	10 weeks	n			4 weeks	n	4 weeks	n	10 weeks	n			7 DAS	n	7 DAS	n
wt (ME034V)	78 ± 7.3	7	21.8 ± 6.18	6		wt (ME034V)	69.4 ± 18.7	6	7.14 ± 0.38	7	3.72 ± 1.18	6		wt (ME034V)	39 ± 5.35	7	93 ± 7.58	5
SPP1-C/aux1	59 ± 5.95	8	59.2 ± 10.2	8		SPP1-C/aux1	60.2 ± 7.57	8	6.62 ± 0.74	8	0.283 ± 0.039	8		SPP1-C/aux1
SPP1-C,aux5	67.5 ± 9.01	8	63.9 ± 14.9	7		SPP1-C,aux5	52.5 ± 12.6	4	6.5 ± 0.58	4	1.41 ± 0.322	5		SPP1-C,aux5	25.7 ± 4.07	7	93.4 ± 20.9	5
SPP1-C,aux2,5	45.5 ± 8.22	6	69.8 ± 4.55	5		SPP1-C,aux2,5	56 ± 8.22	5	7.33 ± 1.53	3	0.46 ± 0.302	7		SPP1-C,aux2,5	17 ± 5.92	7	99.2 ± 11.5	5
aux2,3,4,5	34.8 ± 8.91	6	57.2 ± 4.57	4		aux2,3,4,5	48.6 ± 13.6	8	5.12 ± 1.89	8	3.12 ± 0.32	6		aux2,3,4,5
SPP1-C,aux2,3,4,5	30.2 ± 2.56	6	96.8 ± 42.9	5		SPP1-C,aux2,3,4,5	55.8 ± 4.92	6	6.67 ± 0.52	6	0.516 ± 0.275	5		SPP1-C,aux2,3,4,5
p values, Tukey's HSD						p values, Tukey's HSD								p values, Tukey's HSD
genotype	p adj		p adj			genotype	p adj		p adj		p adj			genotype	p adj
SPP1-C,aux2345--SPP1-C	3e-07		0.0138882			SPP1-C,aux2345--SPP1-C	0.983198		1		0.970164			wt--SPP1-C,aux5	0.0003966		0.998944
SPP1-C,aux25--SPP1-C	0.0199135		0.911482			SPP1-C,aux25--SPP1-C	0.98891		0.961495		0.986314			wt--SPP1-C,aux25	8e-07		0.780031
SPP1-C,aux5--SPP1-C	0.219065		0.996347			SPP1-C,aux5--SPP1-C	0.897574		0.999984		0.0092837			SPP1-C,aux5--SPP1-C,aux25	0.0144926		0.804137
aux2345--SPP1-C	8.9e-06		0.999972			aux2345--SPP1-C	0.405333		0.107661		0
wt--SPP1-C	0.0002324		0.0087063			wt--SPP1-C	0.685327		0.968134		0
SPP1-C,aux25--SPP1-C,aux2345	0.0115095		0.216563			SPP1-C,aux25--SPP1-C,aux2345	1		0.97534		0.999971
SPP1-C,aux5--SPP1-C,aux2345	0		0.0482111			SPP1-C,aux5--SPP1-C,aux2345	0.997999		0.999948		0.112873
aux2345--SPP1-C,aux2345	0.879602		0.0344034			aux2345--SPP1-C,aux2345	0.875306		0.154628		1e-07
wt--SPP1-C,aux2345	0		3e-06			wt--SPP1-C,aux2345	0.351274		0.98389		0
SPP1-C,aux5--SPP1-C,aux25	4.56e-05		0.993268			SPP1-C,aux5--SPP1-C,aux25	0.997899		0.954125		0.0479364
aux2345--SPP1-C,aux25	0.150149		0.907726			aux2345--SPP1-C,aux25	0.888827		0.0934718		0
wt--SPP1-C,aux25	0		0.0021298			wt--SPP1-C,aux25	0.420379		0.999928		0
aux2345--SPP1-C,aux5	0		0.991985			aux2345--SPP1-C,aux5	0.994781		0.412544		0.000116
wt--SPP1-C,aux5	0.0902368		0.003614			wt--SPP1-C,aux5	0.249133		0.9646		6e-07
wt--SPP1-C,aux2345	0		0.0571481			wt--SPP1-C,aux2345	0.0244091		0.0176126		0.37803

## Sheet: Table S10. Primers.used
Supplemental Table S10: Primers used in this paper.
Primer name	Primer sequence	Purpose
zmaux1_F	aggcacccagacgcaaattcagtggca	zmaux1 genotyping
zmaux1_R	ctccggccatccgcgatcttcaaatcttcc
TIR6	agagaagccaacgccawcgcctcyatttcgtc
vt2deletion-F	cagaccatgagctacttctcggac	vt2 genotyping
vt2deletion-R	gtagagcgcggccatgaagag
Bif2-57F	cagcctgccgcgctgctccagc	Bif2 genotyping
Bif2-250R	cggcgcagcagcctgaagtcc
Allele 77F	cagtggcgggcctagaaatttg
AUX-gRNA1 in 2gRNA system_F	gaagagggagatcatgcacgcgatgg	Assemble CRISPR-Cas9 constructs
AUX-gRNA1 in 2gRNA system_R	aaaaccatcgcgtgcatgatctccct
AUX-gRNA2 in 2gRNA system_F	acttgagttgatgggcccgaagaagg
AUX-gRNA2 in 2gRNA system_R	aaaaccttcttcgggcccatcaactc
aux1_edit_F	ggatggagccaacagccatg	check edits on five auxin importer genes
aux2_edit_F	ccactgagcatgttgctttctga
aux3_edit_F	ggaaggtgtgacgcactcgg
aux4_edit_F	gcatgatgatccatggtcgtcg
aux5_edit_F	gtgtccaggtttctgcgtgc
aux1_edit_R	gtgaggatgtgcgcgagcga
aux2_edit_R	agcgatacgtgagcatgtgg
aux3_edit_R	gaagacggccatgtgcgcc
aux4_edit_R	tgtggggacctgaaggtgac
aux5_edit_R	ctcgcggagcggaaggtgat
